# Supplementary material for: Systematic multi-reference vertebrate ACE2 sequence similarity analysis predicts species susceptibility to SARS-related sarbecoviruses
Source: Sci Rep. 2026 Mar 18;16:13995. doi: 10.1038/s41598-026-41410-9 (PMC13133125; doi:10.1038/s41598-026-41410-9)
Supplement: Supplementary file 3 — Supplementary Material 3 [file 41598_2026_41410_MOESM3_ESM.xlsx]

## Sheet: Sheet1
	Cohen's Kappa (weighted)				Krippendorff's alpha			percent agreement
					alpha	95% CI
	value	ASE	z	Pr(>|z|)		0.025	97.5%%
Damas	0.3765	0.0303	12.43	1.89e-35	0.321	0.235025	0.404968	58.0769
Fischhoff	0.07719	0.01717	4.496	6.933e-06	-0.313	-0.413931	-0.216243	23.6311
In Vivo	0.08485	0.1235	0.6872	0.4919	-0.076	-0.335069	0.19758	50
In Cellus	0.1581	0.04513	3.503	0.0004603	-0.0812	-0.242117	0.0695644	31
In Vitro	0.4025	0.0664	6.062	1.342e-09	0.35	0.183778	0.509491	57.8947
In Silico	0.7252	0.03519	20.61	2.407e-94	0.698	0.61255	0.767195	70.2899
