# Supplementary material for: Systematic multi-reference vertebrate ACE2 sequence similarity analysis predicts species susceptibility to SARS-related sarbecoviruses
Source: Sci Rep. 2026 Mar 18;16:13995. doi: 10.1038/s41598-026-41410-9 (PMC13133125; doi:10.1038/s41598-026-41410-9)
Supplement: Supplementary file 4 — Supplementary Material 4 [file 41598_2026_41410_MOESM4_ESM.xlsx]

## Sheet: Contingency_tables
Contingency tables for MrSARS meta-analyses
	MrSARS
Damas	resistant	ambiguous	susceptible		Proportion of Damas captured by MrSARS
resistant	252	52	108
ambiguous	0	3	58		susc %	res%
susceptible	0	0	47		100	0.61165
	MrSARS
Fischhoff	resistant	ambiguous	susceptible		Proportion of Fischhoff captured by MrSARS
resistant	25	78	177
ambiguous	0	0	0		susc %	res%
susceptible	0	10	57		85.0746	0.0892857
	MrSARS category
In Vivo	resistant	ambiguous	susceptible		Proportion of literature captured by MrSARS
resistant	2	1	10
ambiguous	0	0	9		susc %	res%
susceptible	0	6	24		80	0.153846
	MrSARS category
In Cellus	resistant	ambiguous	susceptible		Proportion of literature captured by MrSARS
resistant	13	11	29
ambiguous	8	27	72		susc %	res%
susceptible	0	1	16		94.1176	0.245283
	MrSARS category
In Vitro	resistant	ambiguous	susceptible		Proportion of literature captured by MrSARS
resistant	12	12	18
ambiguous	1	18	23		susc %	res%
susceptible	0	2	47		95.9184	0.285714
	MrSARS category
In Silico	resistant	ambiguous	susceptible		Proportion of literature captured by MrSARS
resistant	69	12	11
ambiguous	6	18	40		susc %	res%
susceptible	1	12	107		89.1667	0.75
