# Supplementary material for: Systematic multi-reference vertebrate ACE2 sequence similarity analysis predicts species susceptibility to SARS-related sarbecoviruses
Source: Sci Rep. 2026 Mar 18;16:13995. doi: 10.1038/s41598-026-41410-9 (PMC13133125; doi:10.1038/s41598-026-41410-9)
Supplement: Supplementary file 5 — Supplementary Material 5 [file 41598_2026_41410_MOESM5_ESM.csv]

Species	In Vivo susceptible	In Cell susceptible	In Vitro susceptible	In Silico susceptible	In Vivo resistant	In Cell resistant	In Vitro resistant	In Silico resistant	In Silico category	In Vitro category	In Cell category	In Vivo category	In Silico	In Vitro	In Cell	In Vivo	Accession	Class	Order	Family	AS score	MrSARS percentile	MrSARS category
Acanthochromis Polyacanthus	0	0	0	0	0	0	0	1	resistant	NA	NA	NA	0	NA	NA	NA	XM_051941320.1	Neopterygii	no_rank	NA	1.881890561	0.032967033	0
Acanthochromis Polyacanthus	0	0	0	0	0	0	0	1	resistant	NA	NA	NA	0	NA	NA	NA	XP_022063988.1	Neopterygii	no_rank	NA	1.845701538	0.031968032	0
Acinonyx Jubatus	0	0	0	3	0	0	0	1	ambiguous	NA	NA	NA	0.5	NA	NA	NA	XM_027054497.2	Mammalia	Carnivora	Felidae	3.56560935	0.977022977	1
Acomys Cahirinus	0	0	0	0	0	0	0	2	resistant	NA	NA	NA	0	NA	NA	NA	GCA_004027535.1	Mammalia	Rodentia	Muridae	3.083127572	0.975024975	1
Acomys Russatus	0	0	0	0	0	0	0	1	resistant	NA	NA	NA	0	NA	NA	NA	XM_051142353.1	Mammalia	Rodentia	Muridae	3.068367121	0.971028971	1
Aeorestes Cinereus	0	1	0	0	0	6	6	2	resistant	resistant	ambiguous	NA	0	0	0.5	NA	MT333487.1	Mammalia	Chiroptera	Vespertilionidae	2.749039456	0.835164835	0.5
Ailuropoda Melanoleuca	0	1	1	6	0	1	0	2	ambiguous	susceptible	ambiguous	NA	0.5	1	0.5	NA	XP_002930657.1	Mammalia	Carnivora	Ursidae	3.692362343	0.989010989	1
Ailurus Fulgens_styani	0	0	0	0	0	0	0	1	resistant	NA	NA	NA	0	NA	NA	NA	GCA_002007465.1	Mammalia	Carnivora	Musteloidea	2.905623909	0.969030969	1
Allactaga Bullata	0	0	0	1	0	0	0	1	ambiguous	NA	NA	NA	0.5	NA	NA	NA	GCA_004027895.1	Mammalia	Rodentia	Allactaginae	3.754146067	0.988011988	1
Alligator Mississippiensis	0	0	0	0	0	0	0	2	resistant	NA	NA	NA	0	NA	NA	NA	XM_019495142.2	Sarcopterygii	Crocodylia	Alligatoridae	1.994647623	0.30969031	0
Alligator Mississippiensis	0	0	0	0	0	0	0	2	resistant	NA	NA	NA	0	NA	NA	NA	XP_019350687.1	Sarcopterygii	Crocodylia	Alligatoridae	1.994647623	0.30969031	0
Alligator Sinensis	0	0	0	0	0	0	0	2	resistant	NA	NA	NA	0	NA	NA	NA	XP_025066628	Sarcopterygii	Crocodylia	Alligatoridae	1.929681622	0.170829171	0
Alligator Sinensis	0	0	0	0	0	0	0	2	resistant	NA	NA	NA	0	NA	NA	NA	XP_025066628.1	Sarcopterygii	Crocodylia	Alligatoridae	1.929681622	0.170829171	0
Alouatta Palliata	0	0	0	2	0	0	0	1	ambiguous	NA	NA	NA	0.5	NA	NA	NA	GCA_004027835.1	Mammalia	Primates	Atelidae	3.327771283	0.938061938	0.5
Ammotragus Lervia	0	0	0	1	0	0	0	1	ambiguous	NA	NA	NA	0.5	NA	NA	NA	GCA_002201775.1	Mammalia	Artiodactyla	Bovidae	3.765774094	0.985014985	1
Amphiprion Ocellaris	0	0	0	0	0	0	0	1	resistant	NA	NA	NA	0	NA	NA	NA	XM_023268388.3	Neopterygii	no_rank	NA	2.033253368	0.081918082	0
Amphiprion Ocellaris	0	0	0	0	0	0	0	1	resistant	NA	NA	NA	0	NA	NA	NA	XP_023124156.1	Neopterygii	no_rank	NA	1.888497279	0.046953047	0
Anabas Testudineus	0	0	0	0	0	0	0	1	resistant	NA	NA	NA	0	NA	NA	NA	XM_026377646.1	Neopterygii	Anabantiformes	Anabantidae	2.009852198	0.151848152	0
Anabas Testudineus	0	0	0	0	0	0	0	1	resistant	NA	NA	NA	0	NA	NA	NA	XP_026233431.1	Neopterygii	Anabantiformes	Anabantidae	1.865096109	0.092907093	0
Anarrhichthys Ocellatus	0	0	0	0	0	0	0	1	resistant	NA	NA	NA	0	NA	NA	NA	XM_031846856.1	Neopterygii	Perciformes	Anarhichadidae	2.15690924	0.198801199	0
Anarrhichthys Ocellatus	0	0	0	0	0	0	0	1	resistant	NA	NA	NA	0	NA	NA	NA	XP_031702716.1	Neopterygii	Perciformes	Anarhichadidae	2.012153151	0.117882118	0
Anas Platyrhynchos	0	0	0	0	1	0	0	5	resistant	NA	NA	resistant	0	NA	NA	0	XP_012949915	Aves	Anseriformes	Anatidae	2.417265442	0.336663337	0
Anolis Carolinensis	0	0	0	0	0	0	0	2	resistant	NA	NA	NA	0	NA	NA	NA	XM_008107248.2	Lepidosauria	Squamata	Dactyloidae	2.016194942	0.156843157	0
Anoura Caudifer	0	2	4	1	0	5	2	3	ambiguous	ambiguous	ambiguous	NA	0.5	0.5	0.5	NA	GCA_004027475.1	Mammalia	Chiroptera	Phyllostomidae	3.11407733	0.907092907	0.5
Anoura Cultrata	0	0	0	0	0	0	0	1	resistant	NA	NA	NA	0	NA	NA	NA	MT333510.1	Mammalia	Chiroptera	Phyllostomidae	3.11407733	0.907092907	0.5
Anoura Geoffroyi	0	0	0	0	0	0	0	1	resistant	NA	NA	NA	0	NA	NA	NA	MT333511.1	Mammalia	Chiroptera	Phyllostomidae	3.337539724	0.948051948	0.5
Anser Cygnoides_domesticus	0	0	0	0	0	0	0	1	resistant	NA	NA	NA	0	NA	NA	NA	XP_013039300.1	Aves	Galloanserae	Anatidae	2.379734955	0.307692308	0
Antechinus Flavipes	0	0	0	0	0	0	0	1	resistant	NA	NA	NA	0	NA	NA	NA	XP_051840427	Mammalia	Dasyuromorphia	Dasyuridae	2.923148434	0.98001998	1
Antilocapra Americana	0	0	0	1	0	0	0	1	ambiguous	NA	NA	NA	0.5	NA	NA	NA	GCA_004027515.1	Mammalia	Artiodactyla	Antilocapridae	3.765774094	0.985014985	1
Antrostomus Carolinensis	0	0	0	0	0	0	0	1	resistant	NA	NA	NA	0	NA	NA	NA	XM_010170936.1	Aves	Caprimulgiformes	Caprimulgidae	2.417905101	0.462537463	0
Antrostomus Carolinensis	0	0	0	0	0	0	0	1	resistant	NA	NA	NA	0	NA	NA	NA	XP_010169238.1	Aves	Caprimulgiformes	Caprimulgidae	2.417905101	0.462537463	0
Antrozous Pallidus	0	6	4	2	0	1	2	1	ambiguous	ambiguous	ambiguous	NA	0.5	0.5	0.5	NA	MT333480.1	Mammalia	Chiroptera	Vespertilionidae	2.880676358	0.877122877	0.5
Aotus Nancymaae	0	0	0	4	0	1	0	2	ambiguous	NA	resistant	NA	0.5	NA	0	NA	XP_012290105	Mammalia	Primates	Aotidae	3.442676625	0.95004995	1
Apaloderma Vittatum	0	0	0	0	0	0	0	1	resistant	NA	NA	NA	0	NA	NA	NA	NW_009714387.1	Aves	Trogoniformes	Trogonidae	2.251082271	0.394605395	0
Apodemus Sylvaticus	0	0	0	0	0	0	0	1	resistant	NA	NA	NA	0	NA	NA	NA	XM_052171687.1	Mammalia	Rodentia	Muridae	3.343318441	0.998001998	1
Aptenodytes Forsteri	0	0	0	0	0	0	0	1	resistant	NA	NA	NA	0	NA	NA	NA	XP_009275140.1	Aves	Sphenisciformes	Spheniscidae	2.502751914	0.260739261	0
Aptenodytes Forsteri	0	0	0	0	0	0	0	1	resistant	NA	NA	NA	0	NA	NA	NA	XP_009275140	Aves	Sphenisciformes	Spheniscidae	2.365623433	0.186813187	0
Apteryx Rowi	0	0	0	0	0	0	0	1	resistant	NA	NA	NA	0	NA	NA	NA	XM_026087161.1	Aves	Apterygiformes	Apterygidae	2.11346755	0.27972028	0
Aquila Chrysaetos_chrysaetos	0	0	0	0	0	0	0	2	resistant	NA	NA	NA	0	NA	NA	NA	XM_029999165.2	Aves	Accipitriformes	Accipitridae	2.344359784	0.270729271	0
Archocentrus Centrarchus	0	0	0	0	0	0	0	1	resistant	NA	NA	NA	0	NA	NA	NA	XM_030726279.1	Neopterygii	Cichliformes	Cichlasomatinae	2.502650628	0.296703297	0
Archocentrus Centrarchus	0	0	0	0	0	0	0	1	resistant	NA	NA	NA	0	NA	NA	NA	XP_030582139.1	Neopterygii	Cichliformes	Cichlasomatinae	2.357894539	0.184815185	0
Artibeus Jamaicensis	0	3	0	2	0	11	6	2	ambiguous	resistant	ambiguous	NA	0.5	0	0.5	NA	XM_037157556.2	Mammalia	Chiroptera	Phyllostomidae	3.088810061	0.875124875	0.5
Artibeus Lituratus	0	0	0	0	0	0	0	1	resistant	NA	NA	NA	0	NA	NA	NA	MT333513.1	Mammalia	Chiroptera	Phyllostomidae	3.088810061	0.875124875	0.5
Artibeus Phaeotis	0	0	0	0	0	0	0	1	resistant	NA	NA	NA	0	NA	NA	NA	MT333514.1	Mammalia	Chiroptera	Phyllostomidae	3.088810061	0.875124875	0.5
Arvicanthis Niloticus	0	0	0	0	0	0	0	1	resistant	NA	NA	NA	0	NA	NA	NA	XM_034486048.1	Mammalia	Rodentia	Muridae	3.193506372	1	1
Arvicola Amphibius	0	0	0	0	0	0	0	1	resistant	NA	NA	NA	0	NA	NA	NA	XM_038316301.1	Mammalia	Rodentia	Cricetidae	3.522560552	0.979020979	1
Astatotilapia Calliptera	0	0	0	0	0	0	0	1	resistant	NA	NA	NA	0	NA	NA	NA	XM_026164370.1	Neopterygii	Cichliformes	Pseudocrenilabrinae	2.482162259	0.282717283	0
Astatotilapia Calliptera	0	0	0	0	0	0	0	1	resistant	NA	NA	NA	0	NA	NA	NA	XP_026020155.1	Neopterygii	Cichliformes	Pseudocrenilabrinae	2.294888887	0.202797203	0
Astyanax Mexicanus	0	0	0	0	0	0	0	1	resistant	NA	NA	NA	0	NA	NA	NA	XP_022523929.1	Neopterygii	Characiformes	Characidae	1.873786726	0.101898102	0
Astyanax Mexicanus	0	0	0	0	0	0	0	1	resistant	NA	NA	NA	0	NA	NA	NA	JAICCE010000023.1	Neopterygii	Characiformes	Characidae	1.670989694	0.042957043	0
Ateles Geoffroyi	0	0	0	2	0	0	0	0	susceptible	NA	NA	NA	1	NA	NA	NA	GCA_004024785.1	Mammalia	Primates	Atelidae	3.334109559	0.944055944	0.5
Athene Cunicularia	0	0	0	0	0	0	0	2	resistant	NA	NA	NA	0	NA	NA	NA	XM_026849924.1	Aves	Strigiformes	Strigidae	2.539529207	0.314685315	0
Austrofundulus Limnaeus	0	0	0	0	0	0	0	2	resistant	NA	NA	NA	0	NA	NA	NA	XP_013888928.1	Neopterygii	Cyprinodontiformes	Rivulidae	1.865635972	0.120879121	0
Austrofundulus Limnaeus	0	0	0	0	0	0	0	2	resistant	NA	NA	NA	0	NA	NA	NA	XP_013888928	Neopterygii	Cyprinodontiformes	Rivulidae	1.82944695	0.067932068	0
Aythya Fuligula	0	0	0	0	0	0	0	2	resistant	NA	NA	NA	0	NA	NA	NA	XM_032202495.1	Aves	Anseriformes	Anatidae	2.417265442	0.336663337	0
Balaena Mysticetus	0	0	0	0	0	0	0	2	resistant	NA	NA	NA	0	NA	NA	NA	alfred_genome_Balaena_mysticetus_Damas2020	Mammalia	Artiodactyla	Balaenidae	3.450046886	0.989010989	1
Balaenoptera Acutorostrata_scammoni	0	2	2	6	0	0	0	0	susceptible	susceptible	susceptible	NA	1	1	1	NA	XP_028020351.1	Mammalia	Artiodactyla	Balaenopteridae	3.673506712	0.979020979	1
Balaenoptera Bonaerensis	0	0	0	2	0	0	0	1	ambiguous	NA	NA	NA	0.5	NA	NA	NA	GCA_000978805.1	Mammalia	Artiodactyla	Balaenopteridae	3.673506712	0.979020979	1
Balaenoptera Musculus	0	0	0	0	0	0	0	1	resistant	NA	NA	NA	0	NA	NA	NA	XP_036696353	Mammalia	Artiodactyla	Balaenopteridae	3.818262801	0.981018981	1
Balantiopteryx Plicata	0	0	0	0	0	0	0	1	resistant	NA	NA	NA	0	NA	NA	NA	MT333516.1	Mammalia	Chiroptera	Emballonuridae	2.794335408	0.942057942	0.5
Beatragus Hunteri	0	0	0	1	0	0	0	1	ambiguous	NA	NA	NA	0.5	NA	NA	NA	GCA_004027495.1	Mammalia	Artiodactyla	Bovidae	3.765774094	0.985014985	1
Betta Splendens	0	0	0	0	0	0	0	1	resistant	NA	NA	NA	0	NA	NA	NA	XM_029143737.3	Neopterygii	Anabantiformes	Osphronemidae	2.211846883	0.211788212	0
Betta Splendens	0	0	0	0	0	0	0	1	resistant	NA	NA	NA	0	NA	NA	NA	XP_028999570.1	Neopterygii	Anabantiformes	Osphronemidae	2.067090794	0.120879121	0
Bison Bison_bison	0	0	0	2	0	0	0	0	susceptible	NA	NA	NA	1	NA	NA	NA	XP_010833001.1	Mammalia	Artiodactyla	Bovidae	3.765774094	0.985014985	1
Boleophthalmus Pectinirostris	0	0	0	0	0	0	0	1	resistant	NA	NA	NA	0	NA	NA	NA	XM_020925939.2	Neopterygii	Gobiiformes	Gobiidae	1.573674169	0.061938062	0
Boleophthalmus Pectinirostris	0	0	0	0	0	0	0	1	resistant	NA	NA	NA	0	NA	NA	NA	XP_020781598.1	Neopterygii	Gobiiformes	Gobiidae	1.537485147	0.057942058	0
Bos Indicus	0	0	0	3	0	1	0	0	susceptible	NA	resistant	NA	1	NA	0	NA	XP_019811720	Mammalia	Artiodactyla	Bovidae	3.765774094	0.985014985	1
Bos Indicus_x_bos_taurus	0	0	0	5	0	1	0	0	susceptible	NA	resistant	NA	1	NA	0	NA	XP_027389729	Mammalia	Artiodactyla	Bovidae	3.765774094	0.985014985	1
Bos Mutus	0	1	1	4	0	1	0	0	susceptible	susceptible	ambiguous	NA	1	1	0.5	NA	XM_005903111.1	Mammalia	Artiodactyla	Bovidae	3.765774094	0.985014985	1
Bos Mutus	0	1	1	4	0	1	0	0	susceptible	susceptible	ambiguous	NA	1	1	0.5	NA	XP_005903173.1	Mammalia	Artiodactyla	Bovidae	3.652992533	0.985014985	1
Bos Taurus	0	17	5	10	0	1	0	1	ambiguous	susceptible	ambiguous	NA	0.5	1	0.5	NA	BT021667.1	Mammalia	Artiodactyla	Bovidae	3.765774094	0.985014985	1
Bubalus Bubalis	0	3	1	5	0	1	0	1	ambiguous	susceptible	ambiguous	NA	0.5	1	0.5	NA	XM_006041540.3	Mammalia	Artiodactyla	Bovidae	3.765774094	0.985014985	1
Buceros Rhinoceros_silvestris	0	0	0	0	0	0	0	1	resistant	NA	NA	NA	0	NA	NA	NA	NW_010418348.1	Aves	Bucerotiformes	Bucerotidae	2.382242948	0.447552448	0
Budorcas Taxicolor	0	0	0	0	0	0	0	1	resistant	NA	NA	NA	0	NA	NA	NA	XP_052519536	Mammalia	Artiodactyla	Bovidae	3.765774094	0.985014985	1
Calidris Pugnax	0	0	0	0	0	0	0	1	resistant	NA	NA	NA	0	NA	NA	NA	XM_014960219.1	Aves	Charadriiformes	Scolopacidae	1.953414871	0.207792208	0
Callicebus Donacophilus	0	0	0	1	0	0	0	1	ambiguous	NA	NA	NA	0.5	NA	NA	NA	GCA_004027715.1	Mammalia	Primates	Pitheciidae	3.442676625	0.95004995	1
Callithrix Jacchus	0	0	0	5	1	2	1	3	ambiguous	resistant	resistant	resistant	0.5	0	0	0	XM_008988993.4	Mammalia	Primates	Cebidae	3.442676625	0.95004995	1
Callorhinchus Milii	0	0	0	0	0	0	0	3	resistant	NA	NA	NA	0	NA	NA	NA	XM_007891654.2	Chondrichthyes	Chimaeriformes	Callorhinchidae	1.930053584	0.021978022	0
Callorhinchus Milii	0	0	0	0	0	0	0	3	resistant	NA	NA	NA	0	NA	NA	NA	XP_007889845.1	Chondrichthyes	Chimaeriformes	Callorhinchidae	1.71291945	0.004995005	0
Callorhinus Ursinus	0	2	2	4	0	1	0	2	ambiguous	susceptible	ambiguous	NA	0.5	1	0.5	NA	XP_025713397	Mammalia	Carnivora	Otariidae	3.18670333	0.956043956	1
Calypte Anna	0	0	0	0	0	0	0	1	resistant	NA	NA	NA	0	NA	NA	NA	XM_008494775.2	Aves	Apodiformes	Trochilidae	2.511432515	0.428571429	0
Calypte Anna	0	0	0	0	0	0	0	1	resistant	NA	NA	NA	0	NA	NA	NA	XP_008492997.2	Aves	Apodiformes	Trochilidae	2.511432515	0.473526474	0
Camarhynchus Parvulus	0	0	0	0	0	0	0	1	resistant	NA	NA	NA	0	NA	NA	NA	XM_030955525.1	Aves	Passeriformes	Thraupidae	2.486166735	0.235764236	0
Camelus Bactrianus	0	3	4	3	0	2	0	2	ambiguous	susceptible	ambiguous	NA	0.5	1	0.5	NA	XP_010966303	Mammalia	Artiodactyla	Camelidae	3.66568986	0.978021978	1
Camelus Dromedarius	0	1	0	9	0	1	0	3	ambiguous	NA	ambiguous	NA	0.5	NA	0.5	NA	XP_010991717	Mammalia	Artiodactyla	Camelidae	3.66568986	0.978021978	1
Camelus Ferus	0	6	1	3	0	3	3	1	ambiguous	ambiguous	ambiguous	NA	0.5	0.5	0.5	NA	XM_006194201.2	Mammalia	Artiodactyla	Camelidae	3.66568986	0.978021978	1
Canis Lupus_dingo	0	0	0	2	0	1	0	1	ambiguous	NA	resistant	NA	0.5	NA	0	NA	XM_025437149.3	Mammalia	Carnivora	Canidae	3.659113933	0.981018981	1
Canis Lupus_familiaris	6	7	5	9	1	2	1	3	ambiguous	ambiguous	ambiguous	ambiguous	0.5	0.5	0.5	0.5	OP294984.1	Mammalia	Carnivora	Canidae	3.659113933	0.981018981	1
Capra Aegagrus	0	0	0	2	0	0	0	0	susceptible	NA	NA	NA	1	NA	NA	NA	GCA_000978405.1	Mammalia	Artiodactyla	Bovidae	3.765774094	0.985014985	1
Capra Hircus	0	10	5	7	0	2	0	2	ambiguous	susceptible	ambiguous	NA	0.5	1	0.5	NA	NM_001290107.1	Mammalia	Artiodactyla	Bovidae	3.765774094	0.985014985	1
Carassius Auratus	0	0	0	0	0	0	0	2	resistant	NA	NA	NA	0	NA	NA	NA	XP_026131313.1	Neopterygii	Cypriniformes	Cyprinidae	2.1026908	0.224775225	0
Carassius Auratus	0	0	0	0	0	0	0	2	resistant	NA	NA	NA	0	NA	NA	NA	XP_026131313	Neopterygii	Cypriniformes	Cyprinidae	2.009049851	0.182817183	0
Cariama Cristata	0	0	0	0	0	0	0	1	resistant	NA	NA	NA	0	NA	NA	NA	XP_009703695	Aves	Cariamiformes	Cariamidae	2.352783449	0.214785215	0
Carlito Syrichta	0	0	0	1	0	0	0	2	ambiguous	NA	NA	NA	0.5	NA	NA	NA	NW_007251860.1	Mammalia	Primates	Tarsiidae	3.313840812	0.961038961	1
Carlito Syrichta	0	0	0	1	0	0	0	2	ambiguous	NA	NA	NA	0.5	NA	NA	NA	XP_008062810.1	Mammalia	Primates	Tarsiidae	3.169084723	0.948051948	0.5
Carollia Castanea	0	0	0	0	0	0	0	1	resistant	NA	NA	NA	0	NA	NA	NA	MT333518.1	Mammalia	Chiroptera	Phyllostomidae	2.951517403	0.774225774	0
Carollia Perspicillata	0	4	0	1	0	4	6	3	ambiguous	resistant	ambiguous	NA	0.5	0	0.5	NA	MT333519.1	Mammalia	Chiroptera	Phyllostomidae	2.951517403	0.774225774	0
Carollia Sowelli	0	0	0	0	0	0	0	1	resistant	NA	NA	NA	0	NA	NA	NA	MT333505.1	Mammalia	Chiroptera	Phyllostomidae	2.48579658	0.789210789	0
Catagonus Wagneri	0	0	0	0	0	0	0	2	resistant	NA	NA	NA	0	NA	NA	NA	GCA_004024745.1	Mammalia	Artiodactyla	Tayassuidae	3.571571196	0.977022977	1
Cavia Porcellus	0	0	0	2	0	6	4	3	ambiguous	resistant	resistant	NA	0.5	0	0	NA	XM_023562040.1	Mammalia	Rodentia	Caviidae	2.807423804	0.825174825	0.5
Cavia Tschudii	0	0	0	0	0	0	0	2	resistant	NA	NA	NA	0	NA	NA	NA	GCA_004027695.1	Mammalia	Rodentia	Caviidae	2.807423804	0.825174825	0.5
Cebus Capucinus_imitator	0	0	0	3	0	1	0	2	ambiguous	NA	resistant	NA	0.5	NA	0	NA	XP_017367865.1	Mammalia	Primates	Cebidae	3.442676625	0.95004995	1
Centronycteris Centralis	0	0	0	0	0	0	0	1	resistant	NA	NA	NA	0	NA	NA	NA	MT333481.1	Mammalia	Chiroptera	Emballonuridae	2.905108434	0.956043956	1
Ceratotherium Simum_cottoni	0	0	0	0	0	0	0	1	resistant	NA	NA	NA	0	NA	NA	NA	GCA_004027795.1	Mammalia	Perissodactyla	Rhinocerotidae	3.623534524	0.969030969	1
Ceratotherium Simum_simum	0	1	1	3	0	0	0	1	ambiguous	susceptible	susceptible	NA	0.5	1	1	NA	XP_004435206.1	Mammalia	Perissodactyla	Rhinocerotidae	3.623534524	0.969030969	1
Cercocebus Atys	0	0	0	7	0	1	0	0	susceptible	NA	resistant	NA	1	NA	0	NA	XP_011891200	Mammalia	Primates	Cercopithecinae	3.878722523	0.986013986	1
Cervus Canadensis	0	0	0	0	2	0	0	0	NA	NA	NA	resistant	NA	NA	NA	0	XM_043458543.1	Mammalia	Artiodactyla	Cervidae	3.818496907	0.99000999	1
Cervus Elaphus	0	0	0	0	0	0	0	1	resistant	NA	NA	NA	0	NA	NA	NA	XM_043896107.1	Mammalia	Artiodactyla	Cervidae	3.818496907	0.99000999	1
Chaetura Pelagica	0	0	0	0	0	0	0	1	resistant	NA	NA	NA	0	NA	NA	NA	XM_009993826.1	Aves	Apodiformes	Apodidae	2.555311294	0.30969031	0
Charadrius Vociferus	0	0	0	0	0	0	0	1	resistant	NA	NA	NA	0	NA	NA	NA	XP_009887331.1	Aves	Charadriiformes	Charadriidae	2.635884443	0.501498501	0
Charadrius Vociferus	0	0	0	0	0	0	0	1	resistant	NA	NA	NA	0	NA	NA	NA	NW_009649235.1	Aves	Charadriiformes	Charadriidae	2.498755963	0.428571429	0
Cheirogaleus Medius	0	0	0	1	0	0	0	1	ambiguous	NA	NA	NA	0.5	NA	NA	NA	GCA_004024725.1	Mammalia	Primates	Cheirogaleidae	3.631496268	0.978021978	1
Chelonia Mydas	0	0	0	0	0	0	0	1	resistant	NA	NA	NA	0	NA	NA	NA	XP_007070561	Testudinata	Testudines	Chelonioidea	2.1326473	0.092907093	0
Chinchilla Lanigera	0	2	0	2	0	0	0	2	ambiguous	NA	susceptible	NA	0.5	NA	1	NA	XP_013362428	Mammalia	Rodentia	Chinchillidae	3.285929817	0.965034965	1
Chionomys Nivalis	0	0	0	0	0	0	0	1	resistant	NA	NA	NA	0	NA	NA	NA	XM_057759983.1	Mammalia	Rodentia	Cricetidae	3.378928873	0.979020979	1
Chiroderma Salvini	0	0	0	0	0	0	0	1	resistant	NA	NA	NA	0	NA	NA	NA	MT333520.1	Mammalia	Chiroptera	Phyllostomidae	3.088810061	0.875124875	0.5
Chiroderma Villosum	0	0	0	0	0	0	0	1	resistant	NA	NA	NA	0	NA	NA	NA	MT333521.1	Mammalia	Chiroptera	Phyllostomidae	3.088810061	0.875124875	0.5
Chlamydotis Macqueenii	0	0	0	0	0	0	0	1	resistant	NA	NA	NA	0	NA	NA	NA	NW_010481882.1	Aves	Gruiformes	Otididae	2.416737829	0.283716284	0
Chlorocebus Aethiops	0	0	0	1	0	0	0	1	ambiguous	NA	NA	NA	0.5	NA	NA	NA	AY996037.1	Mammalia	Primates	Cercopithecinae	3.878722523	0.986013986	1
Chlorocebus Sabaeus	0	7	0	7	0	2	0	0	susceptible	NA	ambiguous	NA	1	NA	0.5	NA	XP_007989304	Mammalia	Primates	Cercopithecinae	3.878722523	0.986013986	1
Choloepus Didactylus	0	0	0	0	0	0	0	1	resistant	NA	NA	NA	0	NA	NA	NA	XM_037822651.1	Mammalia	Pilosa	Megalonychidae	3.002712309	0.937062937	0.5
Choloepus Hoffmanni	0	0	0	0	0	0	0	2	resistant	NA	NA	NA	0	NA	NA	NA	GCA_000164785.2	Mammalia	Pilosa	Megalonychidae	3.002712309	0.937062937	0.5
Chrysemys Picta_bellii	0	0	0	0	0	0	0	1	resistant	NA	NA	NA	0	NA	NA	NA	XM_005287788.3	Testudinata	Testudines	Testudinoidea	2.118310198	0.068931069	0
Chrysochloris Asiatica	0	0	0	0	0	0	0	2	resistant	NA	NA	NA	0	NA	NA	NA	XM_006835610.1	Mammalia	Afrotheria	Chrysochloridae	2.745134031	0.9000999	0.5
Chrysocyon Brachyurus	0	0	0	0	0	0	0	2	resistant	NA	NA	NA	0	NA	NA	NA	MT560523	Mammalia	Carnivora	Canidae	3.659113933	0.981018981	1
Clupea Harengus	0	0	0	0	0	0	0	2	resistant	NA	NA	NA	0	NA	NA	NA	XM_031558926.1	Neopterygii	no_rank	Clupeiformes	2.169452405	0.175824176	0
Clupea Harengus	0	0	0	0	0	0	0	2	resistant	NA	NA	NA	0	NA	NA	NA	XP_031414786.1	Neopterygii	no_rank	Clupeiformes	2.024696316	0.087912088	0
Coleura Afra	0	0	0	0	0	0	0	1	resistant	NA	NA	NA	0	NA	NA	NA	MT333517.1	Mammalia	Chiroptera	Emballonuridae	2.952808047	0.932067932	0.5
Colobus Angolensis	0	0	0	3	0	0	0	1	ambiguous	NA	NA	NA	0.5	NA	NA	NA	GCF_000951035.1	Mammalia	Primates	Colobinae	3.790468143	0.99000999	1
Columba Livia	0	0	0	0	0	0	0	3	resistant	NA	NA	NA	0	NA	NA	NA	XP_021154486.1	Aves	Columbiformes	Columbidae	2.547254789	0.48951049	0
Columba Livia	0	0	0	0	0	0	0	3	resistant	NA	NA	NA	0	NA	NA	NA	XM_021298811.1	Aves	Columbiformes	Columbidae	2.213985148	0.341658342	0
Condylura Cristata	0	0	0	0	0	0	0	2	resistant	NA	NA	NA	0	NA	NA	NA	XP_012585871.1	Mammalia	Eulipotyphla	Talpidae	3.047611978	0.961038961	1
Condylura Cristata	0	0	0	0	0	0	0	2	resistant	NA	NA	NA	0	NA	NA	NA	XM_012730417.1	Mammalia	Eulipotyphla	Talpidae	2.860328591	0.901098901	0.5
Corapipo Altera	0	0	0	0	0	0	0	1	resistant	NA	NA	NA	0	NA	NA	NA	XM_027639027.1	Aves	Passeriformes	Pipridae	2.235143043	0.357642358	0
Corvus Brachyrhynchos	0	0	0	0	0	0	0	1	resistant	NA	NA	NA	0	NA	NA	NA	XP_017583883.1	Aves	Passeriformes	Corvoidea	2.165781036	0.463536464	0
Corvus Cornix_cornix	0	0	0	0	0	0	0	1	resistant	NA	NA	NA	0	NA	NA	NA	XM_010394433.4	Aves	Passeriformes	Corvoidea	2.482396365	0.375624376	0
Corvus Moneduloides	0	0	0	0	0	0	0	2	resistant	NA	NA	NA	0	NA	NA	NA	XM_032100703.1	Aves	Passeriformes	Corvoidea	2.562186454	0.374625375	0
Cottoperca Gobio	0	0	0	0	0	0	0	1	resistant	NA	NA	NA	0	NA	NA	NA	XP_029283581.1	Neopterygii	Perciformes	Bovichtidae	2.040778202	0.140859141	0
Cottoperca Gobio	0	0	0	0	0	0	0	1	resistant	NA	NA	NA	0	NA	NA	NA	XM_029427721.1	Neopterygii	Perciformes	Bovichtidae	1.968400157	0.138861139	0
Coturnix Japonica	0	0	0	0	0	0	0	2	resistant	NA	NA	NA	0	NA	NA	NA	XM_015886577.2	Aves	Galliformes	Phasianidae	2.267008933	0.165834166	0
Cricetomys Gambianus	0	0	0	1	0	0	0	1	ambiguous	NA	NA	NA	0.5	NA	NA	NA	GCA_004027575.1	Mammalia	Rodentia	Nesomyidae	3.679633369	0.983016983	1
Cricetulus Griseus	0	11	8	6	0	0	0	0	susceptible	susceptible	susceptible	NA	1	1	1	NA	XM_003503235.5	Mammalia	Rodentia	Cricetidae	3.814365158	0.987012987	1
Crocodylus Porosus	0	0	0	0	0	0	0	1	resistant	NA	NA	NA	0	NA	NA	NA	XM_019529281.1	Sarcopterygii	Crocodylia	Crocodylidae	2.105887605	0.263736264	0
Crocodylus Porosus	0	0	0	0	0	0	0	1	resistant	NA	NA	NA	0	NA	NA	NA	XP_019384826.1	Sarcopterygii	Crocodylia	Crocodylidae	2.105887605	0.263736264	0
Crocuta Crocuta	0	0	0	2	0	0	0	0	susceptible	NA	NA	NA	1	NA	NA	NA	VOAJ01003978.1	Mammalia	Carnivora	Hyaenidae	3.188656643	0.976023976	1
Cryptoprocta Ferox	0	0	0	0	0	0	0	2	resistant	NA	NA	NA	0	NA	NA	NA	GCA_004023885.1	Mammalia	Carnivora	Eupleridae	3.101611652	0.968031968	1
Ctenodactylus Gundi	0	0	0	1	0	0	0	1	ambiguous	NA	NA	NA	0.5	NA	NA	NA	GCA_004027205.1	Mammalia	Rodentia	Ctenodactylidae	3.795928586	0.993006993	1
Ctenomys Sociabilis	0	0	0	0	0	0	0	2	resistant	NA	NA	NA	0	NA	NA	NA	GCA_004027165.1	Mammalia	Rodentia	Ctenomyidae	3.013271259	0.945054945	0.5
Cuculus Canorus	0	0	0	0	0	0	0	1	resistant	NA	NA	NA	0	NA	NA	NA	XM_009565569.2	Aves	Cuculiformes	Cuculidae	2.727412371	0.464535465	0
Cyanistes Caeruleus	0	0	0	0	0	0	0	1	resistant	NA	NA	NA	0	NA	NA	NA	XM_023918416.1	Aves	Passeriformes	Paridae	2.373612989	0.211788212	0
Cynoglossus Semilaevis	0	0	0	0	0	0	0	1	resistant	NA	NA	NA	0	NA	NA	NA	XP_016887914.1	Neopterygii	Pleuronectiformes	Cynoglossidae	2.132057539	0.102897103	0
Cynoglossus Semilaevis	0	0	0	0	0	0	0	1	resistant	NA	NA	NA	0	NA	NA	NA	XM_017032425.2	Neopterygii	Pleuronectiformes	Cynoglossidae	1.842761671	0.047952048	0
Cynopterus Brachyotis	0	2	0	2	0	5	6	2	ambiguous	resistant	ambiguous	NA	0.5	0	0.5	NA	GCA_009793145.1	Mammalia	Chiroptera	Pteropodidae	3.107367948	0.961038961	1
Cynopterus Sphinx	0	2	0	2	1	6	6	3	ambiguous	resistant	ambiguous	resistant	0.5	0	0.5	0	MT515623.1	Mammalia	Chiroptera	Pteropodidae	3.107367948	0.961038961	1
Cyprinodon Variegatus	0	0	0	0	0	0	0	1	resistant	NA	NA	NA	0	NA	NA	NA	XM_015371244.1	Neopterygii	Cyprinodontiformes	Cyprinodontidae	2.132480144	0.065934066	0
Cyprinodon Variegatus	0	0	0	0	0	0	0	1	resistant	NA	NA	NA	0	NA	NA	NA	XP_015226730.1	Neopterygii	Cyprinodontiformes	Cyprinodontidae	2.096291121	0.038961039	0
Danio Rerio	0	0	0	0	0	1	0	3	resistant	NA	resistant	NA	0	NA	0	NA	NP_001007298.1	Neopterygii	Cypriniformes	Danionidae	2.300522378	0.413586414	0
Danio Rerio	0	0	0	0	0	1	0	3	resistant	NA	resistant	NA	0	NA	0	NA	XM_005169360.4	Neopterygii	Cypriniformes	Danionidae	2.17729838	0.31968032	0
Dasyprocta Punctata	0	0	0	0	0	0	0	2	resistant	NA	NA	NA	0	NA	NA	NA	GCA_004363535.1	Mammalia	Rodentia	Dasyproctidae	2.923339278	0.85014985	0.5
Dasypus Novemcinctus	0	0	0	0	0	0	0	2	resistant	NA	NA	NA	0	NA	NA	NA	XP_004449124	Mammalia	Cingulata	Dasypodidae	3.200461142	0.97002997	1
Daubentonia Madagascariensis	0	0	0	3	0	0	0	0	susceptible	NA	NA	NA	1	NA	NA	NA	GCA_004027145.1	Mammalia	Primates	Daubentoniidae	3.733138277	0.981018981	1
Delphinapterus Leucas	0	4	1	4	0	0	0	1	ambiguous	susceptible	susceptible	NA	0.5	1	1	NA	XP_022418360	Mammalia	Artiodactyla	Monodontidae	3.818262801	0.981018981	1
Denticeps Clupeoides	0	0	0	0	0	0	0	1	resistant	NA	NA	NA	0	NA	NA	NA	XP_028837781.1	Neopterygii	Clupeiformes	Clupeiformes	2.134355514	0.094905095	0
Denticeps Clupeoides	0	0	0	0	0	0	0	1	resistant	NA	NA	NA	0	NA	NA	NA	XM_028981948.1	Neopterygii	Clupeiformes	Clupeiformes	1.974942493	0.06993007	0
Desmodus Rotundus	0	4	0	1	0	3	6	3	ambiguous	resistant	ambiguous	NA	0.5	0	0.5	NA	XM_024569930.3	Mammalia	Chiroptera	Phyllostomidae	2.90255609	0.842157842	0.5
Dicentrarchus Labrax	0	0	0	0	0	0	0	1	resistant	NA	NA	NA	0	NA	NA	NA	XP_051235041	Neopterygii	no_rank	NA	1.875405903	0.14985015	0
Dicerorhinus Sumatrensis	0	0	0	1	0	0	0	1	ambiguous	NA	NA	NA	0.5	NA	NA	NA	GCA_002844835.1	Mammalia	Perissodactyla	Rhinocerotidae	3.442589412	0.956043956	1
Diceros Bicornis	0	0	0	0	0	0	0	2	resistant	NA	NA	NA	0	NA	NA	NA	GCA_004027315.1	Mammalia	Perissodactyla	Rhinocerotidae	3.623534524	0.969030969	1
Dipodomys Ordii	0	0	0	3	0	0	0	2	ambiguous	NA	NA	NA	0.5	NA	NA	NA	XM_013032118.1	Mammalia	Rodentia	Heteromyidae	3.381491977	0.975024975	1
Dipodomys Ordii	0	0	0	3	0	0	0	2	ambiguous	NA	NA	NA	0.5	NA	NA	NA	XP_012887572.1	Mammalia	Rodentia	Heteromyidae	3.236735888	0.966033966	1
Dipodomys Spectabilis	0	0	0	0	0	0	0	1	resistant	NA	NA	NA	0	NA	NA	NA	XM_042680522.1	Mammalia	Rodentia	Heteromyidae	3.381491977	0.975024975	1
Dipodomys Stephensi	0	0	0	1	0	0	0	1	ambiguous	NA	NA	NA	0.5	NA	NA	NA	GCA_004024685.1	Mammalia	Rodentia	Heteromyidae	3.381491977	0.975024975	1
Dobsonia Viridis	0	0	0	0	0	0	0	1	resistant	NA	NA	NA	0	NA	NA	NA	MT333506.1	Mammalia	Chiroptera	Pteropodidae	3.261550052	0.951048951	1
Dolichotis Patagonum	0	0	0	0	0	0	0	2	resistant	NA	NA	NA	0	NA	NA	NA	GCA_004027295.1	Mammalia	Rodentia	Caviidae	3.016350583	0.924075924	0.5
Dromaius Novaehollandiae	0	0	0	0	0	0	0	1	resistant	NA	NA	NA	0	NA	NA	NA	XM_026120784.1	Aves	Casuariiformes	Dromaiidae	2.468699667	0.387612388	0
Dromiciops Gliroides	0	0	0	0	0	0	0	1	resistant	NA	NA	NA	0	NA	NA	NA	XP_043850607	Mammalia	Microbiotheria	Microbiotheriidae	3.165121797	0.954045954	1
Echeneis Naucrates	0	0	0	0	0	0	0	2	resistant	NA	NA	NA	0	NA	NA	NA	XM_029498207.1	Neopterygii	Carangiformes	Echeneidae	2.135120212	0.170829171	0
Echeneis Naucrates	0	0	0	0	0	0	0	2	resistant	NA	NA	NA	0	NA	NA	NA	XP_029354066.1	Neopterygii	Carangiformes	Echeneidae	1.990364123	0.097902098	0
Echinops Telfairi	0	0	0	0	0	3	0	2	resistant	NA	resistant	NA	0	NA	0	NA	XP_004710002	Mammalia	no_rank	Tenrecidae	2.192752111	0.663336663	0
Egretta Garzetta	0	0	0	0	0	0	0	1	resistant	NA	NA	NA	0	NA	NA	NA	XM_009639962.1	Aves	Pelecaniformes	Ardeidae	2.195890637	0.278721279	0
Egretta Garzetta	0	0	0	0	0	0	0	1	resistant	NA	NA	NA	0	NA	NA	NA	XP_009638257.1	Aves	Pelecaniformes	Ardeidae	2.195890637	0.278721279	0
Eidolon Helvum	0	5	0	2	0	2	6	2	ambiguous	resistant	ambiguous	NA	0.5	0	0.5	NA	GCA_000465285.1	Mammalia	Chiroptera	Pteropodidae	3.261550052	0.951048951	1
Elaphurus Davidianus	0	0	0	1	0	0	0	1	ambiguous	NA	NA	NA	0.5	NA	NA	NA	GCA_002443075.1	Mammalia	Artiodactyla	Cervidae	3.818496907	0.99000999	1
Electrophorus Electricus	0	0	0	0	0	0	0	2	resistant	NA	NA	NA	0	NA	NA	NA	XP_026867211.1	Neopterygii	Gymnotiformes	Gymnotidae	1.973715308	0.082917083	0
Electrophorus Electricus	0	0	0	0	0	0	0	2	resistant	NA	NA	NA	0	NA	NA	NA	XM_027011410.2	Neopterygii	Gymnotiformes	Gymnotidae	1.778113265	0.033966034	0
Elephantulus Edwardii	0	0	0	0	0	0	0	2	resistant	NA	NA	NA	0	NA	NA	NA	XM_006892395.1	Mammalia	Macroscelidea	Macroscelididae	3.062681498	0.925074925	0.5
Ellobius Lutescens	0	0	0	1	0	0	0	1	ambiguous	NA	NA	NA	0.5	NA	NA	NA	GCA_001685075.1	Mammalia	Rodentia	Cricetidae	3.522560552	0.979020979	1
Emballonura Alecto	0	0	0	1	0	0	0	0	susceptible	NA	NA	NA	1	NA	NA	NA	MT333507.1	Mammalia	Chiroptera	Emballonuridae	2.815029893	0.925074925	0.5
Empidonax Traillii	0	0	0	0	0	0	0	1	resistant	NA	NA	NA	0	NA	NA	NA	XM_027901351.1	Aves	Passeriformes	Tyrannidae	2.329373753	0.274725275	0
Enhydra Lutris_kenyoni	0	0	0	1	0	0	2	1	ambiguous	resistant	NA	NA	0.5	0	NA	NA	XP_022374078.1	Mammalia	Carnivora	Lutrinae	3.352456116	0.971028971	1
Eonycteris Spelaea	0	5	0	2	0	2	6	2	ambiguous	resistant	ambiguous	NA	0.5	0	0.5	NA	GCA_003508835.1	Mammalia	Chiroptera	Pteropodidae	3.370117119	0.955044955	1
Epomophorus Wahlbergi	0	0	0	0	0	0	0	1	resistant	NA	NA	NA	0	NA	NA	NA	MT333483.1	Mammalia	Chiroptera	Pteropodidae	3.166897482	0.941058941	0.5
Eptesicus Brasiliensis	0	0	0	0	0	0	0	1	resistant	NA	NA	NA	0	NA	NA	NA	MT333482.1	Mammalia	Chiroptera	Vespertilionidae	2.860649165	0.883116883	0.5
Eptesicus Fuscus	0	0	0	0	0	8	6	5	resistant	resistant	resistant	NA	0	0	0	NA	XP_008153150	Mammalia	Chiroptera	Vespertilionidae	2.903981044	0.88011988	0.5
Equus Asinus	0	0	0	4	0	4	4	3	ambiguous	resistant	resistant	NA	0.5	0	0	NA	XP_044620396	Mammalia	Perissodactyla	Equidae	3.436261151	0.95004995	1
Equus Asinus	0	0	0	4	0	4	4	3	ambiguous	resistant	resistant	NA	0.5	0	0	NA	XP_014713133.1	Mammalia	Perissodactyla	Equidae	3.343517543	0.957042957	1
Equus Caballus	0	10	11	10	0	3	4	3	ambiguous	ambiguous	ambiguous	NA	0.5	0.5	0.5	NA	XP_001490241	Mammalia	Perissodactyla	Equidae	3.436261151	0.95004995	1
Equus Caballus	0	10	11	10	0	3	4	3	ambiguous	ambiguous	ambiguous	NA	0.5	0.5	0.5	NA	XP_001490241.1	Mammalia	Perissodactyla	Equidae	3.343517543	0.957042957	1
Equus Przewalskii	0	0	0	3	0	1	0	1	ambiguous	NA	resistant	NA	0.5	NA	0	NA	XM_008544773.1	Mammalia	Perissodactyla	Equidae	3.436261151	0.95004995	1
Equus Przewalskii	0	0	0	3	0	1	0	1	ambiguous	NA	resistant	NA	0.5	NA	0	NA	XP_008542995.1	Mammalia	Perissodactyla	Equidae	3.343517543	0.957042957	1
Equus Quagga	0	0	0	0	0	0	0	1	resistant	NA	NA	NA	0	NA	NA	NA	XM_046672646.1	Mammalia	Perissodactyla	Equidae	3.436261151	0.95004995	1
Erinaceus Europaeus	0	0	0	1	0	0	0	3	ambiguous	NA	NA	NA	0.5	NA	NA	NA	XM_060183013.1	Mammalia	Eulipotyphla	Erinaceidae	2.631229549	0.843156843	0.5
Erpetoichthys Calabaricus	0	0	0	0	0	0	0	1	resistant	NA	NA	NA	0	NA	NA	NA	XP_028655640.1	Actinopterygii	Polypteriformes	Polypteridae	1.910709656	0.301698302	0
Erpetoichthys Calabaricus	0	0	0	0	0	0	0	1	resistant	NA	NA	NA	0	NA	NA	NA	XP_028655640	Actinopterygii	Polypteriformes	Polypteridae	1.910494091	0.347652348	0
Erythrocebus Patas	0	0	0	2	0	0	0	0	susceptible	NA	NA	NA	1	NA	NA	NA	GCA_004027335.1	Mammalia	Primates	Cercopithecinae	3.878722523	0.986013986	1
Eschrichtius Robustus	0	0	0	1	0	0	0	1	ambiguous	NA	NA	NA	0.5	NA	NA	NA	GCA_004363415.1	Mammalia	Artiodactyla	Eschrichtiidae	3.709695735	0.978021978	1
Esox Lucius	0	0	0	0	0	0	0	1	resistant	NA	NA	NA	0	NA	NA	NA	XP_010884777	Neopterygii	Esociformes	Esocidae	1.966840148	0.084915085	0
Esox Lucius	0	0	0	0	0	0	0	1	resistant	NA	NA	NA	0	NA	NA	NA	XP_010884777.1	Neopterygii	Esociformes	Esocidae	1.64683682	0.024975025	0
Eulemur Flavifrons	0	0	0	2	0	0	0	0	susceptible	NA	NA	NA	1	NA	NA	NA	GCA_001262665.1	Mammalia	Primates	Lemuridae	3.748867486	0.98001998	1
Eumetopias Jubatus	0	3	3	4	0	1	0	2	ambiguous	susceptible	ambiguous	NA	0.5	1	0.5	NA	XP_027970822	Mammalia	Carnivora	Otariidae	3.331459419	0.957042957	1
Eurypyga Helias	0	0	0	0	0	0	0	1	resistant	NA	NA	NA	0	NA	NA	NA	NW_010269642.1	Aves	Eurypygiformes	Eurypygidae	1.902338869	0.028971029	0
Falco Cherrug	0	0	0	0	0	0	0	1	resistant	NA	NA	NA	0	NA	NA	NA	XM_055703156.1	Aves	Falconiformes	Falconidae	2.344627481	0.204795205	0
Falco Peregrinus	0	0	0	0	0	0	0	1	resistant	NA	NA	NA	0	NA	NA	NA	XP_055659013	Aves	Falconiformes	Falconidae	2.344627481	0.204795205	0
Felis Catus	11	18	5	14	1	1	0	1	ambiguous	susceptible	ambiguous	ambiguous	0.5	1	0.5	0.5	XP_044906239	Mammalia	Carnivora	Felidae	3.782743484	0.978021978	1
Ficedula Albicollis	0	0	0	0	0	0	0	2	resistant	NA	NA	NA	0	NA	NA	NA	XM_005037365.1	Aves	Passeriformes	Muscicapidae	2.555735388	0.377622378	0
Fukomys Damarensis	0	0	0	3	0	0	0	0	susceptible	NA	NA	NA	1	NA	NA	NA	XM_010645175.3	Mammalia	Rodentia	Bathyergidae	3.391927489	0.97002997	1
Fulmarus Glacialis	0	0	0	0	0	0	0	1	resistant	NA	NA	NA	0	NA	NA	NA	XP_009574896.1	Aves	Procellariiformes	Procellariidae	2.242182381	0.121878122	0
Fundulus Heteroclitus	0	0	0	0	0	0	0	1	resistant	NA	NA	NA	0	NA	NA	NA	XP_021178197.1	Neopterygii	Cyprinodontiformes	Fundulidae	2.104465629	0.136863137	0
Fundulus Heteroclitus	0	0	0	0	0	0	0	1	resistant	NA	NA	NA	0	NA	NA	NA	XM_021322522.2	Neopterygii	Cyprinodontiformes	Fundulidae	1.995898563	0.100899101	0
Gadus Morhua	0	0	0	0	0	0	0	2	resistant	NA	NA	NA	0	NA	NA	NA	XP_030232530.1	Neopterygii	Gadiformes	Gadidae	1.82944546	0.064935065	0
Gadus Morhua	0	0	0	0	0	0	0	2	resistant	NA	NA	NA	0	NA	NA	NA	XM_030376670.1	Neopterygii	Gadiformes	Gadidae	1.757067416	0.055944056	0
Galeopterus Variegatus	0	0	0	0	0	0	0	1	resistant	NA	NA	NA	0	NA	NA	NA	GCA_004027255.1	Mammalia	Dermoptera	Cynocephalidae	3.488834093	0.981018981	1
Gallus Gallus	0	0	0	0	1	5	4	8	resistant	resistant	resistant	resistant	0	0	0	0	XM_040661080.2	Aves	Galliformes	Phasianidae	2.450720892	0.313686314	0
Gavia Stellata	0	0	0	0	0	0	0	1	resistant	NA	NA	NA	0	NA	NA	NA	XM_009817825.1	Aves	Gaviiformes	Gaviidae	2.379960535	0.22977023	0
Gavialis Gangeticus	0	0	0	0	0	0	0	1	resistant	NA	NA	NA	0	NA	NA	NA	XM_019525515.1	Sarcopterygii	Crocodylia	Gavialidae	2.21252568	0.3996004	0
Gavialis Gangeticus	0	0	0	0	0	0	0	1	resistant	NA	NA	NA	0	NA	NA	NA	XP_019381060.1	Sarcopterygii	Crocodylia	Gavialidae	2.21252568	0.3996004	0
Gekko Japonicus	0	0	0	0	0	0	0	1	resistant	NA	NA	NA	0	NA	NA	NA	XM_015417581.1	Lepidosauria	Squamata	Gekkonidae	2.649851818	0.623376623	0
Geospiza Fortis	0	0	0	0	0	0	0	1	resistant	NA	NA	NA	0	NA	NA	NA	XP_005426221	Aves	Passeriformes	Thraupidae	2.486166735	0.235764236	0
Giraffa Tippelskirchi	0	0	0	1	0	0	0	0	susceptible	NA	NA	NA	1	NA	NA	NA	GCA_001651235.1	Mammalia	Artiodactyla	Giraffidae	3.765774094	0.985014985	1
Globicephala Melas	0	1	1	4	0	0	0	1	ambiguous	susceptible	susceptible	NA	0.5	1	1	NA	XM_030848131.1	Mammalia	Artiodactyla	Delphinidae	3.691378989	0.988011988	1
Glossophaga Commissarisi	0	0	0	0	0	0	0	1	resistant	NA	NA	NA	0	NA	NA	NA	MT333484.1	Mammalia	Chiroptera	Phyllostomidae	3.212932889	0.912087912	0.5
Glossophaga Soricina	0	0	0	0	0	0	0	1	resistant	NA	NA	NA	0	NA	NA	NA	MT333485.1	Mammalia	Chiroptera	Phyllostomidae	3.040574875	0.901098901	0.5
Gopherus Evgoodei	0	0	0	0	0	0	0	1	resistant	NA	NA	NA	0	NA	NA	NA	XM_030552021.1	Testudinata	Testudines	Testudinoidea	1.965872879	0.046953047	0
Gorilla Gorilla_gorilla	1	1	1	9	0	1	0	0	susceptible	susceptible	ambiguous	susceptible	1	1	0.5	1	XM_055376642.1	Mammalia	Primates	Homininae	3.878722523	0.986013986	1
Gouania Willdenowi	0	0	0	0	0	0	0	1	resistant	NA	NA	NA	0	NA	NA	NA	XM_028442074.1	Neopterygii	Blenniiformes	Gobiesocidae	1.968191628	0.102897103	0
Gouania Willdenowi	0	0	0	0	0	0	0	1	resistant	NA	NA	NA	0	NA	NA	NA	XP_028297875.1	Neopterygii	Blenniiformes	Gobiesocidae	1.823435539	0.067932068	0
Grammomys Surdaster	0	0	0	0	0	0	0	1	resistant	NA	NA	NA	0	NA	NA	NA	XM_028762128.1	Mammalia	Rodentia	Muridae	3.393680387	0.998001998	1
Graphiurus Murinus	0	0	0	0	0	0	0	2	resistant	NA	NA	NA	0	NA	NA	NA	GCA_004027655.1	Mammalia	Rodentia	Gliridae	3.564064792	0.995004995	1
Gulo Gulo	0	0	0	0	0	0	0	2	resistant	NA	NA	NA	0	NA	NA	NA	GCA_900006375.2	Mammalia	Carnivora	Guloninae	3.49699664	0.978021978	1
Haliaeetus Albicilla	0	0	0	0	0	0	0	1	resistant	NA	NA	NA	0	NA	NA	NA	XP_009925641.1	Aves	Accipitriformes	Accipitridae	2.21468472	0.303696304	0
Haliaeetus Leucocephalus	0	0	0	0	0	0	0	1	resistant	NA	NA	NA	0	NA	NA	NA	XP_010579828.1	Aves	Accipitriformes	Accipitridae	2.2173255	0.274725275	0
Haplochromis Burtoni	0	0	0	0	0	0	0	1	resistant	NA	NA	NA	0	NA	NA	NA	XP_005943362	Neopterygii	Cichliformes	Pseudocrenilabrinae	2.482162259	0.282717283	0
Haplochromis Burtoni	0	0	0	0	0	0	0	1	resistant	NA	NA	NA	0	NA	NA	NA	XP_005943362.1	Neopterygii	Cichliformes	Pseudocrenilabrinae	2.255809151	0.131868132	0
Helogale Parvula	0	0	0	0	0	0	0	2	resistant	NA	NA	NA	0	NA	NA	NA	GCA_004023845.1	Mammalia	Carnivora	Herpestidae	2.88483872	0.969030969	1
Hemitragus Hylocrius	0	0	0	2	0	0	0	0	susceptible	NA	NA	NA	1	NA	NA	NA	GCA_004026825.1	Mammalia	Artiodactyla	Bovidae	3.765774094	0.985014985	1
Heterocephalus Glaber	0	0	0	5	0	0	0	0	susceptible	NA	NA	NA	1	NA	NA	NA	XP_004866157	Mammalia	Rodentia	Bathyergidae	3.348595609	0.965034965	1
Heterohyrax Brucei	0	0	0	0	0	0	0	2	resistant	NA	NA	NA	0	NA	NA	NA	GCA_004026845.1	Mammalia	Hyracoidea	Procaviidae	3.215590576	0.987012987	1
Hippocampus Comes	0	0	0	0	0	0	0	1	resistant	NA	NA	NA	0	NA	NA	NA	XM_019887002.1	Neopterygii	Syngnathiformes	Syngnathidae	2.422528461	0.227772228	0
Hippocampus Comes	0	0	0	0	0	0	0	1	resistant	NA	NA	NA	0	NA	NA	NA	XP_019742561.1	Neopterygii	Syngnathiformes	Syngnathidae	2.277772372	0.13986014	0
Hippoglossus Hippoglossus	0	0	0	0	0	0	0	1	resistant	NA	NA	NA	0	NA	NA	NA	XM_034581345.1	Neopterygii	Pleuronectiformes	Pleuronectidae	1.402420591	0.054945055	0
Hippopotamus Amphibius	0	2	2	1	0	0	0	1	ambiguous	susceptible	susceptible	NA	0.5	1	1	NA	GCA_004027065.1	Mammalia	Artiodactyla	Hippopotamidae	3.296937294	0.981018981	1
Hipposideros Armiger	0	3	3	0	0	10	3	4	resistant	ambiguous	ambiguous	NA	0	0.5	0.5	NA	XM_019667398.1	Mammalia	Chiroptera	Hipposideridae	2.85156879	0.93006993	0.5
Hipposideros Galeritus	0	0	6	0	0	7	0	4	resistant	susceptible	resistant	NA	0	1	0	NA	GCA_004027415.1	Mammalia	Chiroptera	Hipposideridae	2.905787231	0.947052947	0.5
Hipposideros Pratti	0	0	1	0	0	4	1	4	resistant	ambiguous	resistant	NA	0	0.5	0	NA	MT515621.1	Mammalia	Chiroptera	Hipposideridae	2.85156879	0.93006993	0.5
Hyaena Hyaena	0	0	0	0	0	0	0	2	resistant	NA	NA	NA	0	NA	NA	NA	XM_039233932.1	Mammalia	Carnivora	Hyaenidae	3.188656643	0.976023976	1
Hyaena Hyaena	0	0	0	0	0	0	0	2	resistant	NA	NA	NA	0	NA	NA	NA	XM_039233933.1	Mammalia	Carnivora	Hyaenidae	1.640087222	0.941058941	0.5
Hydrochoerus Hydrochaeris	0	0	0	0	0	0	0	2	resistant	NA	NA	NA	0	NA	NA	NA	GCA_004027455.1	Mammalia	Rodentia	Hydrochaeridae	3.025250474	0.894105894	0.5
Hylobates Moloch	0	0	0	5	0	0	0	0	susceptible	NA	NA	NA	1	NA	NA	NA	XM_058441404.1	Mammalia	Primates	Hominoidea	3.878722523	0.986013986	1
Hylonycteris Underwoodi	0	0	0	0	0	0	0	1	resistant	NA	NA	NA	0	NA	NA	NA	MT333524.1	Mammalia	Chiroptera	Phyllostomidae	2.726464987	0.915084915	0.5
Hystrix Cristata	0	0	0	0	0	0	0	2	resistant	NA	NA	NA	0	NA	NA	NA	GCA_004026905.1	Mammalia	Rodentia	Hystricidae	3.325896991	0.971028971	1
Ictalurus Punctatus	0	0	0	0	0	0	0	2	resistant	NA	NA	NA	0	NA	NA	NA	XP_017313836.1	Neopterygii	Siluriformes	Ictaluridae	1.87255954	0.107892108	0
Ictalurus Punctatus	0	0	0	0	0	0	0	2	resistant	NA	NA	NA	0	NA	NA	NA	XP_017313836	Neopterygii	Siluriformes	Ictaluridae	1.676957498	0.02997003	0
Ictidomys Tridecemlineatus	0	0	0	6	0	0	0	0	susceptible	NA	NA	NA	1	NA	NA	NA	XM_040290338.1	Mammalia	Rodentia	Sciuridae	3.668971644	0.975024975	1
Indri Indri	0	0	0	2	0	0	0	0	susceptible	NA	NA	NA	1	NA	NA	NA	GCA_004363605.1	Mammalia	Primates	Indriidae	3.724409489	0.985014985	1
Jaculus Jaculus	0	1	1	2	0	0	0	2	ambiguous	susceptible	susceptible	NA	0.5	1	1	NA	XM_004671466.3	Mammalia	Rodentia	Dipodinae	3.369724382	0.966033966	1
Kerivoula Pellucida	0	0	0	0	0	1	0	1	resistant	NA	resistant	NA	0	NA	0	NA	MT333486.1	Mammalia	Chiroptera	Vespertilionidae	2.875987127	0.92007992	0.5
Kogia Breviceps	0	0	0	1	0	0	0	1	ambiguous	NA	NA	NA	0.5	NA	NA	NA	XP_058906840	Mammalia	Artiodactyla	Physeteridae	3.752384976	0.988011988	1
Kryptolebias Marmoratus	0	0	0	0	0	0	0	1	resistant	NA	NA	NA	0	NA	NA	NA	XM_017439896.3	Neopterygii	Cyprinodontiformes	Rivulidae	1.669651208	0.047952048	0
Labrus Bergylta	0	0	0	0	0	0	0	1	resistant	NA	NA	NA	0	NA	NA	NA	XM_020637971.2	Neopterygii	Labriformes	Labridae	1.65040931	0.170829171	0
Labrus Bergylta	0	0	0	0	0	0	0	1	resistant	NA	NA	NA	0	NA	NA	NA	XP_020493627.1	Neopterygii	Labriformes	Labridae	1.614220288	0.161838162	0
Lagenorhynchus Obliquidens	0	0	0	3	0	0	0	1	ambiguous	NA	NA	NA	0.5	NA	NA	NA	XM_027095797.1	Mammalia	Artiodactyla	Delphinidae	3.691378989	0.988011988	1
Lama Glama	0	0	0	0	0	1	0	1	resistant	NA	resistant	NA	0	NA	0	NA	MW863647.1	Mammalia	Artiodactyla	Camelidae	3.413256264	0.977022977	1
Larimichthys Crocea	0	0	0	0	0	0	0	1	resistant	NA	NA	NA	0	NA	NA	NA	XM_010731844.3	Neopterygii	Passeriformes	NA	2.598778795	0.614385614	0
Larimichthys Crocea	0	0	0	0	0	0	0	1	resistant	NA	NA	NA	0	NA	NA	NA	XP_010730146.1	Neopterygii	no_rank	NA	2.454022706	0.443556444	0
Lates Calcarifer	0	0	0	0	0	0	0	1	resistant	NA	NA	NA	0	NA	NA	NA	XM_018683673.2	Neopterygii	no_rank	NA	2.437733781	0.206793207	0
Lates Calcarifer	0	0	0	0	0	0	0	1	resistant	NA	NA	NA	0	NA	NA	NA	XP_018539189.1	Neopterygii	no_rank	NA	2.292977692	0.135864136	0
Latimeria Chalumnae	0	0	0	0	0	0	0	2	resistant	NA	NA	NA	0	NA	NA	NA	XP_005997915.2	Sarcopterygii	Coelacanthiformes	Coelacanthidae	1.795972215	0.108891109	0
Leopardus Geoffroyi	0	0	0	0	0	0	0	1	resistant	NA	NA	NA	0	NA	NA	NA	XP_045327192	Mammalia	Carnivora	Felidae	3.782743484	0.978021978	1
Lepidothrix Coronata	0	0	0	0	0	0	0	1	resistant	NA	NA	NA	0	NA	NA	NA	XM_017812240.1	Aves	Passeriformes	Pipridae	2.321909577	0.242757243	0
Lepisosteus Oculatus	0	0	0	0	0	0	0	1	resistant	NA	NA	NA	0	NA	NA	NA	XP_006639185.1	Neopterygii	Semionotiformes	Lepisosteidae	1.665066986	0.015984016	0
Lepisosteus Oculatus	0	0	0	0	0	0	0	1	resistant	NA	NA	NA	0	NA	NA	NA	XP_006639185	Neopterygii	Semionotiformes	Lepisosteidae	1.45204042	0.023976024	0
Leptosomus Discolor	0	0	0	0	0	0	0	1	resistant	NA	NA	NA	0	NA	NA	NA	XM_009956091.1	Aves	Coraciiformes	Leptosomidae	2.553866309	0.345654346	0
Lepus Americanus	0	0	0	1	0	0	0	1	ambiguous	NA	NA	NA	0.5	NA	NA	NA	GCA_004026855.1	Mammalia	Lagomorpha	Leporidae	3.594218427	0.969030969	1
Lipotes Vexillifer	0	1	1	5	0	0	0	2	ambiguous	susceptible	susceptible	NA	0.5	1	1	NA	XM_007466327.1	Mammalia	Artiodactyla	Lipotidae	3.696160235	0.987012987	1
Lonchophylla Robusta	0	0	0	0	0	0	0	1	resistant	NA	NA	NA	0	NA	NA	NA	MT333488.1	Mammalia	Chiroptera	Phyllostomidae	2.20870988	0.706293706	0
Lonchura Striata_domestica	0	0	0	0	0	0	0	2	resistant	NA	NA	NA	0	NA	NA	NA	XM_021532351.2	Aves	Passeriformes	Estrildinae	2.358120119	0.262737263	0
Lontra Canadensis	0	0	0	2	0	0	0	0	susceptible	NA	NA	NA	1	NA	NA	NA	XM_032880138.1	Mammalia	Carnivora	Lutrinae	3.345261127	0.951048951	1
Loxodonta Africana	0	0	0	5	0	0	0	3	ambiguous	NA	NA	NA	0.5	NA	NA	NA	XM_023555192.1	Mammalia	Proboscidea	Elephantidae	3.106373835	0.983016983	1
Lutra Lutra	0	0	0	0	0	0	0	1	resistant	NA	NA	NA	0	NA	NA	NA	XM_047715582.1	Mammalia	Carnivora	Lutrinae	3.380872638	0.959040959	1
Lynx Canadensis	0	1	1	6	0	1	0	1	ambiguous	susceptible	ambiguous	NA	0.5	1	0.5	NA	XM_030304979.1	Mammalia	Carnivora	Felidae	3.782743484	0.978021978	1
Macaca Fascicularis	1	4	1	8	0	1	0	0	susceptible	susceptible	ambiguous	susceptible	1	1	0.5	1	XM_005593037.3	Mammalia	Primates	Cercopithecinae	3.878722523	0.986013986	1
Macaca Mulatta	3	2	0	12	1	1	1	0	susceptible	resistant	ambiguous	ambiguous	1	0	0.5	0.5	FJ170085.1	Mammalia	Primates	Cercopithecinae	3.878722523	0.986013986	1
Macaca Mulatta	3	2	0	12	1	1	1	0	susceptible	resistant	ambiguous	ambiguous	1	0	0.5	0.5	FJ170079.1	Mammalia	Primates	Cercopithecinae	3.740788717	0.984015984	1
Macaca Mulatta	3	2	0	12	1	1	1	0	susceptible	resistant	ambiguous	ambiguous	1	0	0.5	0.5	FJ170097.1	Mammalia	Primates	Cercopithecinae	3.735090845	0.985014985	1
Macaca Nemestrina	0	0	0	7	0	1	0	0	susceptible	NA	resistant	NA	1	NA	0	NA	XM_011735203.2	Mammalia	Primates	Cercopithecinae	3.878722523	0.986013986	1
Macroglossus Sobrinus	0	5	0	2	0	2	6	2	ambiguous	resistant	ambiguous	NA	0.5	0	0.5	NA	GCA_004027375.1	Mammalia	Chiroptera	Pteropodidae	3.119084156	0.936063936	0.5
Manacus Vitellinus	0	0	0	0	0	0	0	1	resistant	NA	NA	NA	0	NA	NA	NA	XM_018084005.2	Aves	Passeriformes	Pipridae	2.321909577	0.242757243	0
Mandrillus Leucophaeus	0	0	0	6	0	1	0	0	susceptible	NA	resistant	NA	1	NA	0	NA	XM_011995533.1	Mammalia	Primates	Cercopithecinae	3.878722523	0.986013986	1
Manis Javanica	0	17	21	9	0	7	18	2	ambiguous	ambiguous	ambiguous	NA	0.5	0.5	0.5	NA	JAMQTK010000075.1	Mammalia	Pholidota	Manidae	3.277279261	0.965034965	1
Manis Pentadactyla	0	0	0	0	0	0	0	3	resistant	NA	NA	NA	0	NA	NA	NA	MT038416.1	Mammalia	Pholidota	Manidae	3.277279261	0.965034965	1
Marmota Flaviventris	0	0	0	3	0	0	0	1	ambiguous	NA	NA	NA	0.5	NA	NA	NA	XM_027946507.1	Mammalia	Rodentia	Sciuridae	3.668971644	0.975024975	1
Marmota Marmota_marmota	0	0	0	3	0	0	0	0	susceptible	NA	NA	NA	1	NA	NA	NA	XP_015343540	Mammalia	Rodentia	Sciuridae	3.668971644	0.975024975	1
Marmota Monax	0	0	0	0	0	0	0	1	resistant	NA	NA	NA	0	NA	NA	NA	JAIQCD020000089.1	Mammalia	Rodentia	Sciuridae	3.668971644	0.975024975	1
Mastacembelus Armatus	0	0	0	0	0	0	0	1	resistant	NA	NA	NA	0	NA	NA	NA	XM_026320164.2	Neopterygii	Synbranchiformes	Mastacembelidae	2.30789156	0.151848152	0
Mastacembelus Armatus	0	0	0	0	0	0	0	1	resistant	NA	NA	NA	0	NA	NA	NA	XP_026175949.1	Neopterygii	Synbranchiformes	Mastacembelidae	2.163135471	0.080919081	0
Mastomys Coucha	0	0	0	0	0	1	0	3	resistant	NA	resistant	NA	0	NA	0	NA	XP_031226742	Mammalia	Rodentia	Muridae	3.444461959	0.999000999	1
Mastomys Coucha	0	0	0	0	0	1	0	3	resistant	NA	resistant	NA	0	NA	0	NA	XP_031226742.1	Mammalia	Rodentia	Muridae	3.29970587	0.999000999	1
Maylandia Zebra	0	0	0	0	0	0	0	1	resistant	NA	NA	NA	0	NA	NA	NA	XM_004543425.2	Neopterygii	Cichliformes	Pseudocrenilabrinae	2.482162259	0.282717283	0
Maylandia Zebra	0	0	0	0	0	0	0	1	resistant	NA	NA	NA	0	NA	NA	NA	XP_004543482.1	Neopterygii	Cichliformes	Pseudocrenilabrinae	2.294888887	0.202797203	0
Megaderma Lyra	0	4	3	1	0	1	1	2	ambiguous	ambiguous	ambiguous	NA	0.5	0.5	0.5	NA	MT515624.1	Mammalia	Chiroptera	Megadermatidae	3.33556936	0.966033966	1
Meleagris Gallopavo	0	0	0	0	0	2	0	3	resistant	NA	resistant	NA	0	NA	0	NA	XP_019467554.1	Aves	Galloanserae	Phasianidae	2.414531869	0.324675325	0
Meles Meles	0	0	0	0	0	0	0	1	resistant	NA	NA	NA	0	NA	NA	NA	XP_045850935	Mammalia	Carnivora	Melinae	3.453613373	0.976023976	1
Mellivora Capensis	0	0	0	0	0	0	0	2	resistant	NA	NA	NA	0	NA	NA	NA	GCA_004024625.1	Mammalia	Carnivora	Mellivoriane	3.359918803	0.953046953	1
Melopsittacus Undulatus	0	0	0	0	0	0	0	1	resistant	NA	NA	NA	0	NA	NA	NA	XP_005151516.1	Aves	Psittaciformes	Psittaculidae	2.445299242	0.338661339	0
Meriones Unguiculatus	0	0	0	1	0	0	0	1	ambiguous	NA	NA	NA	0.5	NA	NA	NA	LC639189.1	Mammalia	Rodentia	Muridae	3.070490903	0.988011988	1
Merops Nubicus	0	0	0	0	0	0	0	1	resistant	NA	NA	NA	0	NA	NA	NA	NW_008605188.1	Aves	Coraciiformes	Meropidae	2.069416157	0.414585415	0
Mesitornis Unicolor	0	0	0	0	0	0	0	1	resistant	NA	NA	NA	0	NA	NA	NA	NW_010172509.1	Aves	Gruiformes	Mesitornithidae	2.321983229	0.266733267	0
Mesocricetus Auratus	17	17	9	10	1	1	0	0	susceptible	susceptible	ambiguous	ambiguous	1	1	0.5	0.5	XP_005074266	Mammalia	Rodentia	Cricetidae	3.662786785	0.984015984	1
Mesoplodon Bidens	0	0	0	0	0	0	0	3	resistant	NA	NA	NA	0	NA	NA	NA	GCA_004027085.1	Mammalia	Artiodactyla	Ziphiidae	3.306140474	0.983016983	1
Mesoplodon Densirostris	0	0	0	0	0	0	0	1	resistant	NA	NA	NA	0	NA	NA	NA	XM_060087122.1	Mammalia	Artiodactyla	Ziphiidae	3.306140474	0.983016983	1
Microcaecilia Unicolor	0	0	0	0	0	0	0	1	resistant	NA	NA	NA	0	NA	NA	NA	XM_030202314.1	Amphibia	Gymnophiona	Siphonopidae	1.982564556	0.097902098	0
Microcaecilia Unicolor	0	0	0	0	0	0	0	1	resistant	NA	NA	NA	0	NA	NA	NA	XP_030058174.1	Amphibia	Gymnophiona	Siphonopidae	1.910186511	0.07992008	0
Microcebus Murinus	0	0	0	0	0	0	0	3	resistant	NA	NA	NA	0	NA	NA	NA	XP_020140826.1	Mammalia	Primates	Cheirogaleidae	3.156112096	0.944055944	0.5
Microgale Talazaci	0	0	0	0	0	0	0	2	resistant	NA	NA	NA	0	NA	NA	NA	GCA_004026705.1	Mammalia	Afrotheria	Tenrecidae	2.564508749	0.659340659	0
Micronycteris Hirsuta	0	4	2	1	0	3	4	3	ambiguous	ambiguous	ambiguous	NA	0.5	0.5	0.5	NA	GCA_004026765.1	Mammalia	Chiroptera	Phyllostomidae	2.63573326	0.617382617	0
Micronycteris Hirsuta	0	4	2	1	0	3	4	3	ambiguous	ambiguous	ambiguous	NA	0.5	0.5	0.5	NA	MT333489.1	Mammalia	Chiroptera	Phyllostomidae	2.362101308	0.807192807	0.5
Micronycteris Microtis	0	0	0	0	0	0	0	1	resistant	NA	NA	NA	0	NA	NA	NA	MT333491.1	Mammalia	Chiroptera	Phyllostomidae	2.147418828	0.706293706	0
Micronycteris Schmidtorum	0	0	0	0	0	0	0	1	resistant	NA	NA	NA	0	NA	NA	NA	MT333490.1	Mammalia	Chiroptera	Phyllostomidae	2.169879761	0.741258741	0
Microtus Fortis	0	0	0	0	0	0	0	1	resistant	NA	NA	NA	0	NA	NA	NA	XM_050160665.1	Mammalia	Rodentia	Cricetidae	3.378928873	0.979020979	1
Microtus Ochrogaster	0	0	0	2	0	0	0	2	ambiguous	NA	NA	NA	0.5	NA	NA	NA	XM_005358761.3	Mammalia	Rodentia	Cricetidae	3.378928873	0.979020979	1
Microtus Oregoni	0	0	0	0	0	0	0	1	resistant	NA	NA	NA	0	NA	NA	NA	XM_041639976.1	Mammalia	Rodentia	Cricetidae	3.387828764	0.961038961	1
Miniopterus Natalensis	0	1	0	0	0	7	6	5	resistant	resistant	ambiguous	NA	0	0	0.5	NA	XM_016202967.1	Mammalia	Chiroptera	Vespertilionidae	2.846017299	0.922077922	0.5
Miniopterus Schreibersii	0	6	3	2	1	1	3	2	ambiguous	ambiguous	ambiguous	resistant	0.5	0.5	0.5	0	GCA_004026525.1	Mammalia	Chiroptera	Vespertilionidae	2.964295874	0.957042957	1
Mirounga Angustirostris	0	0	0	1	0	0	0	2	ambiguous	NA	NA	NA	0.5	NA	NA	NA	XP_045742014	Mammalia	Carnivora	Phocidae	3.236972517	0.962037962	1
Mirounga Leonina	0	0	0	2	0	0	0	1	ambiguous	NA	NA	NA	0.5	NA	NA	NA	XM_034996559.1	Mammalia	Carnivora	Phocidae	3.236972517	0.962037962	1
Mirza Coquereli	0	0	0	1	0	0	0	1	ambiguous	NA	NA	NA	0.5	NA	NA	NA	GCA_004024645.1	Mammalia	Primates	Cheirogaleidae	3.468797629	0.972027972	1
Molossus Molossus	0	2	1	0	0	5	5	4	resistant	ambiguous	ambiguous	NA	0	0.5	0.5	NA	XM_036271599.1	Mammalia	Chiroptera	Molossidae	2.551205532	0.811188811	0.5
Monodelphis Domestica	0	0	0	0	0	1	0	4	resistant	NA	resistant	NA	0	NA	0	NA	XP_007500939	Mammalia	Didelphimorphia	Didelphidae	2.830635731	0.861138861	0.5
Monodon Monoceros	0	0	0	3	0	0	0	1	ambiguous	NA	NA	NA	0.5	NA	NA	NA	XP_029095804	Mammalia	Artiodactyla	Monodontidae	3.818262801	0.981018981	1
Monopterus Albus	0	0	0	0	0	0	0	1	resistant	NA	NA	NA	0	NA	NA	NA	XP_020465646	Neopterygii	Synbranchiformes	Synbranchidae	2.307024832	0.175824176	0
Monopterus Albus	0	0	0	0	0	0	0	1	resistant	NA	NA	NA	0	NA	NA	NA	XP_020465646.1	Neopterygii	Synbranchiformes	Synbranchidae	2.162268743	0.0999001	0
Mormoops Blainvillei	0	3	0	1	0	4	6	2	ambiguous	resistant	ambiguous	NA	0.5	0	0.5	NA	GCA_004026545.1	Mammalia	Chiroptera	Mormoopidae	2.594970031	0.823176823	0.5
Moschus Berezovskii	0	0	0	1	0	0	0	0	susceptible	NA	NA	NA	1	NA	NA	NA	XM_055438165.1	Mammalia	Artiodactyla	Moschidae	3.765774094	0.985014985	1
Moschus Moschiferus	0	0	0	1	0	0	0	1	ambiguous	NA	NA	NA	0.5	NA	NA	NA	GCA_004024705.1	Mammalia	Artiodactyla	Moschidae	3.765774094	0.985014985	1
Mungos Mungo	0	0	0	0	0	0	0	2	resistant	NA	NA	NA	0	NA	NA	NA	GCA_004023785.1	Mammalia	Carnivora	Herpestidae	2.88483872	0.969030969	1
Murina Feae	0	0	0	0	0	5	4	1	resistant	resistant	resistant	NA	0	0	0	NA	GCA_004026665.1	Mammalia	Chiroptera	Vespertilionidae	2.823275819	0.84015984	0.5
Mus Caroli	0	0	0	0	0	1	0	3	resistant	NA	resistant	NA	0	NA	0	NA	XM_021153479.2	Mammalia	Rodentia	Muridae	3.442158771	1	1
Mus Musculus	14	32	8	3	8	23	9	14	ambiguous	ambiguous	ambiguous	ambiguous	0.5	0.5	0.5	0.5	AB053181.1	Mammalia	Rodentia	Muridae	3.343303212	1	1
Mus Pahari	0	0	0	0	0	1	0	3	resistant	NA	resistant	NA	0	NA	0	NA	XP_021043935	Mammalia	Rodentia	Muridae	3.463693841	0.999000999	1
Mus Spretus	0	0	0	0	0	0	0	2	resistant	NA	NA	NA	0	NA	NA	NA	GCA_001624865.1	Mammalia	Rodentia	Muridae	3.391478485	1	1
Mustela Erminea	0	0	1	5	0	1	0	1	ambiguous	susceptible	resistant	NA	0.5	1	0	NA	XM_032331788.1	Mammalia	Carnivora	Mustelinae	3.380872638	0.959040959	1
Mustela Lutreola	1	2	0	2	0	3	1	2	ambiguous	resistant	ambiguous	susceptible	0.5	0	0.5	1	XM_059157910.1	Mammalia	Carnivora	Mustelinae	3.380872638	0.959040959	1
Mustela Lutreola_biedermanni	0	2	2	1	0	1	0	0	susceptible	susceptible	ambiguous	NA	1	1	0.5	NA	MT560518.1	Mammalia	Carnivora	Mustelinae	3.380872638	0.959040959	1
Mustela Nigripes	0	0	0	0	0	0	0	2	resistant	NA	NA	NA	0	NA	NA	NA	MT560520.1	Mammalia	Carnivora	Mustelinae	3.445209739	0.974025974	1
Mustela Putorius_furo	5	7	1	10	1	3	1	1	ambiguous	ambiguous	ambiguous	ambiguous	0.5	0.5	0.5	0.5	AB208708.1	Mammalia	Carnivora	Mustelinae	3.380872638	0.959040959	1
Myocastor Coypus	0	0	0	0	0	0	0	2	resistant	NA	NA	NA	0	NA	NA	NA	GCA_004027025.1	Mammalia	Rodentia	Myocastoridae	2.938653664	0.945054945	0.5
Myodes Glareolus	0	0	0	0	0	0	0	1	resistant	NA	NA	NA	0	NA	NA	NA	XM_048440629.1	Mammalia	Rodentia	Cricetidae	3.247827365	0.98001998	1
Myotis Brandtii	0	5	4	2	0	3	2	3	ambiguous	ambiguous	ambiguous	NA	0.5	0.5	0.5	NA	XP_014399782	Mammalia	Chiroptera	Vespertilionidae	2.905365371	0.881118881	0.5
Myotis Daubentonii	0	1	0	0	0	0	0	1	resistant	NA	susceptible	NA	0	NA	1	NA	XP_059535970	Mammalia	Chiroptera	Vespertilionidae	2.928538726	0.897102897	0.5
Myotis Davidii	0	5	5	2	0	3	1	3	ambiguous	ambiguous	ambiguous	NA	0.5	0.5	0.5	NA	XM_015571433.1	Mammalia	Chiroptera	Vespertilionidae	2.928538726	0.897102897	0.5
Myotis Keaysi	0	0	0	0	0	0	0	1	resistant	NA	NA	NA	0	NA	NA	NA	MT333492.1	Mammalia	Chiroptera	Vespertilionidae	2.905365371	0.881118881	0.5
Myotis Lucifugus	0	7	3	4	0	10	3	4	ambiguous	ambiguous	ambiguous	NA	0.5	0.5	0.5	NA	XM_023753671.1	Mammalia	Chiroptera	Vespertilionidae	2.905365371	0.881118881	0.5
Myotis Myotis	0	5	4	2	0	2	2	2	ambiguous	ambiguous	ambiguous	NA	0.5	0.5	0.5	NA	XP_036161735	Mammalia	Chiroptera	Vespertilionidae	2.928538726	0.897102897	0.5
Myotis Riparius	0	0	0	0	0	0	0	1	resistant	NA	NA	NA	0	NA	NA	NA	MT333493.1	Mammalia	Chiroptera	Vespertilionidae	2.590237738	0.877122877	0.5
Myotis Tricolor	0	0	0	0	0	0	0	1	resistant	NA	NA	NA	0	NA	NA	NA	MT333494.1	Mammalia	Chiroptera	Vespertilionidae	2.905365371	0.881118881	0.5
Myripristis Murdjan	0	0	0	0	0	0	0	2	resistant	NA	NA	NA	0	NA	NA	NA	XM_030048292.1	Neopterygii	Holocentriformes	Holocentridae	2.231062859	0.224775225	0
Myripristis Murdjan	0	0	0	0	0	0	0	2	resistant	NA	NA	NA	0	NA	NA	NA	XP_029904152.1	Neopterygii	Holocentriformes	Holocentridae	2.194873837	0.212787213	0
Myrmecophaga Tridactyla	0	0	0	1	0	0	0	1	ambiguous	NA	NA	NA	0.5	NA	NA	NA	GCA_004026745.1	Mammalia	Vermilingua	Myrmecophagidae	3.660301057	0.979020979	1
Nanger Dama	0	0	0	2	0	0	0	0	susceptible	NA	NA	NA	1	NA	NA	NA	MT560519	Mammalia	Artiodactyla	Bovidae	3.678840404	0.989010989	1
Nannospalax Galili	0	0	0	2	0	0	0	0	susceptible	NA	NA	NA	1	NA	NA	NA	XM_008840876.2	Mammalia	Rodentia	Spalacidae	3.567917906	0.981018981	1
Nanorana Parkeri	0	0	0	0	0	0	0	2	resistant	NA	NA	NA	0	NA	NA	NA	XP_018418558.1	Amphibia	Anura	Dicroglossinae	1.664758661	0.272727273	0
Nanorana Parkeri	0	0	0	0	0	0	0	2	resistant	NA	NA	NA	0	NA	NA	NA	XP_018418558.1	Amphibia	Anura	Dicroglossinae	1.628569639	0.170829171	0
Nasalis Larvatus	0	0	0	2	0	0	0	0	susceptible	NA	NA	NA	1	NA	NA	NA	GCA_004027105.1	Mammalia	Primates	Colobinae	3.878722523	0.986013986	1
Neofelis Diardi	0	0	0	1	0	0	0	0	susceptible	NA	NA	NA	1	NA	NA	NA	MT560522	Mammalia	Carnivora	Felidae	3.782743484	0.978021978	1
Neofelis Nebulosa	0	0	0	1	0	0	0	1	ambiguous	NA	NA	NA	0.5	NA	NA	NA	XM_058712787.1	Mammalia	Carnivora	Felidae	3.782743484	0.978021978	1
Neogale Vison	7	0	0	2	0	0	0	1	ambiguous	NA	NA	susceptible	0.5	NA	NA	1	XP_044091953	Mammalia	Carnivora	Mustelinae	3.445209739	0.974025974	1
Neomonachus Schauinslandi	0	1	0	2	0	0	1	1	ambiguous	resistant	susceptible	NA	0.5	0	1	NA	XM_021680805.1	Mammalia	Carnivora	Phocidae	3.424255904	0.972027972	1
Neopelma Chrysocephalum	0	0	0	0	0	0	0	1	resistant	NA	NA	NA	0	NA	NA	NA	XM_027689063.1	Aves	Passeriformes	Pipridae	2.270744539	0.285714286	0
Neophocaena Asiaeorientalis_asiaeorientalis	0	1	1	3	0	0	0	0	susceptible	susceptible	susceptible	NA	1	1	1	NA	NW_020173141.1	Mammalia	Artiodactyla	Phocoenidae	3.818262801	0.981018981	1
Nipponia Nippon	0	0	0	0	0	0	0	1	resistant	NA	NA	NA	0	NA	NA	NA	XM_009476315.1	Aves	Pelecaniformes	Threskiornithidae	2.360297523	0.291708292	0
Noctilio Leporinus	0	6	6	2	0	1	0	2	ambiguous	susceptible	ambiguous	NA	0.5	1	0.5	NA	GCA_004026585.1	Mammalia	Chiroptera	Noctilionidae	3.085991398	0.924075924	0.5
Nomascus Leucogenys	0	1	1	9	0	1	0	0	susceptible	susceptible	ambiguous	NA	1	1	0.5	NA	XM_003261084.3	Mammalia	Primates	Hominoidea	3.878722523	0.986013986	1
Notechis Scutatus	0	0	0	0	0	0	0	1	resistant	NA	NA	NA	0	NA	NA	NA	XP_026530754.1	Lepidosauria	Squamata	Acanthophiinae	1.995758706	0.213786214	0
Notechis Scutatus	0	0	0	0	0	0	0	1	resistant	NA	NA	NA	0	NA	NA	NA	XP_026530754	Lepidosauria	Squamata	Acanthophiinae	1.959569684	0.167832168	0
Nothobranchius Furzeri	0	0	0	0	0	0	0	2	resistant	NA	NA	NA	0	NA	NA	NA	XP_015808977.1	Neopterygii	Cyprinodontiformes	Nothobranchiidae	1.785629574	0.05994006	0
Nothobranchius Furzeri	0	0	0	0	0	0	0	2	resistant	NA	NA	NA	0	NA	NA	NA	JAAVVJ010000011.1	Neopterygii	Cyprinodontiformes	Nothobranchiidae	1.713251529	0.053946054	0
Nothoprocta Perdicaria	0	0	0	0	0	0	0	1	resistant	NA	NA	NA	0	NA	NA	NA	XP_025891105	Aves	Tinamiformes	Tinamidae	2.533752136	0.404595405	0
Notothenia Coriiceps	0	0	0	0	0	0	0	1	resistant	NA	NA	NA	0	NA	NA	NA	NW_011369062.1	Neopterygii	Perciformes	Nototheniidae	2.117886105	0.135864136	0
Notothenia Coriiceps	0	0	0	0	0	0	0	1	resistant	NA	NA	NA	0	NA	NA	NA	XP_010790455.1	Neopterygii	Perciformes	Nototheniidae	2.081697082	0.123876124	0
Numida Meleagris	0	0	0	0	0	0	0	1	resistant	NA	NA	NA	0	NA	NA	NA	XM_021385056.1	Aves	Galliformes	Numididae	2.31567631	0.260739261	0
Nyctereutes Procyonoides	2	1	0	3	0	2	0	0	susceptible	NA	ambiguous	susceptible	1	NA	0.5	1	XM_055339090.1	Mammalia	Carnivora	Canidae	3.579323844	0.984015984	1
Nycticebus Coucang	0	0	0	1	0	0	0	0	susceptible	NA	NA	NA	1	NA	NA	NA	XM_053580366.1	Mammalia	Primates	Lorisidae	3.383328209	0.978021978	1
Ochotona Curzoniae	0	0	0	0	0	0	0	1	resistant	NA	NA	NA	0	NA	NA	NA	XM_041001204.1	Mammalia	Lagomorpha	Ochotonidae	3.421211484	0.96003996	1
Ochotona Princeps	0	0	0	2	0	0	0	2	ambiguous	NA	NA	NA	0.5	NA	NA	NA	XM_004597492.4	Mammalia	Lagomorpha	Ochotonidae	3.421211484	0.96003996	1
Ochotona Princeps	0	0	0	2	0	0	0	2	ambiguous	NA	NA	NA	0.5	NA	NA	NA	XP_004597549.2	Mammalia	Lagomorpha	Ochotonidae	3.174246634	0.931068931	0.5
Octodon Degus	0	0	0	1	0	0	0	3	ambiguous	NA	NA	NA	0.5	NA	NA	NA	XP_023575316	Mammalia	Rodentia	Octodontidae	3.148315841	0.95004995	1
Odobenus Rosmarus_divergens	0	0	0	3	0	0	0	1	ambiguous	NA	NA	NA	0.5	NA	NA	NA	XP_004415448.1	Mammalia	Carnivora	Odobenidae	3.279499815	0.972027972	1
Okapia Johnstoni	0	0	0	2	0	0	0	0	susceptible	NA	NA	NA	1	NA	NA	NA	GCA_001660835.1	Mammalia	Artiodactyla	Giraffidae	3.765774094	0.985014985	1
Oncorhynchus Mykiss	0	0	0	0	0	1	2	2	resistant	resistant	resistant	NA	0	0	0	NA	XP_021433278.1	Neopterygii	Salmoniformes	Salmonidae	1.469681253	0.046953047	0
Oncorhynchus Mykiss	0	0	0	0	0	1	2	2	resistant	resistant	resistant	NA	0	0	0	NA	XM_036951559.1	Neopterygii	Salmoniformes	Salmonidae	1.310268233	0.026973027	0
Ondatra Zibethicus	0	0	0	1	0	0	0	1	ambiguous	NA	NA	NA	0.5	NA	NA	NA	GCA_004026605.1	Mammalia	Rodentia	Cricetidae	3.557840728	0.987012987	1
Onychomys Torridus	0	0	0	0	0	0	0	1	resistant	NA	NA	NA	0	NA	NA	NA	XM_036174790.1	Mammalia	Rodentia	Cricetidae	3.814365158	0.987012987	1
Opisthocomus Hoazin	0	0	0	0	0	0	0	1	resistant	NA	NA	NA	0	NA	NA	NA	XM_009940668.1	Aves	Opisthocomiformes	Opisthocomidae	2.488950951	0.35964036	0
Orcinus Orca	0	1	1	4	0	0	0	1	ambiguous	susceptible	susceptible	NA	0.5	1	1	NA	XP_033283819	Mammalia	Artiodactyla	Delphinidae	3.691378989	0.988011988	1
Oreochromis Aureus	0	0	0	0	0	0	0	1	resistant	NA	NA	NA	0	NA	NA	NA	XP_031584810	Neopterygii	Cichliformes	Pseudocrenilabrinae	2.301217148	0.258741259	0
Oreochromis Aureus	0	0	0	0	0	0	0	1	resistant	NA	NA	NA	0	NA	NA	NA	XP_031584810.1	Neopterygii	Cichliformes	Pseudocrenilabrinae	2.113943776	0.180819181	0
Oreochromis Niloticus	0	0	0	0	0	1	0	3	resistant	NA	resistant	NA	0	NA	0	NA	XM_003445805.5	Neopterygii	Cichliformes	Pseudocrenilabrinae	2.467876545	0.272727273	0
Oreochromis Niloticus	0	0	0	0	0	1	0	3	resistant	NA	resistant	NA	0	NA	0	NA	XP_003445853.2	Neopterygii	Cichliformes	Pseudocrenilabrinae	2.280603173	0.181818182	0
Ornithorhynchus Anatinus	0	0	0	0	0	1	0	4	resistant	NA	resistant	NA	0	NA	0	NA	XM_001515547.5	Mammalia	Monotremata	Ornithorhynchidae	2.56120619	0.294705295	0
Orycteropus Afer_afer	0	0	0	0	0	0	0	1	resistant	NA	NA	NA	0	NA	NA	NA	XM_007952837.1	Mammalia	Tubulidentata	Orycteropodidae	2.892441086	0.96003996	1
Oryctolagus Cuniculus	1	18	5	10	0	1	0	1	ambiguous	susceptible	ambiguous	susceptible	0.5	1	0.5	1	XP_002719891.1	Mammalia	Lagomorpha	Leporidae	3.614586225	0.975024975	1
Oryctolagus Cuniculus	1	18	5	10	0	1	0	1	ambiguous	susceptible	ambiguous	susceptible	0.5	1	0.5	1	XP_002719891	Mammalia	Lagomorpha	Leporidae	3.594218427	0.969030969	1
Oryctolagus Cuniculus	1	18	5	10	0	1	0	1	ambiguous	susceptible	ambiguous	susceptible	0.5	1	0.5	1	MN099288.1	Mammalia	Lagomorpha	Leporidae	3.37613482	0.953046953	1
Oryx Dammah	0	0	0	1	0	0	0	1	ambiguous	NA	NA	NA	0.5	NA	NA	NA	XM_040266581.1	Mammalia	Artiodactyla	Bovidae	3.765774094	0.985014985	1
Oryx Dammah	0	0	0	1	0	0	0	1	ambiguous	NA	NA	NA	0.5	NA	NA	NA	dnazoo_Oryx_dammah_Damas2020	Mammalia	Artiodactyla	Bovidae	3.454358608	0.984015984	1
Oryzias Melastigma	0	0	0	0	0	0	0	1	resistant	NA	NA	NA	0	NA	NA	NA	XP_024150631.1	Neopterygii	Beloniformes	Adrianichthyidae	2.068804221	0.073926074	0
Oryzias Melastigma	0	0	0	0	0	0	0	1	resistant	NA	NA	NA	0	NA	NA	NA	XM_024294863.2	Neopterygii	Beloniformes	Adrianichthyidae	1.996426176	0.084915085	0
Otolemur Garnettii	0	0	0	3	0	0	0	2	ambiguous	NA	NA	NA	0.5	NA	NA	NA	XP_003791912	Mammalia	Primates	Galagidae	3.150586926	0.948051948	0.5
Otolemur Garnettii	0	0	0	3	0	0	0	2	ambiguous	NA	NA	NA	0.5	NA	NA	NA	XP_003791912.1	Mammalia	Primates	Galagidae	3.005830837	0.928071928	0.5
Ovis Aries	2	10	5	10	0	1	0	1	ambiguous	susceptible	ambiguous	susceptible	0.5	1	0.5	1	XM_012106267.4	Mammalia	Artiodactyla	Bovidae	3.765774094	0.985014985	1
Paguma Larvata	1	14	17	7	0	2	19	3	ambiguous	ambiguous	ambiguous	susceptible	0.5	0.5	0.5	1	AY881174.1	Mammalia	Carnivora	Viverridae	3.269621785	0.974025974	1
Pan Paniscus	0	0	0	9	0	1	0	0	susceptible	NA	resistant	NA	1	NA	0	NA	XM_008974180.3	Mammalia	Primates	Homininae	3.878722523	0.986013986	1
Pan Troglodytes	0	1	1	10	0	1	0	0	susceptible	susceptible	ambiguous	NA	1	1	0.5	NA	XP_016798468	Mammalia	Primates	Homininae	3.878722523	0.986013986	1
Pangasianodon Hypophthalmus	0	0	0	0	0	0	0	2	resistant	NA	NA	NA	0	NA	NA	NA	XP_026803610.1	Neopterygii	Siluriformes	Pangasiidae	2.053504652	0.107892108	0
Pangasianodon Hypophthalmus	0	0	0	0	0	0	0	2	resistant	NA	NA	NA	0	NA	NA	NA	XM_026947809.3	Neopterygii	Siluriformes	Pangasiidae	1.857902609	0.030969031	0
Panthera Onca	0	0	0	2	0	0	0	0	susceptible	NA	NA	NA	1	NA	NA	NA	GCA_004023805.1	Mammalia	Carnivora	Felidae	3.782743484	0.978021978	1
Panthera Pardus	0	1	1	5	1	1	0	1	ambiguous	susceptible	ambiguous	resistant	0.5	1	0.5	0	XP_019273509	Mammalia	Carnivora	Felidae	3.782743484	0.978021978	1
Panthera Tigris	0	0	0	4	1	0	0	0	susceptible	NA	NA	resistant	1	NA	NA	0	XP_042830021	Mammalia	Carnivora	Felidae	3.782743484	0.978021978	1
Panthera Tigris_altaica	2	0	0	7	0	1	0	0	susceptible	NA	resistant	susceptible	1	NA	0	1	XP_007090142.1	Mammalia	Carnivora	Felidae	3.782743484	0.978021978	1
Pantholops Hodgsonii	0	0	0	1	0	0	0	1	ambiguous	NA	NA	NA	0.5	NA	NA	NA	GCA_000400835.1	Mammalia	Artiodactyla	Bovidae	3.765774094	0.985014985	1
Papio Anubis	0	1	1	8	0	1	0	0	susceptible	susceptible	ambiguous	NA	1	1	0.5	NA	XM_021933041.2	Mammalia	Primates	Cercopithecinae	3.878722523	0.986013986	1
Paradoxurus Hermaphroditus	0	0	0	0	1	3	0	2	resistant	NA	resistant	resistant	0	NA	0	0	GCA_004024585.1	Mammalia	Carnivora	Viverridae	3.073441486	0.949050949	0.5
Paralichthys Olivaceus	0	0	0	0	0	0	0	1	resistant	NA	NA	NA	0	NA	NA	NA	XP_019935235.1	Neopterygii	Pleuronectiformes	Paralichthyidae	1.742830854	0.058941059	0
Parambassis Ranga	0	0	0	0	0	0	0	1	resistant	NA	NA	NA	0	NA	NA	NA	XM_028402086.1	Neopterygii	no_rank	NA	2.229235153	0.162837163	0
Parambassis Ranga	0	0	0	0	0	0	0	1	resistant	NA	NA	NA	0	NA	NA	NA	XP_028257887.1	Neopterygii	no_rank	NA	2.084479064	0.097902098	0
Paramormyrops Kingsleyae	0	0	0	0	0	0	0	1	resistant	NA	NA	NA	0	NA	NA	NA	XM_023823901.1	Neopterygii	Osteoglossiformes	Mormyridae	2.133199746	0.133866134	0
Paramormyrops Kingsleyae	0	0	0	0	0	0	0	1	resistant	NA	NA	NA	0	NA	NA	NA	XP_023679669.1	Neopterygii	Osteoglossiformes	Mormyridae	1.735120501	0.085914086	0
Parus Major	0	0	0	0	0	0	0	1	resistant	NA	NA	NA	0	NA	NA	NA	XP_015486815	Aves	Passeriformes	Paridae	2.162878534	0.101898102	0
Patagioenas Fasciata_monilis	0	0	0	0	0	0	0	1	resistant	NA	NA	NA	0	NA	NA	NA	LSYS01008075.1	Aves	Columbiformes	Columbidae	2.480899993	0.2997003	0
Pelecanus Crispus	0	0	0	0	0	0	0	1	resistant	NA	NA	NA	0	NA	NA	NA	NW_009078549.1	Aves	Pelecaniformes	Pelecanidae	2.57571823	0.340659341	0
Pelodiscus Sinensis	0	0	0	1	0	0	0	2	ambiguous	NA	NA	NA	0.5	NA	NA	NA	XM_006122829.3	Testudinata	Testudines	Trionychia	2.241577058	0.253746254	0
Perca Flavescens	0	0	0	0	0	0	0	1	resistant	NA	NA	NA	0	NA	NA	NA	XP_028441363	Neopterygii	Perciformes	Percidae	2.045773523	0.153846154	0
Perca Flavescens	0	0	0	0	0	0	0	1	resistant	NA	NA	NA	0	NA	NA	NA	XP_028441363.1	Neopterygii	Perciformes	Percidae	1.901017434	0.090909091	0
Perognathus Longimembris	0	0	0	1	0	0	0	1	ambiguous	NA	NA	NA	0.5	NA	NA	NA	GCA_004363475.1	Mammalia	Rodentia	Heteromyidae	3.566648604	0.977022977	1
Peromyscus Eremicus	0	0	0	0	0	0	0	1	resistant	NA	NA	NA	0	NA	NA	NA	XP_059106681	Mammalia	Rodentia	Cricetidae	3.814365158	0.987012987	1
Peromyscus Leucopus	0	1	1	3	0	1	0	1	ambiguous	susceptible	ambiguous	NA	0.5	1	0.5	NA	XM_028887776.2	Mammalia	Rodentia	Cricetidae	3.470393797	0.982017982	1
Peromyscus Maniculatus_bairdii	3	0	0	3	1	1	0	0	susceptible	NA	resistant	ambiguous	1	NA	0	0.5	XM_006973207.3	Mammalia	Rodentia	Cricetidae	3.679320576	0.987012987	1
Petromus Typicus	0	0	0	0	0	0	0	2	resistant	NA	NA	NA	0	NA	NA	NA	GCA_004026965.1	Mammalia	Rodentia	Petromuridae	3.025153245	0.959040959	1
Phacochoerus Africanus	0	0	0	0	0	0	0	1	resistant	NA	NA	NA	0	NA	NA	NA	XM_047765825.1	Mammalia	Artiodactyla	Suidae	3.552339313	0.987012987	1
Phaethon Lepturus	0	0	0	0	0	0	0	1	resistant	NA	NA	NA	0	NA	NA	NA	NW_010554093.1	Aves	Phaethontiformes	Phaethontidae	2.539529207	0.314685315	0
Phalacrocorax Carbo	0	0	0	0	0	0	0	1	resistant	NA	NA	NA	0	NA	NA	NA	XM_009510775.1	Aves	Suliformes	Phalacrocoracidae	2.415449985	0.168831169	0
Phascolarctos Cinereus	0	0	0	1	0	2	0	3	ambiguous	NA	resistant	NA	0.5	NA	0	NA	XP_020863153	Mammalia	Diprotodontia	Phascolarctidae	2.962298955	0.951048951	1
Phasianus Colchicus	0	0	0	0	0	0	0	2	resistant	NA	NA	NA	0	NA	NA	NA	XM_031596059.1	Aves	Galliformes	Phasianidae	2.480086886	0.324675325	0
Phataginus Tricuspis	0	0	0	0	0	0	0	1	resistant	NA	NA	NA	0	NA	NA	NA	dnazoo_Phataginus_tricuspis_Damas2020	Mammalia	Pholidota	Manidae	3.168712194	0.954045954	1
Phoca Vitulina	0	0	0	2	0	0	0	2	ambiguous	NA	NA	NA	0.5	NA	NA	NA	XP_032245506	Mammalia	Carnivora	Phocidae	3.359918803	0.953046953	1
Phocoena Phocoena	0	0	0	2	0	0	0	1	ambiguous	NA	NA	NA	0.5	NA	NA	NA	GCA_004363495.1	Mammalia	Artiodactyla	Phocoenidae	3.818262801	0.981018981	1
Phocoena Sinus	0	2	2	2	0	0	0	1	ambiguous	susceptible	susceptible	NA	0.5	1	1	NA	XP_032476004	Mammalia	Artiodactyla	Phocoenidae	3.818262801	0.981018981	1
Phodopus Roborovskii	0	0	0	0	0	0	0	1	resistant	NA	NA	NA	0	NA	NA	NA	MW075232.1	Mammalia	Rodentia	Cricetidae	3.596281551	0.983016983	1
Phodopus Sungorus	0	0	0	0	0	0	0	1	resistant	NA	NA	NA	0	NA	NA	NA	MW075233.1	Mammalia	Rodentia	Cricetidae	3.596281551	0.983016983	1
Phyllostomus Discolor	0	2	2	2	0	5	4	3	ambiguous	ambiguous	ambiguous	NA	0.5	0.5	0.5	NA	XM_036016383.1	Mammalia	Chiroptera	Phyllostomidae	2.949139885	0.915084915	0.5
Phyllostomus Hastatus	0	0	0	0	0	0	0	1	resistant	NA	NA	NA	0	NA	NA	NA	XP_045711877	Mammalia	Chiroptera	Phyllostomidae	2.667091138	0.704295704	0
Physeter Catodon	0	3	3	5	0	0	0	1	ambiguous	susceptible	susceptible	NA	0.5	1	1	NA	XM_055086327.1	Mammalia	Artiodactyla	Physeteridae	3.810158222	0.987012987	1
Piliocolobus Tephrosceles	0	1	1	6	0	1	0	0	susceptible	susceptible	ambiguous	NA	1	1	0.5	NA	XM_023199053.2	Mammalia	Primates	Colobinae	3.878722523	0.986013986	1
Pipistrellus Kuhlii	0	1	0	0	0	6	6	4	resistant	resistant	ambiguous	NA	0	0	0.5	NA	XM_036439529.2	Mammalia	Chiroptera	Vespertilionidae	2.32332824	0.437562438	0
Pipistrellus Kuhlii	0	1	0	0	0	6	6	4	resistant	resistant	ambiguous	NA	0	0	0.5	NA	genomeark_Pipistrellus_kuhlii_Damas2020	Mammalia	Chiroptera	Vespertilionidae	2.287139218	0.410589411	0
Pipistrellus Pipistrellus	0	3	0	1	0	4	6	3	ambiguous	resistant	ambiguous	NA	0.5	0	0.5	NA	GCA_004026625.1	Mammalia	Chiroptera	Vespertilionidae	2.401134226	0.599400599	0
Pipra Filicauda	0	0	0	0	0	0	0	1	resistant	NA	NA	NA	0	NA	NA	NA	XM_027738174.2	Aves	Passeriformes	Pipridae	2.321909577	0.242757243	0
Pithecia Pithecia	0	0	0	2	0	0	0	0	susceptible	NA	NA	NA	1	NA	NA	NA	GCA_004026645.1	Mammalia	Primates	Pitheciidae	3.442676625	0.95004995	1
Platyrrhinus Helleri	0	0	0	0	0	0	0	1	resistant	NA	NA	NA	0	NA	NA	NA	MT333525.1	Mammalia	Chiroptera	Phyllostomidae	3.088810061	0.875124875	0.5
Platyrrhinus Vittatus	0	0	0	0	0	0	0	1	resistant	NA	NA	NA	0	NA	NA	NA	MT333526.1	Mammalia	Chiroptera	Phyllostomidae	3.088810061	0.875124875	0.5
Poecilia Formosa	0	0	0	0	0	0	0	1	resistant	NA	NA	NA	0	NA	NA	NA	XM_007560146.2	Neopterygii	Cyprinodontiformes	Poeciliidae	2.025048247	0.076923077	0
Poecilia Formosa	0	0	0	0	0	0	0	1	resistant	NA	NA	NA	0	NA	NA	NA	XP_007560208.1	Neopterygii	Cyprinodontiformes	Poeciliidae	2.025048247	0.056943057	0
Poecilia Latipinna	0	0	0	0	0	0	0	1	resistant	NA	NA	NA	0	NA	NA	NA	XP_014895313	Neopterygii	Cyprinodontiformes	Poeciliidae	2.025048247	0.076923077	0
Poecilia Latipinna	0	0	0	0	0	0	0	1	resistant	NA	NA	NA	0	NA	NA	NA	XP_014895313.1	Neopterygii	Cyprinodontiformes	Poeciliidae	2.025048247	0.056943057	0
Poecilia Mexicana	0	0	0	0	0	0	0	1	resistant	NA	NA	NA	0	NA	NA	NA	XM_014981539.1	Neopterygii	Cyprinodontiformes	Poeciliidae	2.025048247	0.076923077	0
Poecilia Mexicana	0	0	0	0	0	0	0	1	resistant	NA	NA	NA	0	NA	NA	NA	XP_014837025.1	Neopterygii	Cyprinodontiformes	Poeciliidae	2.025048247	0.056943057	0
Poecilia Reticulata	0	0	0	0	0	0	0	1	resistant	NA	NA	NA	0	NA	NA	NA	XM_008404492.2	Neopterygii	Cyprinodontiformes	Poeciliidae	2.010711146	0.054945055	0
Poecilia Reticulata	0	0	0	0	0	0	0	1	resistant	NA	NA	NA	0	NA	NA	NA	XP_008402714.1	Neopterygii	Cyprinodontiformes	Poeciliidae	2.010711146	0.044955045	0
Poeciliopsis Prolifica	0	0	0	0	0	0	0	1	resistant	NA	NA	NA	0	NA	NA	NA	XM_055044811.1	Neopterygii	Cyprinodontiformes	Poeciliidae	1.998043864	0.105894106	0
Pogona Vitticeps	0	0	0	0	0	0	0	1	resistant	NA	NA	NA	0	NA	NA	NA	XM_020786763.1	Lepidosauria	Squamata	Agamidae	2.213323225	0.23976024	0
Pongo Abelii	0	1	1	9	0	1	0	0	susceptible	susceptible	ambiguous	NA	1	1	0.5	NA	XP_054399924	Mammalia	Primates	Ponginae	3.878722523	0.986013986	1
Pongo Pygmaeus	0	0	0	1	0	0	0	0	susceptible	NA	NA	NA	1	NA	NA	NA	XM_054471966.1	Mammalia	Primates	Ponginae	3.878722523	0.986013986	1
Prionailurus Bengalensis	0	0	0	0	0	0	0	1	resistant	NA	NA	NA	0	NA	NA	NA	XP_043425608	Mammalia	Carnivora	Felidae	3.782743484	0.978021978	1
Prionailurus Viverrinus	0	0	0	0	0	0	0	1	resistant	NA	NA	NA	0	NA	NA	NA	XM_047844849.1	Mammalia	Carnivora	Felidae	3.782743484	0.978021978	1
Procavia Capensis	0	0	0	0	0	0	0	2	resistant	NA	NA	NA	0	NA	NA	NA	GCA_000152225.2	Mammalia	Hyracoidea	Procaviidae	3.258107859	0.986013986	1
Procyon Lotor	0	0	0	1	2	0	0	1	ambiguous	NA	NA	resistant	0.5	NA	NA	0	AB211998.1	Mammalia	Carnivora	Musteloidea	3.42259152	0.976023976	1
Propithecus Coquereli	0	0	0	6	0	0	0	0	susceptible	NA	NA	NA	1	NA	NA	NA	XM_012638731.1	Mammalia	Primates	Indriidae	3.95027241	0.984015984	1
Protobothrops Mucrosquamatus	0	0	0	0	0	0	0	1	resistant	NA	NA	NA	0	NA	NA	NA	XP_029140508.1	Lepidosauria	Squamata	Crotalinae	2.205637937	0.305694306	0
Psammomys Obesus	0	0	0	0	0	0	0	2	resistant	NA	NA	NA	0	NA	NA	NA	XP_055471740	Mammalia	Rodentia	Muridae	3.287625037	0.991008991	1
Pseudonaja Textilis	0	0	0	0	0	0	0	2	resistant	NA	NA	NA	0	NA	NA	NA	XP_026570054.1	Lepidosauria	Squamata	Acanthophiinae	1.9369846	0.243756244	0
Pseudonaja Textilis	0	0	0	0	0	0	0	2	resistant	NA	NA	NA	0	NA	NA	NA	XP_026570054	Lepidosauria	Squamata	Acanthophiinae	1.900795577	0.196803197	0
Pseudopodoces Humilis	0	0	0	0	0	0	0	1	resistant	NA	NA	NA	0	NA	NA	NA	XP_005516712.1	Aves	Passeriformes	Paridae	2.467402553	0.410589411	0
Pseudopodoces Humilis	0	0	0	0	0	0	0	1	resistant	NA	NA	NA	0	NA	NA	NA	XM_005516655.1	Aves	Passeriformes	Paridae	2.236484509	0.141858142	0
Pterocles Gutturalis	0	0	0	0	0	0	0	1	resistant	NA	NA	NA	0	NA	NA	NA	XP_010084373.1	Aves	Ciconiiformes	Pteroclidae	2.431870986	0.263736264	0
Pteronotus Davyi	0	0	0	0	0	7	6	3	resistant	resistant	resistant	NA	0	0	0	NA	MT952964.1	Mammalia	Chiroptera	Mormoopidae	2.512145826	0.673326673	0
Pteronotus Parnellii	0	0	0	0	0	7	6	4	resistant	resistant	resistant	NA	0	0	0	NA	GCA_000465405.1	Mammalia	Chiroptera	Mormoopidae	2.547510237	0.693306693	0
Pteronura Brasiliensis	0	0	0	0	0	0	0	2	resistant	NA	NA	NA	0	NA	NA	NA	GCA_004024605.1	Mammalia	Carnivora	Lutrinae	3.380872638	0.959040959	1
Pteropus Alecto	0	5	2	4	0	2	4	1	ambiguous	ambiguous	ambiguous	NA	0.5	0.5	0.5	NA	XP_006911709	Mammalia	Chiroptera	Pteropodidae	3.175196107	0.949050949	0.5
Pteropus Giganteus	0	5	1	2	0	2	5	1	ambiguous	ambiguous	ambiguous	NA	0.5	0.5	0.5	NA	XM_039873431.1	Mammalia	Chiroptera	Pteropodidae	3.175196107	0.949050949	0.5
Pteropus Lylei	0	0	0	1	0	0	0	0	susceptible	NA	NA	NA	1	NA	NA	NA	MT333497.1	Mammalia	Chiroptera	Pteropodidae	3.175196107	0.949050949	0.5
Pteropus Vampyrus	0	0	0	4	0	1	0	1	ambiguous	NA	resistant	NA	0.5	NA	0	NA	XM_011362973.2	Mammalia	Chiroptera	Pteropodidae	3.175196107	0.949050949	0.5
Puma Concolor	1	1	1	4	0	1	0	1	ambiguous	susceptible	ambiguous	susceptible	0.5	1	0.5	1	XP_025790417	Mammalia	Carnivora	Felidae	3.782743484	0.978021978	1
Puma Yagouaroundi	0	0	0	0	0	0	0	1	resistant	NA	NA	NA	0	NA	NA	NA	XM_040468204.1	Mammalia	Carnivora	Felidae	3.782743484	0.978021978	1
Pundamilia Nyererei	0	0	0	0	0	0	0	1	resistant	NA	NA	NA	0	NA	NA	NA	XM_005724112.1	Neopterygii	Cichliformes	Pseudocrenilabrinae	2.482162259	0.282717283	0
Pundamilia Nyererei	0	0	0	0	0	0	0	1	resistant	NA	NA	NA	0	NA	NA	NA	XP_005724169.1	Neopterygii	Cichliformes	Pseudocrenilabrinae	2.450187732	0.298701299	0
Pygathrix Nemaeus	0	0	0	2	0	0	0	0	susceptible	NA	NA	NA	1	NA	NA	NA	GCA_004024825.1	Mammalia	Primates	Colobinae	3.878722523	0.986013986	1
Pygocentrus Nattereri	0	0	0	0	0	0	0	1	resistant	NA	NA	NA	0	NA	NA	NA	XP_017550079.1	Neopterygii	Characiformes	Serrasalmidae	2.024509874	0.086913087	0
Pygocentrus Nattereri	0	0	0	0	0	0	0	1	resistant	NA	NA	NA	0	NA	NA	NA	XP_017550079	Neopterygii	Characiformes	Serrasalmidae	1.828907831	0.02997003	0
Pygoscelis Adeliae	0	0	0	0	0	0	0	1	resistant	NA	NA	NA	0	NA	NA	NA	XM_009325492.1	Aves	Sphenisciformes	Spheniscidae	2.365623433	0.186813187	0
Python Bivittatus	0	0	0	0	0	0	0	1	resistant	NA	NA	NA	0	NA	NA	NA	XM_007431880.3	Lepidosauria	Squamata	Henophidia	1.915935771	0.036963037	0
Rangifer Tarandus	0	0	0	1	0	0	0	1	ambiguous	NA	NA	NA	0.5	NA	NA	NA	GCA_004026565.1	Mammalia	Artiodactyla	Cervidae	3.917352466	0.99000999	1
Rattus Norvegicus	0	7	5	1	1	8	4	7	ambiguous	ambiguous	ambiguous	resistant	0.5	0.5	0.5	0	XP_038955583	Mammalia	Rodentia	Muridae	3.206173654	0.989010989	1
Rattus Rattus	0	5	0	0	0	4	0	3	resistant	NA	ambiguous	NA	0	NA	0.5	NA	XP_032746145	Mammalia	Rodentia	Muridae	3.155284839	0.992007992	1
Rhinatrema Bivittatum	0	0	0	0	0	0	0	1	resistant	NA	NA	NA	0	NA	NA	NA	XP_029459086.1	Amphibia	Gymnophiona	Rhinatrematidae	2.517772281	0.465534466	0
Rhinatrema Bivittatum	0	0	0	0	0	0	0	1	resistant	NA	NA	NA	0	NA	NA	NA	XP_029459087	Amphibia	Gymnophiona	Rhinatrematidae	2.279374498	0.521478521	0
Rhinatrema Bivittatum	0	0	0	0	0	0	0	1	resistant	NA	NA	NA	0	NA	NA	NA	XM_029603226.1	Amphibia	Gymnophiona	Rhinatrematidae	2.270683136	0.221778222	0
Rhinolophus Affinis	1	23	30	2	0	3	2	1	ambiguous	ambiguous	ambiguous	susceptible	0.5	0.5	0.5	1	MT394208.1	Mammalia	Chiroptera	Rhinolophidae	3.627430789	0.996003996	1
Rhinolophus Affinis	1	23	30	2	0	3	2	1	ambiguous	ambiguous	ambiguous	susceptible	0.5	0.5	0.5	1	MT394212.1	Mammalia	Chiroptera	Rhinolophidae	3.340556445	0.997002997	1
Rhinolophus Clivosus	0	0	0	0	0	0	0	1	resistant	NA	NA	NA	0	NA	NA	NA	OM256534.1	Mammalia	Chiroptera	Rhinolophidae	2.884349389	0.917082917	0.5
Rhinolophus Euryale	0	0	0	0	0	0	0	1	resistant	NA	NA	NA	0	NA	NA	NA	OM256535.1	Mammalia	Chiroptera	Rhinolophidae	2.95630334	0.939060939	0.5
Rhinolophus Ferrumequinum	3	15	0	4	0	16	8	5	ambiguous	resistant	ambiguous	susceptible	0.5	0	0.5	1	XM_033107295.1	Mammalia	Chiroptera	Rhinolophidae	2.884349389	0.917082917	0.5
Rhinolophus Macrotis	2	3	2	1	0	4	3	1	ambiguous	ambiguous	ambiguous	susceptible	0.5	0.5	0.5	1	GQ999932.1	Mammalia	Chiroptera	Rhinolophidae	2.875536712	0.862137862	0.5
Rhinolophus Pearsonii	1	9	0	2	0	19	6	4	ambiguous	resistant	ambiguous	susceptible	0.5	0	0.5	1	EF569964.1	Mammalia	Chiroptera	Rhinolophidae	3.336935146	0.952047952	1
Rhinolophus Pearsonii	1	9	0	2	0	19	6	4	ambiguous	resistant	ambiguous	susceptible	0.5	0	0.5	1	OQ511291.1	Mammalia	Chiroptera	Rhinolophidae	3.201890565	0.948051948	0.5
Rhinolophus Pearsonii	1	9	0	2	0	19	6	4	ambiguous	resistant	ambiguous	susceptible	0.5	0	0.5	1	MT515622.1	Mammalia	Chiroptera	Rhinolophidae	3.130419132	0.922077922	0.5
Rhinolophus Pusillus	2	2	0	1	0	7	5	1	ambiguous	resistant	ambiguous	susceptible	0.5	0	0.5	1	GQ999938.1	Mammalia	Chiroptera	Rhinolophidae	3.218520428	0.995004995	1
Rhinolophus Shameli	0	7	0	0	0	7	4	1	resistant	resistant	ambiguous	NA	0	0	0.5	NA	MZ851782.1	Mammalia	Chiroptera	Rhinolophidae	3.045265818	0.982017982	1
Rhinolophus Sinicus	3	31	14	9	0	17	27	3	ambiguous	ambiguous	ambiguous	susceptible	0.5	0.5	0.5	1	MT394187.1	Mammalia	Chiroptera	Rhinolophidae	3.58808559	0.985014985	1
Rhinolophus Sinicus	3	31	14	9	0	17	27	3	ambiguous	ambiguous	ambiguous	susceptible	0.5	0.5	0.5	1	MT394198.1	Mammalia	Chiroptera	Rhinolophidae	3.471096348	0.981018981	1
Rhinolophus Sinicus	3	31	14	9	0	17	27	3	ambiguous	ambiguous	ambiguous	susceptible	0.5	0.5	0.5	1	MT394197.1	Mammalia	Chiroptera	Rhinolophidae	3.393339516	0.98001998	1
Rhinolophus Sinicus	3	31	14	9	0	17	27	3	ambiguous	ambiguous	ambiguous	susceptible	0.5	0.5	0.5	1	MT394200.1	Mammalia	Chiroptera	Rhinolophidae	3.328424158	0.974025974	1
Rhinolophus Sinicus	3	31	14	9	0	17	27	3	ambiguous	ambiguous	ambiguous	susceptible	0.5	0.5	0.5	1	MT394202.1	Mammalia	Chiroptera	Rhinolophidae	3.254550486	0.959040959	1
Rhinolophus Sinicus	3	31	14	9	0	17	27	3	ambiguous	ambiguous	ambiguous	susceptible	0.5	0.5	0.5	1	XM_019746337.1	Mammalia	Chiroptera	Rhinolophidae	3.253168393	0.982017982	1
Rhinolophus Sinicus	3	31	14	9	0	17	27	3	ambiguous	ambiguous	ambiguous	susceptible	0.5	0.5	0.5	1	MT394199.1	Mammalia	Chiroptera	Rhinolophidae	3.210733855	0.934065934	0.5
Rhinolophus Sinicus	3	31	14	9	0	17	27	3	ambiguous	ambiguous	ambiguous	susceptible	0.5	0.5	0.5	1	MT394193.1	Mammalia	Chiroptera	Rhinolophidae	3.188345795	0.923076923	0.5
Rhinolophus Sinicus	3	31	14	9	0	17	27	3	ambiguous	ambiguous	ambiguous	susceptible	0.5	0.5	0.5	1	GQ262791.1	Mammalia	Chiroptera	Rhinolophidae	3.044785534	0.952047952	1
Rhinolophus Sinicus	3	31	14	9	0	17	27	3	ambiguous	ambiguous	ambiguous	susceptible	0.5	0.5	0.5	1	MT394181.1	Mammalia	Chiroptera	Rhinolophidae	3.043991713	0.965034965	1
Rhinolophus Thomasi	0	0	0	0	0	0	0	1	resistant	NA	NA	NA	0	NA	NA	NA	OQ511290.1	Mammalia	Chiroptera	Rhinolophidae	3.225358684	0.965034965	1
Rhinopithecus Roxellana	0	1	1	8	0	1	0	0	susceptible	susceptible	ambiguous	NA	1	1	0.5	NA	XM_010366065.2	Mammalia	Primates	Colobinae	3.878722523	0.986013986	1
Rhynchonycteris Naso	0	0	0	0	0	0	0	1	resistant	NA	NA	NA	0	NA	NA	NA	MT333498.1	Mammalia	Chiroptera	Emballonuridae	2.732123688	0.917082917	0.5
Rousettus Aegyptiacus	0	9	3	3	0	9	4	2	ambiguous	ambiguous	ambiguous	NA	0.5	0.5	0.5	NA	XM_016118926.2	Mammalia	Chiroptera	Pteropodidae	3.370117119	0.955044955	1
Rousettus Leschenaultii	0	3	0	1	2	3	0	1	ambiguous	NA	ambiguous	resistant	0.5	NA	0.5	0	GU253336.1	Mammalia	Chiroptera	Pteropodidae	3.370117119	0.955044955	1
Saccopteryx Bilineata	0	0	0	0	0	0	0	1	resistant	NA	NA	NA	0	NA	NA	NA	MT333499.1	Mammalia	Chiroptera	Emballonuridae	2.734372509	0.933066933	0.5
Saguinus Imperator	0	0	0	2	0	0	0	0	susceptible	NA	NA	NA	1	NA	NA	NA	GCA_004024885.1	Mammalia	Primates	Cebidae	3.299044947	0.941058941	0.5
Saimiri Boliviensis_boliviensis	0	0	0	4	0	2	1	3	ambiguous	resistant	resistant	NA	0.5	0	0	NA	XM_010336623.2	Mammalia	Primates	Cebidae	3.442676625	0.95004995	1
Salarias Fasciatus	0	0	0	0	0	0	0	1	resistant	NA	NA	NA	0	NA	NA	NA	XM_030093392.1	Neopterygii	Blenniiformes	Blenniidae	2.288753927	0.292707293	0
Salarias Fasciatus	0	0	0	0	0	0	0	1	resistant	NA	NA	NA	0	NA	NA	NA	XP_029949252.1	Neopterygii	Blenniiformes	Blenniidae	2.143997838	0.14985015	0
Salvelinus Alpinus	0	0	0	0	0	0	0	1	resistant	NA	NA	NA	0	NA	NA	NA	XP_023998967.1	Neopterygii	Salmoniformes	Salmonidae	1.507355888	0.131868132	0
Sander Lucioperca	0	0	0	0	0	0	0	1	resistant	NA	NA	NA	0	NA	NA	NA	XM_031306367.2	Neopterygii	Perciformes	Percidae	2.226718634	0.156843157	0
Sander Lucioperca	0	0	0	0	0	0	0	1	resistant	NA	NA	NA	0	NA	NA	NA	XP_031162227.1	Neopterygii	Perciformes	Percidae	2.081962545	0.090909091	0
Sapajus Apella	0	0	0	2	0	2	1	2	ambiguous	resistant	resistant	NA	0.5	0	0	NA	XP_032141854	Mammalia	Primates	Cebidae	3.442676625	0.95004995	1
Sarcophilus Harrisii	0	0	0	0	0	1	0	3	resistant	NA	resistant	NA	0	NA	0	NA	XP_031814825	Mammalia	Dasyuromorphia	Dasyuridae	2.738962911	0.963036963	1
Scalopus Aquaticus	0	0	0	0	0	0	0	2	resistant	NA	NA	NA	0	NA	NA	NA	GCA_004024925.1	Mammalia	Eulipotyphla	Talpidae	2.81166153	0.881118881	0.5
Sciurus Carolinensis	0	0	0	0	0	0	0	1	resistant	NA	NA	NA	0	NA	NA	NA	XP_047391638	Mammalia	Rodentia	Sciuridae	3.755325588	0.976023976	1
Scleropages Formosus	0	0	0	0	0	0	0	1	resistant	NA	NA	NA	0	NA	NA	NA	XM_018729216.1	Neopterygii	Osteoglossiformes	Osteoglossidae	1.967056458	0.068931069	0
Scleropages Formosus	0	0	0	0	0	0	0	1	resistant	NA	NA	NA	0	NA	NA	NA	XP_018584732.1	Neopterygii	Osteoglossiformes	Osteoglossidae	1.822300369	0.036963037	0
Scotophilus Dinganii	0	0	0	0	0	0	0	1	resistant	NA	NA	NA	0	NA	NA	NA	MT333500.1	Mammalia	Chiroptera	Vespertilionidae	2.969104186	0.911088911	0.5
Scotophilus Kuhlii	0	0	0	0	0	1	0	1	resistant	NA	resistant	NA	0	NA	0	NA	MT333501.1	Mammalia	Chiroptera	Vespertilionidae	2.824348097	0.913086913	0.5
Serinus Canaria	0	0	0	0	0	0	0	1	resistant	NA	NA	NA	0	NA	NA	NA	XM_009089674.4	Aves	Passeriformes	Carduelinae	2.555448405	0.34965035	0
Seriola Dumerili	0	0	0	0	0	0	0	1	resistant	NA	NA	NA	0	NA	NA	NA	XM_022749333.1	Neopterygii	Carangiformes	Carangidae	1.989003372	0.142857143	0
Seriola Dumerili	0	0	0	0	0	0	0	1	resistant	NA	NA	NA	0	NA	NA	NA	XP_022605054.1	Neopterygii	Carangiformes	Carangidae	1.844247283	0.068931069	0
Seriola Lalandi_dorsalis	0	0	0	0	0	0	0	1	resistant	NA	NA	NA	0	NA	NA	NA	XM_023401677.1	Neopterygii	Carangiformes	Carangidae	1.989003372	0.142857143	0
Seriola Lalandi_dorsalis	0	0	0	0	0	0	0	1	resistant	NA	NA	NA	0	NA	NA	NA	XP_023257445.1	Neopterygii	Carangiformes	Carangidae	1.844247283	0.068931069	0
Sinocyclocheilus Anshuiensis	0	0	0	0	0	0	0	2	resistant	NA	NA	NA	0	NA	NA	NA	XP_016345325.1	Neopterygii	Cypriniformes	Cyprinidae	2.1026908	0.224775225	0
Sinocyclocheilus Anshuiensis	0	0	0	0	0	0	0	2	resistant	NA	NA	NA	0	NA	NA	NA	XM_016489839.1	Neopterygii	Cypriniformes	Cyprinidae	2.009049851	0.182817183	0
Solenodon Paradoxus	0	0	0	0	0	0	0	2	resistant	NA	NA	NA	0	NA	NA	NA	GCA_004363575.1	Mammalia	Eulipotyphla	Solenodontidae	2.846467715	0.728271728	0
Sorex Araneus	0	0	0	0	0	0	0	3	resistant	NA	NA	NA	0	NA	NA	NA	XP_004612266.1	Mammalia	Eulipotyphla	Soricidae	3.084377022	0.964035964	1
Sorex Araneus	0	0	0	0	0	0	0	3	resistant	NA	NA	NA	0	NA	NA	NA	XP_004612266	Mammalia	Eulipotyphla	Soricidae	2.837412173	0.885114885	0.5
Sorex Fumeus	0	0	0	0	0	0	0	1	resistant	NA	NA	NA	0	NA	NA	NA	XM_056131182.1	Mammalia	Eulipotyphla	Soricidae	2.395068766	0.725274725	0
Sparus Aurata	0	0	0	0	0	0	0	1	resistant	NA	NA	NA	0	NA	NA	NA	XP_030271236	Neopterygii	Spariformes	Sparidae	2.03218887	0.171828172	0
Sparus Aurata	0	0	0	0	0	0	0	1	resistant	NA	NA	NA	0	NA	NA	NA	XP_030271236.1	Neopterygii	Spariformes	Sparidae	1.887432781	0.110889111	0
Speothos Venaticus	0	0	0	0	0	0	0	2	resistant	NA	NA	NA	0	NA	NA	NA	MT560521	Mammalia	Carnivora	Canidae	3.659113933	0.981018981	1
Spermophilus Dauricus	0	0	0	1	0	0	0	1	ambiguous	NA	NA	NA	0.5	NA	NA	NA	GCA_002406435.1	Mammalia	Rodentia	Sciuridae	3.668971644	0.975024975	1
Spilogale Gracilis	0	0	0	0	0	0	0	2	resistant	NA	NA	NA	0	NA	NA	NA	GCA_004023965.1	Mammalia	Carnivora	Musteloidea	3.464851866	0.986013986	1
Stegastes Partitus	0	0	0	0	0	0	0	1	resistant	NA	NA	NA	0	NA	NA	NA	XM_008292540.1	Neopterygii	no_rank	NA	2.117297088	0.080919081	0
Stegastes Partitus	0	0	0	0	0	0	0	1	resistant	NA	NA	NA	0	NA	NA	NA	XP_008290762.1	Neopterygii	no_rank	NA	1.972540999	0.046953047	0
Strigops Habroptila	0	0	0	0	0	0	0	2	resistant	NA	NA	NA	0	NA	NA	NA	XM_030476779.1	Aves	Psittaciformes	Psittacidae	2.444835266	0.295704296	0
Struthio Camelus_australis	0	0	0	0	0	0	0	1	resistant	NA	NA	NA	0	NA	NA	NA	XM_009669200.1	Aves	Struthioniformes	Struthionidae	2.410173973	0.320679321	0
Sturnira Hondurensis	0	4	0	1	0	3	6	1	ambiguous	resistant	ambiguous	NA	0.5	0	0.5	NA	XM_037046347.1	Mammalia	Chiroptera	Phyllostomidae	2.951517403	0.774225774	0
Sturnira Lilium	0	0	0	0	0	1	0	1	resistant	NA	resistant	NA	0	NA	0	NA	MW863648.1	Mammalia	Chiroptera	Phyllostomidae	2.951517403	0.774225774	0
Sturnira Ludovici	0	0	0	0	0	0	0	1	resistant	NA	NA	NA	0	NA	NA	NA	MT333529.1	Mammalia	Chiroptera	Phyllostomidae	2.951517403	0.774225774	0
Sturnus Vulgaris	0	0	0	0	0	0	0	1	resistant	NA	NA	NA	0	NA	NA	NA	XP_014731370	Aves	Passeriformes	Sturnidae	2.591551703	0.41958042	0
Suncus Etruscus	0	0	0	0	0	0	0	1	resistant	NA	NA	NA	0	NA	NA	NA	XM_049766787.1	Mammalia	Eulipotyphla	Soricidae	2.638782194	0.864135864	0.5
Suricata Suricatta	0	0	0	1	0	0	0	2	ambiguous	NA	NA	NA	0.5	NA	NA	NA	XP_029786256	Mammalia	Carnivora	Herpestidae	2.88483872	0.969030969	1
Sus Scrofa	0	28	6	7	2	5	0	4	ambiguous	susceptible	ambiguous	resistant	0.5	1	0.5	0	XP_020935033	Mammalia	Artiodactyla	Suidae	3.552339313	0.987012987	1
Sus Scrofa_domesticus	0	0	0	1	0	1	0	1	ambiguous	NA	resistant	NA	0.5	NA	0	NA	KX756982.1	Mammalia	Artiodactyla	Suidae	3.552339313	0.987012987	1
Syconycteris Australis	0	0	0	0	0	0	0	1	resistant	NA	NA	NA	0	NA	NA	NA	MT333502.1	Mammalia	Chiroptera	Pteropodidae	3.152982985	0.94005994	0.5
Symphalangus Syndactylus	0	0	0	1	0	0	0	0	susceptible	NA	NA	NA	1	NA	NA	NA	XM_055269243.1	Mammalia	Primates	Hominoidea	3.878722523	0.986013986	1
Tachyglossus Aculeatus	0	0	0	0	0	0	0	1	resistant	NA	NA	NA	0	NA	NA	NA	XP_038612998	Mammalia	Monotremata	Tachyglossidae	2.510185299	0.443556444	0
Tachysurus Fulvidraco	0	0	0	0	0	0	0	1	resistant	NA	NA	NA	0	NA	NA	NA	XP_027024524.1	Neopterygii	Siluriformes	Bagridae	2.05436062	0.141858142	0
Tachysurus Fulvidraco	0	0	0	0	0	0	0	1	resistant	NA	NA	NA	0	NA	NA	NA	XM_027168723.2	Neopterygii	Siluriformes	Bagridae	1.858758578	0.052947053	0
Tadarida Brasiliensis	0	7	4	3	0	3	2	2	ambiguous	ambiguous	ambiguous	NA	0.5	0.5	0.5	NA	GCA_004025005.1	Mammalia	Chiroptera	Molossidae	2.954094579	0.931068931	0.5
Tadorna Cana	0	0	0	0	0	0	0	1	resistant	NA	NA	NA	0	NA	NA	NA	MK836421.1	Aves	Anseriformes	Anatidae	2.417265442	0.336663337	0
Taeniopygia Guttata	0	0	0	0	0	0	0	2	resistant	NA	NA	NA	0	NA	NA	NA	XM_002194267.5	Aves	Passeriformes	Estrildinae	2.540293906	0.426573427	0
Takifugu Rubripes	0	0	0	0	0	0	0	2	resistant	NA	NA	NA	0	NA	NA	NA	XP_029702274	Neopterygii	Tetraodontiformes	Tetradontoidea	2.039633761	0.042957043	0
Takifugu Rubripes	0	0	0	0	0	0	0	2	resistant	NA	NA	NA	0	NA	NA	NA	XP_029702274.1	Neopterygii	Tetraodontiformes	Tetradontoidea	1.894877672	0.022977023	0
Talpa Occidentalis	0	0	0	0	0	0	0	1	resistant	NA	NA	NA	0	NA	NA	NA	XP_037369021	Mammalia	Eulipotyphla	Talpidae	2.59282324	0.736263736	0
Tamandua Tetradactyla	0	0	0	1	0	0	0	1	ambiguous	NA	NA	NA	0.5	NA	NA	NA	GCA_004025105.1	Mammalia	Vermilingua	Myrmecophagidae	3.797429538	0.981018981	1
Taphozous Melanopogon	0	5	2	1	0	3	4	2	ambiguous	ambiguous	ambiguous	NA	0.5	0.5	0.5	NA	MT952961.1	Mammalia	Chiroptera	Emballonuridae	3.14678033	0.96003996	1
Taphozous Theobaldi	0	0	0	0	0	0	0	1	resistant	NA	NA	NA	0	NA	NA	NA	MT333531.1	Mammalia	Chiroptera	Emballonuridae	3.14678033	0.96003996	1
Tapirus Indicus	0	0	0	1	0	0	0	1	ambiguous	NA	NA	NA	0.5	NA	NA	NA	GCA_004024905.1	Mammalia	Perissodactyla	Tapiridae	3.442589412	0.956043956	1
Tapirus Terrestris	0	0	0	0	0	0	0	2	resistant	NA	NA	NA	0	NA	NA	NA	GCA_004025025.1	Mammalia	Perissodactyla	Tapiridae	3.442589412	0.956043956	1
Tauraco Erythrolophus	0	0	0	0	0	0	0	1	resistant	NA	NA	NA	0	NA	NA	NA	XP_009978415.1	Aves	Musophagiformes	Musophagidae	2.597569405	0.342657343	0
Taxidea Taxus	0	0	0	0	0	0	0	2	resistant	NA	NA	NA	0	NA	NA	NA	GCA_003697995.1	Mammalia	Carnivora	Taxidiinae	3.445209739	0.974025974	1
Thamnophis Elegans	0	0	0	0	0	0	0	1	resistant	NA	NA	NA	0	NA	NA	NA	XP_032082934.1	Lepidosauria	Squamata	Natricinae	2.046018622	0.232767233	0
Thamnophis Elegans	0	0	0	0	0	0	0	1	resistant	NA	NA	NA	0	NA	NA	NA	XP_032082934	Lepidosauria	Squamata	Natricinae	2.0098296	0.192807193	0
Thamnophis Sirtalis	0	0	0	0	0	0	0	1	resistant	NA	NA	NA	0	NA	NA	NA	XP_013926936.1	Lepidosauria	Squamata	Natricinae	2.046018622	0.232767233	0
Theropithecus Gelada	0	1	1	7	0	1	0	0	susceptible	susceptible	ambiguous	NA	1	1	0.5	NA	XP_025227847	Mammalia	Primates	Cercopithecinae	3.878722523	0.986013986	1
Thryonomys Swinderianus	0	0	0	0	0	0	0	2	resistant	NA	NA	NA	0	NA	NA	NA	GCA_004025085.1	Mammalia	Rodentia	Thryonomyidae	2.895333289	0.936063936	0.5
Tinamus Guttatus	0	0	0	0	0	0	0	1	resistant	NA	NA	NA	0	NA	NA	NA	NW_010584770.1	Aves	Tinamiformes	Tinamidae	2.446405857	0.241758242	0
Tonatia Saurophila	0	2	2	0	0	5	4	4	resistant	ambiguous	ambiguous	NA	0	0.5	0.5	NA	GCA_004024845.1	Mammalia	Chiroptera	Phyllostomidae	2.888221967	0.811188811	0.5
Trachops Cirrhosus	0	5	0	2	0	2	6	1	ambiguous	resistant	ambiguous	NA	0.5	0	0.5	NA	MT952962.1	Mammalia	Chiroptera	Phyllostomidae	2.68030383	0.764235764	0
Trachypithecus Francoisi	0	0	0	1	0	0	0	0	susceptible	NA	NA	NA	1	NA	NA	NA	XM_033200918.1	Mammalia	Primates	Colobinae	3.3537617	0.986013986	1
Tragulus Javanicus	0	0	0	0	0	0	0	2	resistant	NA	NA	NA	0	NA	NA	NA	GCA_004024965.1	Mammalia	Artiodactyla	Tragulidae	3.573283878	0.991008991	1
Trichechus Manatus_latirostris	0	0	0	2	0	0	0	1	ambiguous	NA	NA	NA	0.5	NA	NA	NA	XP_004386381.1	Mammalia	Sirenia	Trichechidae	3.252306467	0.981018981	1
Trichosurus Vulpecula	0	0	0	0	0	0	0	1	resistant	NA	NA	NA	0	NA	NA	NA	XM_036744843.1	Mammalia	Diprotodontia	Phalangeridae	3.089343966	0.958041958	1
Tupaia Chinensis	0	0	0	0	0	0	0	1	resistant	NA	NA	NA	0	NA	NA	NA	NW_006203526.1	Mammalia	Scadentia	Tupaiidae	2.554776644	0.816183816	0.5
Tupaia Glis	0	0	0	2	0	0	0	0	susceptible	NA	NA	NA	1	NA	NA	NA	MT253740.1	Mammalia	Scadentia	Tupaiidae	2.561483903	0.84015984	0.5
Tursiops Truncatus	0	4	1	7	0	0	0	1	ambiguous	susceptible	susceptible	NA	0.5	1	1	NA	XP_019781177	Mammalia	Artiodactyla	Delphinidae	3.691378989	0.988011988	1
Tylonycteris Robustula	0	0	0	0	0	1	0	1	resistant	NA	resistant	NA	0	NA	0	NA	MT333504.1	Mammalia	Chiroptera	Vespertilionidae	2.78672485	0.848151848	0.5
Tyto Alba	0	0	0	0	0	0	0	1	resistant	NA	NA	NA	0	NA	NA	NA	XM_042788706.1	Aves	Strigiformes	Tytonidae	2.62495651	0.326673327	0
Tyto Alba	0	0	0	0	0	0	0	1	resistant	NA	NA	NA	0	NA	NA	NA	XP_009969209.1	Aves	Strigiformes	Tytonidae	2.467523869	0.242757243	0
Urocitellus Parryii	0	0	0	3	0	0	0	0	susceptible	NA	NA	NA	1	NA	NA	NA	XP_026252505	Mammalia	Rodentia	Sciuridae	3.47444188	0.97002997	1
Uroderma Bilobatum	0	0	0	0	0	0	0	1	resistant	NA	NA	NA	0	NA	NA	NA	MT333533.1	Mammalia	Chiroptera	Phyllostomidae	3.088810061	0.875124875	0.5
Uropsilus Gracilis	0	0	0	0	0	0	0	2	resistant	NA	NA	NA	0	NA	NA	NA	GCA_004024945.1	Mammalia	Eulipotyphla	Talpidae	2.267121295	0.301698302	0
Ursus Americanus	0	0	0	1	0	0	0	1	ambiguous	NA	NA	NA	0.5	NA	NA	NA	XM_045805070.1	Mammalia	Carnivora	Ursidae	3.692362343	0.989010989	1
Ursus Arctos	0	0	0	1	0	0	0	0	susceptible	NA	NA	NA	1	NA	NA	NA	XM_057310231.1	Mammalia	Carnivora	Ursidae	3.692362343	0.989010989	1
Ursus Arctos_horribilis	0	2	1	5	0	0	0	1	ambiguous	susceptible	susceptible	NA	0.5	1	1	NA	XP_026333865.1	Mammalia	Carnivora	Ursidae	3.692362343	0.989010989	1
Ursus Maritimus	0	0	0	5	0	1	0	3	ambiguous	NA	resistant	NA	0.5	NA	0	NA	XM_040634118.1	Mammalia	Carnivora	Ursidae	3.692362343	0.989010989	1
Vampyrum Spectrum	0	1	0	1	0	6	6	2	ambiguous	resistant	ambiguous	NA	0.5	0	0.5	NA	MT952963.1	Mammalia	Chiroptera	Phyllostomidae	2.826184329	0.795204795	0
Vicugna Pacos	0	1	0	3	0	3	0	1	ambiguous	NA	ambiguous	NA	0.5	NA	0.5	NA	XM_006212647.3	Mammalia	Artiodactyla	Camelidae	3.413256264	0.977022977	1
Vombatus Ursinus	0	0	0	0	0	1	0	4	resistant	NA	resistant	NA	0	NA	0	NA	XM_027835355.1	Mammalia	Diprotodontia	Vombatidae	2.962298955	0.951048951	1
Vulpes Lagopus	0	0	0	0	0	0	0	2	resistant	NA	NA	NA	0	NA	NA	NA	XM_041741855.1	Mammalia	Carnivora	Canidae	3.659113933	0.981018981	1
Vulpes Vulpes	0	4	1	6	0	1	0	1	ambiguous	susceptible	ambiguous	NA	0.5	1	0.5	NA	XP_025842513	Mammalia	Carnivora	Canidae	3.659113933	0.981018981	1
Xenopus Tropicalis	0	0	0	0	0	0	0	3	resistant	NA	NA	NA	0	NA	NA	NA	XP_002938293.2	Amphibia	Batrachia	Xenopodinae	2.153855838	0.257742258	0
Xiphophorus Couchianus	0	0	0	0	0	0	0	1	resistant	NA	NA	NA	0	NA	NA	NA	XP_027871671	Neopterygii	Cyprinodontiformes	Poeciliidae	2.00438214	0.097902098	0
Xiphophorus Couchianus	0	0	0	0	0	0	0	1	resistant	NA	NA	NA	0	NA	NA	NA	XP_027871671.1	Neopterygii	Cyprinodontiformes	Poeciliidae	2.00438214	0.082917083	0
Xiphophorus Maculatus	0	0	0	0	0	0	0	1	resistant	NA	NA	NA	0	NA	NA	NA	XM_005799778.2	Neopterygii	Cyprinodontiformes	Poeciliidae	2.00438214	0.097902098	0
Xiphophorus Maculatus	0	0	0	0	0	0	0	1	resistant	NA	NA	NA	0	NA	NA	NA	XP_005799835.1	Neopterygii	Cyprinodontiformes	Poeciliidae	2.00438214	0.082917083	0
Zalophus Californianus	0	1	1	2	0	1	0	3	ambiguous	susceptible	ambiguous	NA	0.5	1	0.5	NA	XP_027465353	Mammalia	Carnivora	Otariidae	3.331459419	0.957042957	1
Zapus Hudsonius	0	0	0	0	0	0	0	2	resistant	NA	NA	NA	0	NA	NA	NA	GCA_004024765.1	Mammalia	Rodentia	Zapodinae	2.980324249	0.972027972	1
Zonotrichia Albicollis	0	0	0	0	0	0	0	2	resistant	NA	NA	NA	0	NA	NA	NA	XM_005491775.2	Aves	Passeriformes	Passerellidae	2.229063939	0.21978022	0
