# Supplementary material for: Systematic multi-reference vertebrate ACE2 sequence similarity analysis predicts species susceptibility to SARS-related sarbecoviruses
Source: Sci Rep. 2026 Mar 18;16:13995. doi: 10.1038/s41598-026-41410-9 (PMC13133125; doi:10.1038/s41598-026-41410-9)
Supplement: Supplementary file 6 — Supplementary Material 6 [file 41598_2026_41410_MOESM6_ESM.xlsx]

## Sheet: Sheet1
primary_author	year	journal	PMID	link	title	Study_type	CoV_type	CoV2_lineage	CoV_strain	host_species	Species	in_vivo	in_cell	in_vitro	in_silico
Niu et al	2024	JVI	38305152	https://pubmed.ncbi.nlm.nih.gov/38305152/	Structural basis and analysis of hamster ACE2 binding to different SARS-CoV-2 spike RBDs	research	SCV2	alpha	NA	golden_hamster	Mesocricetus_auratus	NA	1	1	NA
Niu et al	2024	JVI	38305152	https://pubmed.ncbi.nlm.nih.gov/38305152/	Structural basis and analysis of hamster ACE2 binding to different SARS-CoV-2 spike RBDs	research	SCV2	beta	NA	golden_hamster	Mesocricetus_auratus	NA	1	1	NA
Niu et al	2024	JVI	38305152	https://pubmed.ncbi.nlm.nih.gov/38305152/	Structural basis and analysis of hamster ACE2 binding to different SARS-CoV-2 spike RBDs	research	SCV2	gamma	NA	golden_hamster	Mesocricetus_auratus	NA	1	1	NA
Niu et al	2024	JVI	38305152	https://pubmed.ncbi.nlm.nih.gov/38305152/	Structural basis and analysis of hamster ACE2 binding to different SARS-CoV-2 spike RBDs	research	SCV2	delta	NA	golden_hamster	Mesocricetus_auratus	NA	1	1	NA
Niu et al	2024	JVI	38305152	https://pubmed.ncbi.nlm.nih.gov/38305152/	Structural basis and analysis of hamster ACE2 binding to different SARS-CoV-2 spike RBDs	research	SCV2	omicron	BA.1	golden_hamster	Mesocricetus_auratus	NA	1	1	NA
Niu et al	2024	JVI	38305152	https://pubmed.ncbi.nlm.nih.gov/38305152/	Structural basis and analysis of hamster ACE2 binding to different SARS-CoV-2 spike RBDs	research	SCV2	omicron	BA.2	golden_hamster	Mesocricetus_auratus	NA	1	1	NA
Niu et al	2024	JVI	38305152	https://pubmed.ncbi.nlm.nih.gov/38305152/	Structural basis and analysis of hamster ACE2 binding to different SARS-CoV-2 spike RBDs	research	SCV2	omicron	BA.3	golden_hamster	Mesocricetus_auratus	NA	1	1	NA
Niu et al	2024	JVI	38305152	https://pubmed.ncbi.nlm.nih.gov/38305152/	Structural basis and analysis of hamster ACE2 binding to different SARS-CoV-2 spike RBDs	research	SCV2	omicron	BA.4/5	golden_hamster	Mesocricetus_auratus	NA	1	1	NA
Niu et al	2024	JVI	38305152	https://pubmed.ncbi.nlm.nih.gov/38305152/	Structural basis and analysis of hamster ACE2 binding to different SARS-CoV-2 spike RBDs	research	SCV2	alpha	NA	chinese_hamster	Cricetulus_griseus	NA	1	1	NA
Niu et al	2024	JVI	38305152	https://pubmed.ncbi.nlm.nih.gov/38305152/	Structural basis and analysis of hamster ACE2 binding to different SARS-CoV-2 spike RBDs	research	SCV2	beta	NA	chinese_hamster	Cricetulus_griseus	NA	1	1	NA
Niu et al	2024	JVI	38305152	https://pubmed.ncbi.nlm.nih.gov/38305152/	Structural basis and analysis of hamster ACE2 binding to different SARS-CoV-2 spike RBDs	research	SCV2	gamma	NA	chinese_hamster	Cricetulus_griseus	NA	1	1	NA
Niu et al	2024	JVI	38305152	https://pubmed.ncbi.nlm.nih.gov/38305152/	Structural basis and analysis of hamster ACE2 binding to different SARS-CoV-2 spike RBDs	research	SCV2	delta	NA	chinese_hamster	Cricetulus_griseus	NA	1	1	NA
Niu et al	2024	JVI	38305152	https://pubmed.ncbi.nlm.nih.gov/38305152/	Structural basis and analysis of hamster ACE2 binding to different SARS-CoV-2 spike RBDs	research	SCV2	omicron	BA.1	chinese_hamster	Cricetulus_griseus	NA	1	1	NA
Niu et al	2024	JVI	38305152	https://pubmed.ncbi.nlm.nih.gov/38305152/	Structural basis and analysis of hamster ACE2 binding to different SARS-CoV-2 spike RBDs	research	SCV2	omicron	BA.2	chinese_hamster	Cricetulus_griseus	NA	1	1	NA
Niu et al	2024	JVI	38305152	https://pubmed.ncbi.nlm.nih.gov/38305152/	Structural basis and analysis of hamster ACE2 binding to different SARS-CoV-2 spike RBDs	research	SCV2	omicron	BA.3	chinese_hamster	Cricetulus_griseus	NA	1	1	NA
Niu et al	2024	JVI	38305152	https://pubmed.ncbi.nlm.nih.gov/38305152/	Structural basis and analysis of hamster ACE2 binding to different SARS-CoV-2 spike RBDs	research	SCV2	omicron	BA.4/5	chinese_hamster	Cricetulus_griseus	NA	1	1	NA
Davila et al.	2024	Microbiol Spectr.	38189329	https://pubmed.ncbi.nlm.nih.gov/38189329/	How do deer respiratory epithelial cells weather the initial storm of SARS-CoV-2 WA1/2020 strain?	research	SCV2	19a	WA1	white_tailed_deer	Odocoileus_virginianus_texanus	NA	1	NA	NA
Si et al.	2024	Nature_Communications	NA	https://www.nature.com/articles/s41467-024-53029-3	Sarbecovirus RBD indels and specific residues dictating ACE2 multi-species adaptiveness	research	SCV1	NA	Tor2	egyptian_rousette	Rousettus_aegyptiacus	NA	1	1	NA
Si et al.	2024	Nature_Communications	NA	https://www.nature.com/articles/s41467-024-53029-3	Sarbecovirus RBD indels and specific residues dictating ACE2 multi-species adaptiveness	research	SCV2	19a	Wuhan-Hu-1	egyptian_rousette	Rousettus_aegyptiacus	NA	1	0	NA
Si et al.	2024	Nature_Communications	NA	https://www.nature.com/articles/s41467-024-53029-3	Sarbecovirus RBD indels and specific residues dictating ACE2 multi-species adaptiveness	research	SCV2	omicron	BA.1	egyptian_rousette	Rousettus_aegyptiacus	NA	1	NA	NA
Si et al.	2024	Nature_Communications	NA	https://www.nature.com/articles/s41467-024-53029-3	Sarbecovirus RBD indels and specific residues dictating ACE2 multi-species adaptiveness	research	SCV2-like	NA	RaTG13	egyptian_rousette	Rousettus_aegyptiacus	NA	0	0	NA
Si et al.	2024	Nature_Communications	NA	https://www.nature.com/articles/s41467-024-53029-3	Sarbecovirus RBD indels and specific residues dictating ACE2 multi-species adaptiveness	research	SCV2-like	NA	GX-P2V	egyptian_rousette	Rousettus_aegyptiacus	NA	1	1	NA
Si et al.	2024	Nature_Communications	NA	https://www.nature.com/articles/s41467-024-53029-3	Sarbecovirus RBD indels and specific residues dictating ACE2 multi-species adaptiveness	research	SCV1	NA	Tor2	black_flying_fox	Pteropus_alecto	NA	1	1	NA
Si et al.	2024	Nature_Communications	NA	https://www.nature.com/articles/s41467-024-53029-3	Sarbecovirus RBD indels and specific residues dictating ACE2 multi-species adaptiveness	research	SCV2	19a	Wuhan-Hu-1	black_flying_fox	Pteropus_alecto	NA	1	0	NA
Si et al.	2024	Nature_Communications	NA	https://www.nature.com/articles/s41467-024-53029-3	Sarbecovirus RBD indels and specific residues dictating ACE2 multi-species adaptiveness	research	SCV2	omicron	BA.1	black_flying_fox	Pteropus_alecto	NA	0	NA	NA
Si et al.	2024	Nature_Communications	NA	https://www.nature.com/articles/s41467-024-53029-3	Sarbecovirus RBD indels and specific residues dictating ACE2 multi-species adaptiveness	research	SCV2-like	NA	RaTG13	black_flying_fox	Pteropus_alecto	NA	0	0	NA
Si et al.	2024	Nature_Communications	NA	https://www.nature.com/articles/s41467-024-53029-3	Sarbecovirus RBD indels and specific residues dictating ACE2 multi-species adaptiveness	research	SCV2-like	NA	GX-P2V	black_flying_fox	Pteropus_alecto	NA	1	1	NA
Si et al.	2024	Nature_Communications	NA	https://www.nature.com/articles/s41467-024-53029-3	Sarbecovirus RBD indels and specific residues dictating ACE2 multi-species adaptiveness	research	SCV1	NA	Tor2	indian_flying_fox	Pteropus_giganteus	NA	1	0	NA
Si et al.	2024	Nature_Communications	NA	https://www.nature.com/articles/s41467-024-53029-3	Sarbecovirus RBD indels and specific residues dictating ACE2 multi-species adaptiveness	research	SCV2	19a	Wuhan-Hu-1	indian_flying_fox	Pteropus_giganteus	NA	1	0	NA
Si et al.	2024	Nature_Communications	NA	https://www.nature.com/articles/s41467-024-53029-3	Sarbecovirus RBD indels and specific residues dictating ACE2 multi-species adaptiveness	research	SCV2	omicron	BA.1	indian_flying_fox	Pteropus_giganteus	NA	0	NA	NA
Si et al.	2024	Nature_Communications	NA	https://www.nature.com/articles/s41467-024-53029-3	Sarbecovirus RBD indels and specific residues dictating ACE2 multi-species adaptiveness	research	SCV2-like	NA	RaTG13	indian_flying_fox	Pteropus_giganteus	NA	0	0	NA
Si et al.	2024	Nature_Communications	NA	https://www.nature.com/articles/s41467-024-53029-3	Sarbecovirus RBD indels and specific residues dictating ACE2 multi-species adaptiveness	research	SCV2-like	NA	GX-P2V	indian_flying_fox	Pteropus_giganteus	NA	1	1	NA
Si et al.	2024	Nature_Communications	NA	https://www.nature.com/articles/s41467-024-53029-3	Sarbecovirus RBD indels and specific residues dictating ACE2 multi-species adaptiveness	research	SCV1	NA	Tor2	straw_coloured_fruit_bat	Eidolon_helvum	NA	1	0	NA
Si et al.	2024	Nature_Communications	NA	https://www.nature.com/articles/s41467-024-53029-3	Sarbecovirus RBD indels and specific residues dictating ACE2 multi-species adaptiveness	research	SCV2	19a	Wuhan-Hu-1	straw_coloured_fruit_bat	Eidolon_helvum	NA	1	0	NA
Si et al.	2024	Nature_Communications	NA	https://www.nature.com/articles/s41467-024-53029-3	Sarbecovirus RBD indels and specific residues dictating ACE2 multi-species adaptiveness	research	SCV2	omicron	BA.1	straw_coloured_fruit_bat	Eidolon_helvum	NA	0	NA	NA
Si et al.	2024	Nature_Communications	NA	https://www.nature.com/articles/s41467-024-53029-3	Sarbecovirus RBD indels and specific residues dictating ACE2 multi-species adaptiveness	research	SCV2-like	NA	RaTG13	straw_coloured_fruit_bat	Eidolon_helvum	NA	0	0	NA
Si et al.	2024	Nature_Communications	NA	https://www.nature.com/articles/s41467-024-53029-3	Sarbecovirus RBD indels and specific residues dictating ACE2 multi-species adaptiveness	research	SCV2-like	NA	GX-P2V	straw_coloured_fruit_bat	Eidolon_helvum	NA	1	0	NA
Si et al.	2024	Nature_Communications	NA	https://www.nature.com/articles/s41467-024-53029-3	Sarbecovirus RBD indels and specific residues dictating ACE2 multi-species adaptiveness	research	SCV1	NA	Tor2	cave_nectar_bat	Eonycteris_spelaea	NA	1	0	NA
Si et al.	2024	Nature_Communications	NA	https://www.nature.com/articles/s41467-024-53029-3	Sarbecovirus RBD indels and specific residues dictating ACE2 multi-species adaptiveness	research	SCV2	19a	Wuhan-Hu-1	cave_nectar_bat	Eonycteris_spelaea	NA	1	0	NA
Si et al.	2024	Nature_Communications	NA	https://www.nature.com/articles/s41467-024-53029-3	Sarbecovirus RBD indels and specific residues dictating ACE2 multi-species adaptiveness	research	SCV2	omicron	BA.1	cave_nectar_bat	Eonycteris_spelaea	NA	1	NA	NA
Si et al.	2024	Nature_Communications	NA	https://www.nature.com/articles/s41467-024-53029-3	Sarbecovirus RBD indels and specific residues dictating ACE2 multi-species adaptiveness	research	SCV2-like	NA	RaTG13	cave_nectar_bat	Eonycteris_spelaea	NA	0	0	NA
Si et al.	2024	Nature_Communications	NA	https://www.nature.com/articles/s41467-024-53029-3	Sarbecovirus RBD indels and specific residues dictating ACE2 multi-species adaptiveness	research	SCV2-like	NA	GX-P2V	cave_nectar_bat	Eonycteris_spelaea	NA	1	0	NA
Si et al.	2024	Nature_Communications	NA	https://www.nature.com/articles/s41467-024-53029-3	Sarbecovirus RBD indels and specific residues dictating ACE2 multi-species adaptiveness	research	SCV1	NA	Tor2	long_tongued_fruit_bat	Macroglossus_sobrinus	NA	1	0	NA
Si et al.	2024	Nature_Communications	NA	https://www.nature.com/articles/s41467-024-53029-3	Sarbecovirus RBD indels and specific residues dictating ACE2 multi-species adaptiveness	research	SCV2	19a	Wuhan-Hu-1	long_tongued_fruit_bat	Macroglossus_sobrinus	NA	1	0	NA
Si et al.	2024	Nature_Communications	NA	https://www.nature.com/articles/s41467-024-53029-3	Sarbecovirus RBD indels and specific residues dictating ACE2 multi-species adaptiveness	research	SCV2	omicron	BA.1	long_tongued_fruit_bat	Macroglossus_sobrinus	NA	0	NA	NA
Si et al.	2024	Nature_Communications	NA	https://www.nature.com/articles/s41467-024-53029-3	Sarbecovirus RBD indels and specific residues dictating ACE2 multi-species adaptiveness	research	SCV2-like	NA	RaTG13	long_tongued_fruit_bat	Macroglossus_sobrinus	NA	0	0	NA
Si et al.	2024	Nature_Communications	NA	https://www.nature.com/articles/s41467-024-53029-3	Sarbecovirus RBD indels and specific residues dictating ACE2 multi-species adaptiveness	research	SCV2-like	NA	GX-P2V	long_tongued_fruit_bat	Macroglossus_sobrinus	NA	1	0	NA
Si et al.	2024	Nature_Communications	NA	https://www.nature.com/articles/s41467-024-53029-3	Sarbecovirus RBD indels and specific residues dictating ACE2 multi-species adaptiveness	research	SCV1	NA	Tor2	greater_short-nosed_fruit_bat	Cynopterus_sphinx	NA	0	0	NA
Si et al.	2024	Nature_Communications	NA	https://www.nature.com/articles/s41467-024-53029-3	Sarbecovirus RBD indels and specific residues dictating ACE2 multi-species adaptiveness	research	SCV2	19a	Wuhan-Hu-1	greater_short-nosed_fruit_bat	Cynopterus_sphinx	NA	0	0	NA
Si et al.	2024	Nature_Communications	NA	https://www.nature.com/articles/s41467-024-53029-3	Sarbecovirus RBD indels and specific residues dictating ACE2 multi-species adaptiveness	research	SCV2	omicron	BA.1	greater_short-nosed_fruit_bat	Cynopterus_sphinx	NA	0	NA	NA
Si et al.	2024	Nature_Communications	NA	https://www.nature.com/articles/s41467-024-53029-3	Sarbecovirus RBD indels and specific residues dictating ACE2 multi-species adaptiveness	research	SCV2-like	NA	RaTG13	greater_short-nosed_fruit_bat	Cynopterus_sphinx	NA	0	0	NA
Si et al.	2024	Nature_Communications	NA	https://www.nature.com/articles/s41467-024-53029-3	Sarbecovirus RBD indels and specific residues dictating ACE2 multi-species adaptiveness	research	SCV2-like	NA	GX-P2V	greater_short-nosed_fruit_bat	Cynopterus_sphinx	NA	1	0	NA
Si et al.	2024	Nature_Communications	NA	https://www.nature.com/articles/s41467-024-53029-3	Sarbecovirus RBD indels and specific residues dictating ACE2 multi-species adaptiveness	research	SCV1	NA	Tor2	lesser_short_nosed_fruit_bat	Cynopterus_brachyotis	NA	0	0	NA
Si et al.	2024	Nature_Communications	NA	https://www.nature.com/articles/s41467-024-53029-3	Sarbecovirus RBD indels and specific residues dictating ACE2 multi-species adaptiveness	research	SCV2	19a	Wuhan-Hu-1	lesser_short_nosed_fruit_bat	Cynopterus_brachyotis	NA	0	0	NA
Si et al.	2024	Nature_Communications	NA	https://www.nature.com/articles/s41467-024-53029-3	Sarbecovirus RBD indels and specific residues dictating ACE2 multi-species adaptiveness	research	SCV2	omicron	BA.1	lesser_short_nosed_fruit_bat	Cynopterus_brachyotis	NA	0	NA	NA
Si et al.	2024	Nature_Communications	NA	https://www.nature.com/articles/s41467-024-53029-3	Sarbecovirus RBD indels and specific residues dictating ACE2 multi-species adaptiveness	research	SCV2-like	NA	RaTG13	lesser_short_nosed_fruit_bat	Cynopterus_brachyotis	NA	0	0	NA
Si et al.	2024	Nature_Communications	NA	https://www.nature.com/articles/s41467-024-53029-3	Sarbecovirus RBD indels and specific residues dictating ACE2 multi-species adaptiveness	research	SCV2-like	NA	GX-P2V	lesser_short_nosed_fruit_bat	Cynopterus_brachyotis	NA	1	0	NA
Si et al.	2024	Nature_Communications	NA	https://www.nature.com/articles/s41467-024-53029-3	Sarbecovirus RBD indels and specific residues dictating ACE2 multi-species adaptiveness	research	SCV1	NA	Tor2	greater_horseshoe_bat	Rhinolophus_ferrumequinum	NA	1	0	NA
Si et al.	2024	Nature_Communications	NA	https://www.nature.com/articles/s41467-024-53029-3	Sarbecovirus RBD indels and specific residues dictating ACE2 multi-species adaptiveness	research	SCV2	19a	Wuhan-Hu-1	greater_horseshoe_bat	Rhinolophus_ferrumequinum	NA	1	0	NA
Si et al.	2024	Nature_Communications	NA	https://www.nature.com/articles/s41467-024-53029-3	Sarbecovirus RBD indels and specific residues dictating ACE2 multi-species adaptiveness	research	SCV2	omicron	BA.1	greater_horseshoe_bat	Rhinolophus_ferrumequinum	NA	1	NA	NA
Si et al.	2024	Nature_Communications	NA	https://www.nature.com/articles/s41467-024-53029-3	Sarbecovirus RBD indels and specific residues dictating ACE2 multi-species adaptiveness	research	SCV2-like	NA	RaTG13	greater_horseshoe_bat	Rhinolophus_ferrumequinum	NA	0	0	NA
Si et al.	2024	Nature_Communications	NA	https://www.nature.com/articles/s41467-024-53029-3	Sarbecovirus RBD indels and specific residues dictating ACE2 multi-species adaptiveness	research	SCV2-like	NA	GX-P2V	greater_horseshoe_bat	Rhinolophus_ferrumequinum	NA	1	0	NA
Si et al.	2024	Nature_Communications	NA	https://www.nature.com/articles/s41467-024-53029-3	Sarbecovirus RBD indels and specific residues dictating ACE2 multi-species adaptiveness	research	SCV1	NA	Tor2	chinese_rufous_horseshoe_bat	Rhinolophus_sinicus	NA	1	0	NA
Si et al.	2024	Nature_Communications	NA	https://www.nature.com/articles/s41467-024-53029-3	Sarbecovirus RBD indels and specific residues dictating ACE2 multi-species adaptiveness	research	SCV2	19a	Wuhan-Hu-1	chinese_rufous_horseshoe_bat	Rhinolophus_sinicus	NA	1	1	NA
Si et al.	2024	Nature_Communications	NA	https://www.nature.com/articles/s41467-024-53029-3	Sarbecovirus RBD indels and specific residues dictating ACE2 multi-species adaptiveness	research	SCV2	omicron	BA.1	chinese_rufous_horseshoe_bat	Rhinolophus_sinicus	NA	0	NA	NA
Si et al.	2024	Nature_Communications	NA	https://www.nature.com/articles/s41467-024-53029-3	Sarbecovirus RBD indels and specific residues dictating ACE2 multi-species adaptiveness	research	SCV2-like	NA	RaTG13	chinese_rufous_horseshoe_bat	Rhinolophus_sinicus	NA	0	0	NA
Si et al.	2024	Nature_Communications	NA	https://www.nature.com/articles/s41467-024-53029-3	Sarbecovirus RBD indels and specific residues dictating ACE2 multi-species adaptiveness	research	SCV2-like	NA	GX-P2V	chinese_rufous_horseshoe_bat	Rhinolophus_sinicus	NA	1	0	NA
Si et al.	2024	Nature_Communications	NA	https://www.nature.com/articles/s41467-024-53029-3	Sarbecovirus RBD indels and specific residues dictating ACE2 multi-species adaptiveness	research	SCV1	NA	Tor2	pearson's_horseshoe_bat	Rhinolophus_pearsonii	NA	0	0	NA
Si et al.	2024	Nature_Communications	NA	https://www.nature.com/articles/s41467-024-53029-3	Sarbecovirus RBD indels and specific residues dictating ACE2 multi-species adaptiveness	research	SCV2	19a	Wuhan-Hu-1	pearson's_horseshoe_bat	Rhinolophus_pearsonii	NA	0	0	NA
Si et al.	2024	Nature_Communications	NA	https://www.nature.com/articles/s41467-024-53029-3	Sarbecovirus RBD indels and specific residues dictating ACE2 multi-species adaptiveness	research	SCV2	omicron	BA.1	pearson's_horseshoe_bat	Rhinolophus_pearsonii	NA	1	NA	NA
Si et al.	2024	Nature_Communications	NA	https://www.nature.com/articles/s41467-024-53029-3	Sarbecovirus RBD indels and specific residues dictating ACE2 multi-species adaptiveness	research	SCV2-like	NA	RaTG13	pearson's_horseshoe_bat	Rhinolophus_pearsonii	NA	0	0	NA
Si et al.	2024	Nature_Communications	NA	https://www.nature.com/articles/s41467-024-53029-3	Sarbecovirus RBD indels and specific residues dictating ACE2 multi-species adaptiveness	research	SCV2-like	NA	GX-P2V	pearson's_horseshoe_bat	Rhinolophus_pearsonii	NA	0	0	NA
Si et al.	2024	Nature_Communications	NA	https://www.nature.com/articles/s41467-024-53029-3	Sarbecovirus RBD indels and specific residues dictating ACE2 multi-species adaptiveness	research	SCV1	NA	Tor2	intermediate_horseshoe_bat	Rhinolophus_affinis	NA	1	1	NA
Si et al.	2024	Nature_Communications	NA	https://www.nature.com/articles/s41467-024-53029-3	Sarbecovirus RBD indels and specific residues dictating ACE2 multi-species adaptiveness	research	SCV2	19a	Wuhan-Hu-1	intermediate_horseshoe_bat	Rhinolophus_affinis	NA	1	1	NA
Si et al.	2024	Nature_Communications	NA	https://www.nature.com/articles/s41467-024-53029-3	Sarbecovirus RBD indels and specific residues dictating ACE2 multi-species adaptiveness	research	SCV2	omicron	BA.1	intermediate_horseshoe_bat	Rhinolophus_affinis	NA	1	NA	NA
Si et al.	2024	Nature_Communications	NA	https://www.nature.com/articles/s41467-024-53029-3	Sarbecovirus RBD indels and specific residues dictating ACE2 multi-species adaptiveness	research	SCV2-like	NA	RaTG13	intermediate_horseshoe_bat	Rhinolophus_affinis	NA	1	1	NA
Si et al.	2024	Nature_Communications	NA	https://www.nature.com/articles/s41467-024-53029-3	Sarbecovirus RBD indels and specific residues dictating ACE2 multi-species adaptiveness	research	SCV2-like	NA	GX-P2V	intermediate_horseshoe_bat	Rhinolophus_affinis	NA	1	1	NA
Si et al.	2024	Nature_Communications	NA	https://www.nature.com/articles/s41467-024-53029-3	Sarbecovirus RBD indels and specific residues dictating ACE2 multi-species adaptiveness	research	SCV1	NA	Tor2	little_japanese_horseshoe_bat	Rhinolophus_cornutus	NA	1	1	NA
Si et al.	2024	Nature_Communications	NA	https://www.nature.com/articles/s41467-024-53029-3	Sarbecovirus RBD indels and specific residues dictating ACE2 multi-species adaptiveness	research	SCV2	19a	Wuhan-Hu-1	little_japanese_horseshoe_bat	Rhinolophus_cornutus	NA	1	1	NA
Si et al.	2024	Nature_Communications	NA	https://www.nature.com/articles/s41467-024-53029-3	Sarbecovirus RBD indels and specific residues dictating ACE2 multi-species adaptiveness	research	SCV2	omicron	BA.1	little_japanese_horseshoe_bat	Rhinolophus_cornutus	NA	1	NA	NA
Si et al.	2024	Nature_Communications	NA	https://www.nature.com/articles/s41467-024-53029-3	Sarbecovirus RBD indels and specific residues dictating ACE2 multi-species adaptiveness	research	SCV2-like	NA	RaTG13	little_japanese_horseshoe_bat	Rhinolophus_cornutus	NA	0	1	NA
Si et al.	2024	Nature_Communications	NA	https://www.nature.com/articles/s41467-024-53029-3	Sarbecovirus RBD indels and specific residues dictating ACE2 multi-species adaptiveness	research	SCV2-like	NA	GX-P2V	little_japanese_horseshoe_bat	Rhinolophus_cornutus	NA	1	1	NA
Si et al.	2024	Nature_Communications	NA	https://www.nature.com/articles/s41467-024-53029-3	Sarbecovirus RBD indels and specific residues dictating ACE2 multi-species adaptiveness	research	SCV1	NA	Tor2	malayan_horseshoe_bat	Rhinolophus_malayanus	NA	1	1	NA
Si et al.	2024	Nature_Communications	NA	https://www.nature.com/articles/s41467-024-53029-3	Sarbecovirus RBD indels and specific residues dictating ACE2 multi-species adaptiveness	research	SCV2	19a	Wuhan-Hu-1	malayan_horseshoe_bat	Rhinolophus_malayanus	NA	1	1	NA
Si et al.	2024	Nature_Communications	NA	https://www.nature.com/articles/s41467-024-53029-3	Sarbecovirus RBD indels and specific residues dictating ACE2 multi-species adaptiveness	research	SCV2	omicron	BA.1	malayan_horseshoe_bat	Rhinolophus_malayanus	NA	1	NA	NA
Si et al.	2024	Nature_Communications	NA	https://www.nature.com/articles/s41467-024-53029-3	Sarbecovirus RBD indels and specific residues dictating ACE2 multi-species adaptiveness	research	SCV2-like	NA	RaTG13	malayan_horseshoe_bat	Rhinolophus_malayanus	NA	0	0	NA
Si et al.	2024	Nature_Communications	NA	https://www.nature.com/articles/s41467-024-53029-3	Sarbecovirus RBD indels and specific residues dictating ACE2 multi-species adaptiveness	research	SCV2-like	NA	GX-P2V	malayan_horseshoe_bat	Rhinolophus_malayanus	NA	1	1	NA
Si et al.	2024	Nature_Communications	NA	https://www.nature.com/articles/s41467-024-53029-3	Sarbecovirus RBD indels and specific residues dictating ACE2 multi-species adaptiveness	research	SCV1	NA	Tor2	shamel's_horseshoe_bat	Rhinolophus_shameli	NA	0	0	NA
Si et al.	2024	Nature_Communications	NA	https://www.nature.com/articles/s41467-024-53029-3	Sarbecovirus RBD indels and specific residues dictating ACE2 multi-species adaptiveness	research	SCV2	19a	Wuhan-Hu-1	shamel's_horseshoe_bat	Rhinolophus_shameli	NA	1	0	NA
Si et al.	2024	Nature_Communications	NA	https://www.nature.com/articles/s41467-024-53029-3	Sarbecovirus RBD indels and specific residues dictating ACE2 multi-species adaptiveness	research	SCV2	omicron	BA.1	shamel's_horseshoe_bat	Rhinolophus_shameli	NA	1	NA	NA
Si et al.	2024	Nature_Communications	NA	https://www.nature.com/articles/s41467-024-53029-3	Sarbecovirus RBD indels and specific residues dictating ACE2 multi-species adaptiveness	research	SCV2-like	NA	RaTG13	shamel's_horseshoe_bat	Rhinolophus_shameli	NA	0	0	NA
Si et al.	2024	Nature_Communications	NA	https://www.nature.com/articles/s41467-024-53029-3	Sarbecovirus RBD indels and specific residues dictating ACE2 multi-species adaptiveness	research	SCV2-like	NA	GX-P2V	shamel's_horseshoe_bat	Rhinolophus_shameli	NA	1	0	NA
Si et al.	2024	Nature_Communications	NA	https://www.nature.com/articles/s41467-024-53029-3	Sarbecovirus RBD indels and specific residues dictating ACE2 multi-species adaptiveness	research	SCV1	NA	Tor2	halcyon_horseshoe_bat	Rhinolophus_alcyone	NA	1	0	NA
Si et al.	2024	Nature_Communications	NA	https://www.nature.com/articles/s41467-024-53029-3	Sarbecovirus RBD indels and specific residues dictating ACE2 multi-species adaptiveness	research	SCV2	19a	Wuhan-Hu-1	halcyon_horseshoe_bat	Rhinolophus_alcyone	NA	1	0	NA
Si et al.	2024	Nature_Communications	NA	https://www.nature.com/articles/s41467-024-53029-3	Sarbecovirus RBD indels and specific residues dictating ACE2 multi-species adaptiveness	research	SCV2	omicron	BA.1	halcyon_horseshoe_bat	Rhinolophus_alcyone	NA	1	NA	NA
Si et al.	2024	Nature_Communications	NA	https://www.nature.com/articles/s41467-024-53029-3	Sarbecovirus RBD indels and specific residues dictating ACE2 multi-species adaptiveness	research	SCV2-like	NA	RaTG13	halcyon_horseshoe_bat	Rhinolophus_alcyone	NA	1	1	NA
Si et al.	2024	Nature_Communications	NA	https://www.nature.com/articles/s41467-024-53029-3	Sarbecovirus RBD indels and specific residues dictating ACE2 multi-species adaptiveness	research	SCV2-like	NA	GX-P2V	halcyon_horseshoe_bat	Rhinolophus_alcyone	NA	1	1	NA
Si et al.	2024	Nature_Communications	NA	https://www.nature.com/articles/s41467-024-53029-3	Sarbecovirus RBD indels and specific residues dictating ACE2 multi-species adaptiveness	research	SCV1	NA	Tor2	great_roundleaf_bat	Hipposideros_armiger	NA	1	0	NA
Si et al.	2024	Nature_Communications	NA	https://www.nature.com/articles/s41467-024-53029-3	Sarbecovirus RBD indels and specific residues dictating ACE2 multi-species adaptiveness	research	SCV2	19a	Wuhan-Hu-1	great_roundleaf_bat	Hipposideros_armiger	NA	0	1	NA
Si et al.	2024	Nature_Communications	NA	https://www.nature.com/articles/s41467-024-53029-3	Sarbecovirus RBD indels and specific residues dictating ACE2 multi-species adaptiveness	research	SCV2	omicron	BA.1	great_roundleaf_bat	Hipposideros_armiger	NA	0	NA	NA
Si et al.	2024	Nature_Communications	NA	https://www.nature.com/articles/s41467-024-53029-3	Sarbecovirus RBD indels and specific residues dictating ACE2 multi-species adaptiveness	research	SCV2-like	NA	RaTG13	great_roundleaf_bat	Hipposideros_armiger	NA	0	0	NA
Si et al.	2024	Nature_Communications	NA	https://www.nature.com/articles/s41467-024-53029-3	Sarbecovirus RBD indels and specific residues dictating ACE2 multi-species adaptiveness	research	SCV2-like	NA	GX-P2V	great_roundleaf_bat	Hipposideros_armiger	NA	0	1	NA
Si et al.	2024	Nature_Communications	NA	https://www.nature.com/articles/s41467-024-53029-3	Sarbecovirus RBD indels and specific residues dictating ACE2 multi-species adaptiveness	research	SCV1	NA	Tor2	cantor's_roundleaf_bat	Hipposideros_galeritus	NA	0	1	NA
Si et al.	2024	Nature_Communications	NA	https://www.nature.com/articles/s41467-024-53029-3	Sarbecovirus RBD indels and specific residues dictating ACE2 multi-species adaptiveness	research	SCV2	19a	Wuhan-Hu-1	cantor's_roundleaf_bat	Hipposideros_galeritus	NA	0	1	NA
Si et al.	2024	Nature_Communications	NA	https://www.nature.com/articles/s41467-024-53029-3	Sarbecovirus RBD indels and specific residues dictating ACE2 multi-species adaptiveness	research	SCV2	omicron	BA.1	cantor's_roundleaf_bat	Hipposideros_galeritus	NA	0	NA	NA
Si et al.	2024	Nature_Communications	NA	https://www.nature.com/articles/s41467-024-53029-3	Sarbecovirus RBD indels and specific residues dictating ACE2 multi-species adaptiveness	research	SCV2-like	NA	RaTG13	cantor's_roundleaf_bat	Hipposideros_galeritus	NA	0	1	NA
Si et al.	2024	Nature_Communications	NA	https://www.nature.com/articles/s41467-024-53029-3	Sarbecovirus RBD indels and specific residues dictating ACE2 multi-species adaptiveness	research	SCV2-like	NA	GX-P2V	cantor's_roundleaf_bat	Hipposideros_galeritus	NA	0	1	NA
Si et al.	2024	Nature_Communications	NA	https://www.nature.com/articles/s41467-024-53029-3	Sarbecovirus RBD indels and specific residues dictating ACE2 multi-species adaptiveness	research	SCV1	NA	Tor2	pratt's_roundleaf_bat	Hiposideros_pratti	NA	1	0	NA
Si et al.	2024	Nature_Communications	NA	https://www.nature.com/articles/s41467-024-53029-3	Sarbecovirus RBD indels and specific residues dictating ACE2 multi-species adaptiveness	research	SCV2	19a	Wuhan-Hu-1	pratt's_roundleaf_bat	Hiposideros_pratti	NA	0	1	NA
Si et al.	2024	Nature_Communications	NA	https://www.nature.com/articles/s41467-024-53029-3	Sarbecovirus RBD indels and specific residues dictating ACE2 multi-species adaptiveness	research	SCV2	omicron	BA.1	pratt's_roundleaf_bat	Hiposideros_pratti	NA	0	NA	NA
Si et al.	2024	Nature_Communications	NA	https://www.nature.com/articles/s41467-024-53029-3	Sarbecovirus RBD indels and specific residues dictating ACE2 multi-species adaptiveness	research	SCV2-like	NA	RaTG13	pratt's_roundleaf_bat	Hiposideros_pratti	NA	0	0	NA
Si et al.	2024	Nature_Communications	NA	https://www.nature.com/articles/s41467-024-53029-3	Sarbecovirus RBD indels and specific residues dictating ACE2 multi-species adaptiveness	research	SCV2-like	NA	GX-P2V	pratt's_roundleaf_bat	Hiposideros_pratti	NA	0	1	NA
Si et al.	2024	Nature_Communications	NA	https://www.nature.com/articles/s41467-024-53029-3	Sarbecovirus RBD indels and specific residues dictating ACE2 multi-species adaptiveness	research	SCV1	NA	Tor2	greater_false_vampire_bat	Megaderma_lyra	NA	1	1	NA
Si et al.	2024	Nature_Communications	NA	https://www.nature.com/articles/s41467-024-53029-3	Sarbecovirus RBD indels and specific residues dictating ACE2 multi-species adaptiveness	research	SCV2	19a	Wuhan-Hu-1	greater_false_vampire_bat	Megaderma_lyra	NA	1	1	NA
Si et al.	2024	Nature_Communications	NA	https://www.nature.com/articles/s41467-024-53029-3	Sarbecovirus RBD indels and specific residues dictating ACE2 multi-species adaptiveness	research	SCV2	omicron	BA.1	greater_false_vampire_bat	Megaderma_lyra	NA	1	NA	NA
Si et al.	2024	Nature_Communications	NA	https://www.nature.com/articles/s41467-024-53029-3	Sarbecovirus RBD indels and specific residues dictating ACE2 multi-species adaptiveness	research	SCV2-like	NA	RaTG13	greater_false_vampire_bat	Megaderma_lyra	NA	0	0	NA
Si et al.	2024	Nature_Communications	NA	https://www.nature.com/articles/s41467-024-53029-3	Sarbecovirus RBD indels and specific residues dictating ACE2 multi-species adaptiveness	research	SCV2-like	NA	GX-P2V	greater_false_vampire_bat	Megaderma_lyra	NA	1	1	NA
Si et al.	2024	Nature_Communications	NA	https://www.nature.com/articles/s41467-024-53029-3	Sarbecovirus RBD indels and specific residues dictating ACE2 multi-species adaptiveness	research	SCV1	NA	Tor2	greater_bulldog_bat	Noctilio_leporinus	NA	1	1	NA
Si et al.	2024	Nature_Communications	NA	https://www.nature.com/articles/s41467-024-53029-3	Sarbecovirus RBD indels and specific residues dictating ACE2 multi-species adaptiveness	research	SCV2	19a	Wuhan-Hu-1	greater_bulldog_bat	Noctilio_leporinus	NA	1	1	NA
Si et al.	2024	Nature_Communications	NA	https://www.nature.com/articles/s41467-024-53029-3	Sarbecovirus RBD indels and specific residues dictating ACE2 multi-species adaptiveness	research	SCV2	omicron	BA.1	greater_bulldog_bat	Noctilio_leporinus	NA	1	NA	NA
Si et al.	2024	Nature_Communications	NA	https://www.nature.com/articles/s41467-024-53029-3	Sarbecovirus RBD indels and specific residues dictating ACE2 multi-species adaptiveness	research	SCV2-like	NA	RaTG13	greater_bulldog_bat	Noctilio_leporinus	NA	0	1	NA
Si et al.	2024	Nature_Communications	NA	https://www.nature.com/articles/s41467-024-53029-3	Sarbecovirus RBD indels and specific residues dictating ACE2 multi-species adaptiveness	research	SCV2-like	NA	GX-P2V	greater_bulldog_bat	Noctilio_leporinus	NA	1	1	NA
Si et al.	2024	Nature_Communications	NA	https://www.nature.com/articles/s41467-024-53029-3	Sarbecovirus RBD indels and specific residues dictating ACE2 multi-species adaptiveness	research	SCV1	NA	Tor2	black-bearded_tomb_bat	Taphozous_melanopogon	NA	1	0	NA
Si et al.	2024	Nature_Communications	NA	https://www.nature.com/articles/s41467-024-53029-3	Sarbecovirus RBD indels and specific residues dictating ACE2 multi-species adaptiveness	research	SCV2	19a	Wuhan-Hu-1	black-bearded_tomb_bat	Taphozous_melanopogon	NA	1	1	NA
Si et al.	2024	Nature_Communications	NA	https://www.nature.com/articles/s41467-024-53029-3	Sarbecovirus RBD indels and specific residues dictating ACE2 multi-species adaptiveness	research	SCV2	omicron	BA.1	black-bearded_tomb_bat	Taphozous_melanopogon	NA	1	NA	NA
Si et al.	2024	Nature_Communications	NA	https://www.nature.com/articles/s41467-024-53029-3	Sarbecovirus RBD indels and specific residues dictating ACE2 multi-species adaptiveness	research	SCV2-like	NA	RaTG13	black-bearded_tomb_bat	Taphozous_melanopogon	NA	0	0	NA
Si et al.	2024	Nature_Communications	NA	https://www.nature.com/articles/s41467-024-53029-3	Sarbecovirus RBD indels and specific residues dictating ACE2 multi-species adaptiveness	research	SCV2-like	NA	GX-P2V	black-bearded_tomb_bat	Taphozous_melanopogon	NA	1	0	NA
Si et al.	2024	Nature_Communications	NA	https://www.nature.com/articles/s41467-024-53029-3	Sarbecovirus RBD indels and specific residues dictating ACE2 multi-species adaptiveness	research	SCV1	NA	Tor2	tailed_tailless_bat	Anoura_caudifer	NA	1	1	NA
Si et al.	2024	Nature_Communications	NA	https://www.nature.com/articles/s41467-024-53029-3	Sarbecovirus RBD indels and specific residues dictating ACE2 multi-species adaptiveness	research	SCV2	19a	Wuhan-Hu-1	tailed_tailless_bat	Anoura_caudifer	NA	0	1	NA
Si et al.	2024	Nature_Communications	NA	https://www.nature.com/articles/s41467-024-53029-3	Sarbecovirus RBD indels and specific residues dictating ACE2 multi-species adaptiveness	research	SCV2	omicron	BA.1	tailed_tailless_bat	Anoura_caudifer	NA	0	NA	NA
Si et al.	2024	Nature_Communications	NA	https://www.nature.com/articles/s41467-024-53029-3	Sarbecovirus RBD indels and specific residues dictating ACE2 multi-species adaptiveness	research	SCV2-like	NA	RaTG13	tailed_tailless_bat	Anoura_caudifer	NA	0	1	NA
Si et al.	2024	Nature_Communications	NA	https://www.nature.com/articles/s41467-024-53029-3	Sarbecovirus RBD indels and specific residues dictating ACE2 multi-species adaptiveness	research	SCV2-like	NA	GX-P2V	tailed_tailless_bat	Anoura_caudifer	NA	0	0	NA
Si et al.	2024	Nature_Communications	NA	https://www.nature.com/articles/s41467-024-53029-3	Sarbecovirus RBD indels and specific residues dictating ACE2 multi-species adaptiveness	research	SCV1	NA	Tor2	Fringe_lipped_bat	Trachops_cirrhosus	NA	1	0	NA
Si et al.	2024	Nature_Communications	NA	https://www.nature.com/articles/s41467-024-53029-3	Sarbecovirus RBD indels and specific residues dictating ACE2 multi-species adaptiveness	research	SCV2	19a	Wuhan-Hu-1	Fringe_lipped_bat	Trachops_cirrhosus	NA	1	0	NA
Si et al.	2024	Nature_Communications	NA	https://www.nature.com/articles/s41467-024-53029-3	Sarbecovirus RBD indels and specific residues dictating ACE2 multi-species adaptiveness	research	SCV2	omicron	BA.1	Fringe_lipped_bat	Trachops_cirrhosus	NA	1	NA	NA
Si et al.	2024	Nature_Communications	NA	https://www.nature.com/articles/s41467-024-53029-3	Sarbecovirus RBD indels and specific residues dictating ACE2 multi-species adaptiveness	research	SCV2-like	NA	RaTG13	Fringe_lipped_bat	Trachops_cirrhosus	NA	0	0	NA
Si et al.	2024	Nature_Communications	NA	https://www.nature.com/articles/s41467-024-53029-3	Sarbecovirus RBD indels and specific residues dictating ACE2 multi-species adaptiveness	research	SCV2-like	NA	GX-P2V	Fringe_lipped_bat	Trachops_cirrhosus	NA	0	0	NA
Si et al.	2024	Nature_Communications	NA	https://www.nature.com/articles/s41467-024-53029-3	Sarbecovirus RBD indels and specific residues dictating ACE2 multi-species adaptiveness	research	SCV1	NA	Tor2	spectral_bat	Vampyrum_spectrum	NA	0	0	NA
Si et al.	2024	Nature_Communications	NA	https://www.nature.com/articles/s41467-024-53029-3	Sarbecovirus RBD indels and specific residues dictating ACE2 multi-species adaptiveness	research	SCV2	19a	Wuhan-Hu-1	spectral_bat	Vampyrum_spectrum	NA	0	0	NA
Si et al.	2024	Nature_Communications	NA	https://www.nature.com/articles/s41467-024-53029-3	Sarbecovirus RBD indels and specific residues dictating ACE2 multi-species adaptiveness	research	SCV2	omicron	BA.1	spectral_bat	Vampyrum_spectrum	NA	0	NA	NA
Si et al.	2024	Nature_Communications	NA	https://www.nature.com/articles/s41467-024-53029-3	Sarbecovirus RBD indels and specific residues dictating ACE2 multi-species adaptiveness	research	SCV2-like	NA	RaTG13	spectral_bat	Vampyrum_spectrum	NA	0	0	NA
Si et al.	2024	Nature_Communications	NA	https://www.nature.com/articles/s41467-024-53029-3	Sarbecovirus RBD indels and specific residues dictating ACE2 multi-species adaptiveness	research	SCV2-like	NA	GX-P2V	spectral_bat	Vampyrum_spectrum	NA	0	0	NA
Si et al.	2024	Nature_Communications	NA	https://www.nature.com/articles/s41467-024-53029-3	Sarbecovirus RBD indels and specific residues dictating ACE2 multi-species adaptiveness	research	SCV1	NA	Tor2	stripe_headed_round_eared_bat	Tonatia_saurophila	NA	1	0	NA
Si et al.	2024	Nature_Communications	NA	https://www.nature.com/articles/s41467-024-53029-3	Sarbecovirus RBD indels and specific residues dictating ACE2 multi-species adaptiveness	research	SCV2	19a	Wuhan-Hu-1	stripe_headed_round_eared_bat	Tonatia_saurophila	NA	1	1	NA
Si et al.	2024	Nature_Communications	NA	https://www.nature.com/articles/s41467-024-53029-3	Sarbecovirus RBD indels and specific residues dictating ACE2 multi-species adaptiveness	research	SCV2	omicron	BA.1	stripe_headed_round_eared_bat	Tonatia_saurophila	NA	0	NA	NA
Si et al.	2024	Nature_Communications	NA	https://www.nature.com/articles/s41467-024-53029-3	Sarbecovirus RBD indels and specific residues dictating ACE2 multi-species adaptiveness	research	SCV2-like	NA	RaTG13	stripe_headed_round_eared_bat	Tonatia_saurophila	NA	0	0	NA
Si et al.	2024	Nature_Communications	NA	https://www.nature.com/articles/s41467-024-53029-3	Sarbecovirus RBD indels and specific residues dictating ACE2 multi-species adaptiveness	research	SCV2-like	NA	GX-P2V	stripe_headed_round_eared_bat	Tonatia_saurophila	NA	0	0	NA
Si et al.	2024	Nature_Communications	NA	https://www.nature.com/articles/s41467-024-53029-3	Sarbecovirus RBD indels and specific residues dictating ACE2 multi-species adaptiveness	research	SCV1	NA	Tor2	pale_spear-nosed_bat	Phyllostomus_discolor	NA	0	1	NA
Si et al.	2024	Nature_Communications	NA	https://www.nature.com/articles/s41467-024-53029-3	Sarbecovirus RBD indels and specific residues dictating ACE2 multi-species adaptiveness	research	SCV2	19a	Wuhan-Hu-1	pale_spear-nosed_bat	Phyllostomus_discolor	NA	0	0	NA
Si et al.	2024	Nature_Communications	NA	https://www.nature.com/articles/s41467-024-53029-3	Sarbecovirus RBD indels and specific residues dictating ACE2 multi-species adaptiveness	research	SCV2	omicron	BA.1	pale_spear-nosed_bat	Phyllostomus_discolor	NA	1	NA	NA
Si et al.	2024	Nature_Communications	NA	https://www.nature.com/articles/s41467-024-53029-3	Sarbecovirus RBD indels and specific residues dictating ACE2 multi-species adaptiveness	research	SCV2-like	NA	RaTG13	pale_spear-nosed_bat	Phyllostomus_discolor	NA	0	0	NA
Si et al.	2024	Nature_Communications	NA	https://www.nature.com/articles/s41467-024-53029-3	Sarbecovirus RBD indels and specific residues dictating ACE2 multi-species adaptiveness	research	SCV2-like	NA	GX-P2V	pale_spear-nosed_bat	Phyllostomus_discolor	NA	0	0	NA
Si et al.	2024	Nature_Communications	NA	https://www.nature.com/articles/s41467-024-53029-3	Sarbecovirus RBD indels and specific residues dictating ACE2 multi-species adaptiveness	research	SCV1	NA	Tor2	seba's_short-tailed_bat	Carollia_perspicillata	NA	1	0	NA
Si et al.	2024	Nature_Communications	NA	https://www.nature.com/articles/s41467-024-53029-3	Sarbecovirus RBD indels and specific residues dictating ACE2 multi-species adaptiveness	research	SCV2	19a	Wuhan-Hu-1	seba's_short-tailed_bat	Carollia_perspicillata	NA	1	0	NA
Si et al.	2024	Nature_Communications	NA	https://www.nature.com/articles/s41467-024-53029-3	Sarbecovirus RBD indels and specific residues dictating ACE2 multi-species adaptiveness	research	SCV2	omicron	BA.1	seba's_short-tailed_bat	Carollia_perspicillata	NA	0	NA	NA
Si et al.	2024	Nature_Communications	NA	https://www.nature.com/articles/s41467-024-53029-3	Sarbecovirus RBD indels and specific residues dictating ACE2 multi-species adaptiveness	research	SCV2-like	NA	RaTG13	seba's_short-tailed_bat	Carollia_perspicillata	NA	0	0	NA
Si et al.	2024	Nature_Communications	NA	https://www.nature.com/articles/s41467-024-53029-3	Sarbecovirus RBD indels and specific residues dictating ACE2 multi-species adaptiveness	research	SCV2-like	NA	GX-P2V	seba's_short-tailed_bat	Carollia_perspicillata	NA	1	0	NA
Si et al.	2024	Nature_Communications	NA	https://www.nature.com/articles/s41467-024-53029-3	Sarbecovirus RBD indels and specific residues dictating ACE2 multi-species adaptiveness	research	SCV1	NA	Tor2	hairy_big_eared_bat	Micronycteris_hirsuta	NA	1	0	NA
Si et al.	2024	Nature_Communications	NA	https://www.nature.com/articles/s41467-024-53029-3	Sarbecovirus RBD indels and specific residues dictating ACE2 multi-species adaptiveness	research	SCV2	19a	Wuhan-Hu-1	hairy_big_eared_bat	Micronycteris_hirsuta	NA	1	1	NA
Si et al.	2024	Nature_Communications	NA	https://www.nature.com/articles/s41467-024-53029-3	Sarbecovirus RBD indels and specific residues dictating ACE2 multi-species adaptiveness	research	SCV2	omicron	BA.1	hairy_big_eared_bat	Micronycteris_hirsuta	NA	0	NA	NA
Si et al.	2024	Nature_Communications	NA	https://www.nature.com/articles/s41467-024-53029-3	Sarbecovirus RBD indels and specific residues dictating ACE2 multi-species adaptiveness	research	SCV2-like	NA	RaTG13	hairy_big_eared_bat	Micronycteris_hirsuta	NA	1	1	NA
Si et al.	2024	Nature_Communications	NA	https://www.nature.com/articles/s41467-024-53029-3	Sarbecovirus RBD indels and specific residues dictating ACE2 multi-species adaptiveness	research	SCV2-like	NA	GX-P2V	hairy_big_eared_bat	Micronycteris_hirsuta	NA	0	0	NA
Si et al.	2024	Nature_Communications	NA	https://www.nature.com/articles/s41467-024-53029-3	Sarbecovirus RBD indels and specific residues dictating ACE2 multi-species adaptiveness	research	SCV1	NA	Tor2	yellow_shouldered_bat	Sturnira_hondurensis	NA	1	0	NA
Si et al.	2024	Nature_Communications	NA	https://www.nature.com/articles/s41467-024-53029-3	Sarbecovirus RBD indels and specific residues dictating ACE2 multi-species adaptiveness	research	SCV2	19a	Wuhan-Hu-1	yellow_shouldered_bat	Sturnira_hondurensis	NA	1	0	NA
Si et al.	2024	Nature_Communications	NA	https://www.nature.com/articles/s41467-024-53029-3	Sarbecovirus RBD indels and specific residues dictating ACE2 multi-species adaptiveness	research	SCV2	omicron	BA.1	yellow_shouldered_bat	Sturnira_hondurensis	NA	0	NA	NA
Si et al.	2024	Nature_Communications	NA	https://www.nature.com/articles/s41467-024-53029-3	Sarbecovirus RBD indels and specific residues dictating ACE2 multi-species adaptiveness	research	SCV2-like	NA	RaTG13	yellow_shouldered_bat	Sturnira_hondurensis	NA	0	0	NA
Si et al.	2024	Nature_Communications	NA	https://www.nature.com/articles/s41467-024-53029-3	Sarbecovirus RBD indels and specific residues dictating ACE2 multi-species adaptiveness	research	SCV2-like	NA	GX-P2V	yellow_shouldered_bat	Sturnira_hondurensis	NA	1	0	NA
Si et al.	2024	Nature_Communications	NA	https://www.nature.com/articles/s41467-024-53029-3	Sarbecovirus RBD indels and specific residues dictating ACE2 multi-species adaptiveness	research	SCV1	NA	Tor2	jamaican_fruit_bat	Artibeus_jamaicensis	NA	1	0	NA
Si et al.	2024	Nature_Communications	NA	https://www.nature.com/articles/s41467-024-53029-3	Sarbecovirus RBD indels and specific residues dictating ACE2 multi-species adaptiveness	research	SCV2	19a	Wuhan-Hu-1	jamaican_fruit_bat	Artibeus_jamaicensis	NA	1	0	NA
Si et al.	2024	Nature_Communications	NA	https://www.nature.com/articles/s41467-024-53029-3	Sarbecovirus RBD indels and specific residues dictating ACE2 multi-species adaptiveness	research	SCV2	omicron	BA.1	jamaican_fruit_bat	Artibeus_jamaicensis	NA	0	NA	NA
Si et al.	2024	Nature_Communications	NA	https://www.nature.com/articles/s41467-024-53029-3	Sarbecovirus RBD indels and specific residues dictating ACE2 multi-species adaptiveness	research	SCV2-like	NA	RaTG13	jamaican_fruit_bat	Artibeus_jamaicensis	NA	0	0	NA
Si et al.	2024	Nature_Communications	NA	https://www.nature.com/articles/s41467-024-53029-3	Sarbecovirus RBD indels and specific residues dictating ACE2 multi-species adaptiveness	research	SCV2-like	NA	GX-P2V	jamaican_fruit_bat	Artibeus_jamaicensis	NA	1	0	NA
Si et al.	2024	Nature_Communications	NA	https://www.nature.com/articles/s41467-024-53029-3	Sarbecovirus RBD indels and specific residues dictating ACE2 multi-species adaptiveness	research	SCV1	NA	Tor2	common_vampire_bat	Desmodus_rotundus	NA	1	0	NA
Si et al.	2024	Nature_Communications	NA	https://www.nature.com/articles/s41467-024-53029-3	Sarbecovirus RBD indels and specific residues dictating ACE2 multi-species adaptiveness	research	SCV2	19a	Wuhan-Hu-1	common_vampire_bat	Desmodus_rotundus	NA	1	0	NA
Si et al.	2024	Nature_Communications	NA	https://www.nature.com/articles/s41467-024-53029-3	Sarbecovirus RBD indels and specific residues dictating ACE2 multi-species adaptiveness	research	SCV2	omicron	BA.1	common_vampire_bat	Desmodus_rotundus	NA	1	NA	NA
Si et al.	2024	Nature_Communications	NA	https://www.nature.com/articles/s41467-024-53029-3	Sarbecovirus RBD indels and specific residues dictating ACE2 multi-species adaptiveness	research	SCV2-like	NA	RaTG13	common_vampire_bat	Desmodus_rotundus	NA	0	0	NA
Si et al.	2024	Nature_Communications	NA	https://www.nature.com/articles/s41467-024-53029-3	Sarbecovirus RBD indels and specific residues dictating ACE2 multi-species adaptiveness	research	SCV2-like	NA	GX-P2V	common_vampire_bat	Desmodus_rotundus	NA	0	0	NA
Si et al.	2024	Nature_Communications	NA	https://www.nature.com/articles/s41467-024-53029-3	Sarbecovirus RBD indels and specific residues dictating ACE2 multi-species adaptiveness	research	SCV1	NA	Tor2	Parnell's_moustached_bat	Pteronotus_parnellii	NA	0	0	NA
Si et al.	2024	Nature_Communications	NA	https://www.nature.com/articles/s41467-024-53029-3	Sarbecovirus RBD indels and specific residues dictating ACE2 multi-species adaptiveness	research	SCV2	19a	Wuhan-Hu-1	Parnell's_moustached_bat	Pteronotus_parnellii	NA	0	0	NA
Si et al.	2024	Nature_Communications	NA	https://www.nature.com/articles/s41467-024-53029-3	Sarbecovirus RBD indels and specific residues dictating ACE2 multi-species adaptiveness	research	SCV2	omicron	BA.1	Parnell's_moustached_bat	Pteronotus_parnellii	NA	0	NA	NA
Si et al.	2024	Nature_Communications	NA	https://www.nature.com/articles/s41467-024-53029-3	Sarbecovirus RBD indels and specific residues dictating ACE2 multi-species adaptiveness	research	SCV2-like	NA	RaTG13	Parnell's_moustached_bat	Pteronotus_parnellii	NA	0	0	NA
Si et al.	2024	Nature_Communications	NA	https://www.nature.com/articles/s41467-024-53029-3	Sarbecovirus RBD indels and specific residues dictating ACE2 multi-species adaptiveness	research	SCV2-like	NA	GX-P2V	Parnell's_moustached_bat	Pteronotus_parnellii	NA	0	0	NA
Si et al.	2024	Nature_Communications	NA	https://www.nature.com/articles/s41467-024-53029-3	Sarbecovirus RBD indels and specific residues dictating ACE2 multi-species adaptiveness	research	SCV1	NA	Tor2	antillean_ghost-faced_bat	Mormoops_blainvillei	NA	1	0	NA
Si et al.	2024	Nature_Communications	NA	https://www.nature.com/articles/s41467-024-53029-3	Sarbecovirus RBD indels and specific residues dictating ACE2 multi-species adaptiveness	research	SCV2	19a	Wuhan-Hu-1	antillean_ghost-faced_bat	Mormoops_blainvillei	NA	1	0	NA
Si et al.	2024	Nature_Communications	NA	https://www.nature.com/articles/s41467-024-53029-3	Sarbecovirus RBD indels and specific residues dictating ACE2 multi-species adaptiveness	research	SCV2	omicron	BA.1	antillean_ghost-faced_bat	Mormoops_blainvillei	NA	0	NA	NA
Si et al.	2024	Nature_Communications	NA	https://www.nature.com/articles/s41467-024-53029-3	Sarbecovirus RBD indels and specific residues dictating ACE2 multi-species adaptiveness	research	SCV2-like	NA	RaTG13	antillean_ghost-faced_bat	Mormoops_blainvillei	NA	0	0	NA
Si et al.	2024	Nature_Communications	NA	https://www.nature.com/articles/s41467-024-53029-3	Sarbecovirus RBD indels and specific residues dictating ACE2 multi-species adaptiveness	research	SCV2-like	NA	GX-P2V	antillean_ghost-faced_bat	Mormoops_blainvillei	NA	0	0	NA
Si et al.	2024	Nature_Communications	NA	https://www.nature.com/articles/s41467-024-53029-3	Sarbecovirus RBD indels and specific residues dictating ACE2 multi-species adaptiveness	research	SCV1	NA	Tor2	davy's_naked_backed_bat	Pteronotus_davyi	NA	0	0	NA
Si et al.	2024	Nature_Communications	NA	https://www.nature.com/articles/s41467-024-53029-3	Sarbecovirus RBD indels and specific residues dictating ACE2 multi-species adaptiveness	research	SCV2	19a	Wuhan-Hu-1	davy's_naked_backed_bat	Pteronotus_davyi	NA	0	0	NA
Si et al.	2024	Nature_Communications	NA	https://www.nature.com/articles/s41467-024-53029-3	Sarbecovirus RBD indels and specific residues dictating ACE2 multi-species adaptiveness	research	SCV2	omicron	BA.1	davy's_naked_backed_bat	Pteronotus_davyi	NA	0	NA	NA
Si et al.	2024	Nature_Communications	NA	https://www.nature.com/articles/s41467-024-53029-3	Sarbecovirus RBD indels and specific residues dictating ACE2 multi-species adaptiveness	research	SCV2-like	NA	RaTG13	davy's_naked_backed_bat	Pteronotus_davyi	NA	0	0	NA
Si et al.	2024	Nature_Communications	NA	https://www.nature.com/articles/s41467-024-53029-3	Sarbecovirus RBD indels and specific residues dictating ACE2 multi-species adaptiveness	research	SCV2-like	NA	GX-P2V	davy's_naked_backed_bat	Pteronotus_davyi	NA	0	0	NA
Si et al.	2024	Nature_Communications	NA	https://www.nature.com/articles/s41467-024-53029-3	Sarbecovirus RBD indels and specific residues dictating ACE2 multi-species adaptiveness	research	SCV1	NA	Tor2	Mexican_free_tailed_bat	Tadarida_brasiliensis	NA	1	1	NA
Si et al.	2024	Nature_Communications	NA	https://www.nature.com/articles/s41467-024-53029-3	Sarbecovirus RBD indels and specific residues dictating ACE2 multi-species adaptiveness	research	SCV2	19a	Wuhan-Hu-1	Mexican_free_tailed_bat	Tadarida_brasiliensis	NA	1	1	NA
Si et al.	2024	Nature_Communications	NA	https://www.nature.com/articles/s41467-024-53029-3	Sarbecovirus RBD indels and specific residues dictating ACE2 multi-species adaptiveness	research	SCV2	omicron	BA.1	Mexican_free_tailed_bat	Tadarida_brasiliensis	NA	0	NA	NA
Si et al.	2024	Nature_Communications	NA	https://www.nature.com/articles/s41467-024-53029-3	Sarbecovirus RBD indels and specific residues dictating ACE2 multi-species adaptiveness	research	SCV2-like	NA	RaTG13	Mexican_free_tailed_bat	Tadarida_brasiliensis	NA	0	0	NA
Si et al.	2024	Nature_Communications	NA	https://www.nature.com/articles/s41467-024-53029-3	Sarbecovirus RBD indels and specific residues dictating ACE2 multi-species adaptiveness	research	SCV2-like	NA	GX-P2V	Mexican_free_tailed_bat	Tadarida_brasiliensis	NA	1	1	NA
Si et al.	2024	Nature_Communications	NA	https://www.nature.com/articles/s41467-024-53029-3	Sarbecovirus RBD indels and specific residues dictating ACE2 multi-species adaptiveness	research	SCV1	NA	Tor2	velvety_free_tailed_bat	Molossus_molossus	NA	0	0	NA
Si et al.	2024	Nature_Communications	NA	https://www.nature.com/articles/s41467-024-53029-3	Sarbecovirus RBD indels and specific residues dictating ACE2 multi-species adaptiveness	research	SCV2	19a	Wuhan-Hu-1	velvety_free_tailed_bat	Molossus_molossus	NA	1	0	NA
Si et al.	2024	Nature_Communications	NA	https://www.nature.com/articles/s41467-024-53029-3	Sarbecovirus RBD indels and specific residues dictating ACE2 multi-species adaptiveness	research	SCV2	omicron	BA.1	velvety_free_tailed_bat	Molossus_molossus	NA	0	NA	NA
Si et al.	2024	Nature_Communications	NA	https://www.nature.com/articles/s41467-024-53029-3	Sarbecovirus RBD indels and specific residues dictating ACE2 multi-species adaptiveness	research	SCV2-like	NA	RaTG13	velvety_free_tailed_bat	Molossus_molossus	NA	0	0	NA
Si et al.	2024	Nature_Communications	NA	https://www.nature.com/articles/s41467-024-53029-3	Sarbecovirus RBD indels and specific residues dictating ACE2 multi-species adaptiveness	research	SCV2-like	NA	GX-P2V	velvety_free_tailed_bat	Molossus_molossus	NA	1	0	NA
Si et al.	2024	Nature_Communications	NA	https://www.nature.com/articles/s41467-024-53029-3	Sarbecovirus RBD indels and specific residues dictating ACE2 multi-species adaptiveness	research	SCV1	NA	Tor2	common_bent_wing_bat	Miniopterus_schreibersii	NA	1	1	NA
Si et al.	2024	Nature_Communications	NA	https://www.nature.com/articles/s41467-024-53029-3	Sarbecovirus RBD indels and specific residues dictating ACE2 multi-species adaptiveness	research	SCV2	19a	Wuhan-Hu-1	common_bent_wing_bat	Miniopterus_schreibersii	NA	1	0	NA
Si et al.	2024	Nature_Communications	NA	https://www.nature.com/articles/s41467-024-53029-3	Sarbecovirus RBD indels and specific residues dictating ACE2 multi-species adaptiveness	research	SCV2	omicron	BA.1	common_bent_wing_bat	Miniopterus_schreibersii	NA	1	NA	NA
Si et al.	2024	Nature_Communications	NA	https://www.nature.com/articles/s41467-024-53029-3	Sarbecovirus RBD indels and specific residues dictating ACE2 multi-species adaptiveness	research	SCV2-like	NA	RaTG13	common_bent_wing_bat	Miniopterus_schreibersii	NA	0	0	NA
Si et al.	2024	Nature_Communications	NA	https://www.nature.com/articles/s41467-024-53029-3	Sarbecovirus RBD indels and specific residues dictating ACE2 multi-species adaptiveness	research	SCV2-like	NA	GX-P2V	common_bent_wing_bat	Miniopterus_schreibersii	NA	1	0	NA
Si et al.	2024	Nature_Communications	NA	https://www.nature.com/articles/s41467-024-53029-3	Sarbecovirus RBD indels and specific residues dictating ACE2 multi-species adaptiveness	research	SCV1	NA	Tor2	natal_long_fingered_bat	Miniopterus_natalensis	NA	0	0	NA
Si et al.	2024	Nature_Communications	NA	https://www.nature.com/articles/s41467-024-53029-3	Sarbecovirus RBD indels and specific residues dictating ACE2 multi-species adaptiveness	research	SCV2	19a	Wuhan-Hu-1	natal_long_fingered_bat	Miniopterus_natalensis	NA	0	0	NA
Si et al.	2024	Nature_Communications	NA	https://www.nature.com/articles/s41467-024-53029-3	Sarbecovirus RBD indels and specific residues dictating ACE2 multi-species adaptiveness	research	SCV2	omicron	BA.1	natal_long_fingered_bat	Miniopterus_natalensis	NA	1	NA	NA
Si et al.	2024	Nature_Communications	NA	https://www.nature.com/articles/s41467-024-53029-3	Sarbecovirus RBD indels and specific residues dictating ACE2 multi-species adaptiveness	research	SCV2-like	NA	RaTG13	natal_long_fingered_bat	Miniopterus_natalensis	NA	0	0	NA
Si et al.	2024	Nature_Communications	NA	https://www.nature.com/articles/s41467-024-53029-3	Sarbecovirus RBD indels and specific residues dictating ACE2 multi-species adaptiveness	research	SCV2-like	NA	GX-P2V	natal_long_fingered_bat	Miniopterus_natalensis	NA	0	0	NA
Si et al.	2024	Nature_Communications	NA	https://www.nature.com/articles/s41467-024-53029-3	Sarbecovirus RBD indels and specific residues dictating ACE2 multi-species adaptiveness	research	SCV1	NA	Tor2	big_brown_bat	Eptesicus_fuscus	NA	0	0	NA
Si et al.	2024	Nature_Communications	NA	https://www.nature.com/articles/s41467-024-53029-3	Sarbecovirus RBD indels and specific residues dictating ACE2 multi-species adaptiveness	research	SCV2	19a	Wuhan-Hu-1	big_brown_bat	Eptesicus_fuscus	NA	0	0	NA
Si et al.	2024	Nature_Communications	NA	https://www.nature.com/articles/s41467-024-53029-3	Sarbecovirus RBD indels and specific residues dictating ACE2 multi-species adaptiveness	research	SCV2	omicron	BA.1	big_brown_bat	Eptesicus_fuscus	NA	0	NA	NA
Si et al.	2024	Nature_Communications	NA	https://www.nature.com/articles/s41467-024-53029-3	Sarbecovirus RBD indels and specific residues dictating ACE2 multi-species adaptiveness	research	SCV2-like	NA	RaTG13	big_brown_bat	Eptesicus_fuscus	NA	0	0	NA
Si et al.	2024	Nature_Communications	NA	https://www.nature.com/articles/s41467-024-53029-3	Sarbecovirus RBD indels and specific residues dictating ACE2 multi-species adaptiveness	research	SCV2-like	NA	GX-P2V	big_brown_bat	Eptesicus_fuscus	NA	0	0	NA
Si et al.	2024	Nature_Communications	NA	https://www.nature.com/articles/s41467-024-53029-3	Sarbecovirus RBD indels and specific residues dictating ACE2 multi-species adaptiveness	research	SCV1	NA	Tor2	hoary_bat	Aeorestes_cinereus	NA	1	0	NA
Si et al.	2024	Nature_Communications	NA	https://www.nature.com/articles/s41467-024-53029-3	Sarbecovirus RBD indels and specific residues dictating ACE2 multi-species adaptiveness	research	SCV2	19a	Wuhan-Hu-1	hoary_bat	Aeorestes_cinereus	NA	0	0	NA
Si et al.	2024	Nature_Communications	NA	https://www.nature.com/articles/s41467-024-53029-3	Sarbecovirus RBD indels and specific residues dictating ACE2 multi-species adaptiveness	research	SCV2	omicron	BA.1	hoary_bat	Aeorestes_cinereus	NA	0	NA	NA
Si et al.	2024	Nature_Communications	NA	https://www.nature.com/articles/s41467-024-53029-3	Sarbecovirus RBD indels and specific residues dictating ACE2 multi-species adaptiveness	research	SCV2-like	NA	RaTG13	hoary_bat	Aeorestes_cinereus	NA	0	0	NA
Si et al.	2024	Nature_Communications	NA	https://www.nature.com/articles/s41467-024-53029-3	Sarbecovirus RBD indels and specific residues dictating ACE2 multi-species adaptiveness	research	SCV2-like	NA	GX-P2V	hoary_bat	Aeorestes_cinereus	NA	0	0	NA
Si et al.	2024	Nature_Communications	NA	https://www.nature.com/articles/s41467-024-53029-3	Sarbecovirus RBD indels and specific residues dictating ACE2 multi-species adaptiveness	research	SCV1	NA	Tor2	common_pipistrelle	Pipistrellus_pipistrellus	NA	1	0	NA
Si et al.	2024	Nature_Communications	NA	https://www.nature.com/articles/s41467-024-53029-3	Sarbecovirus RBD indels and specific residues dictating ACE2 multi-species adaptiveness	research	SCV2	19a	Wuhan-Hu-1	common_pipistrelle	Pipistrellus_pipistrellus	NA	1	0	NA
Si et al.	2024	Nature_Communications	NA	https://www.nature.com/articles/s41467-024-53029-3	Sarbecovirus RBD indels and specific residues dictating ACE2 multi-species adaptiveness	research	SCV2	omicron	BA.1	common_pipistrelle	Pipistrellus_pipistrellus	NA	0	NA	NA
Si et al.	2024	Nature_Communications	NA	https://www.nature.com/articles/s41467-024-53029-3	Sarbecovirus RBD indels and specific residues dictating ACE2 multi-species adaptiveness	research	SCV2-like	NA	RaTG13	common_pipistrelle	Pipistrellus_pipistrellus	NA	0	0	NA
Si et al.	2024	Nature_Communications	NA	https://www.nature.com/articles/s41467-024-53029-3	Sarbecovirus RBD indels and specific residues dictating ACE2 multi-species adaptiveness	research	SCV2-like	NA	GX-P2V	common_pipistrelle	Pipistrellus_pipistrellus	NA	0	0	NA
Si et al.	2024	Nature_Communications	NA	https://www.nature.com/articles/s41467-024-53029-3	Sarbecovirus RBD indels and specific residues dictating ACE2 multi-species adaptiveness	research	SCV1	NA	Tor2	eastern_red_bat	Lasiurus_borealis	NA	0	0	NA
Si et al.	2024	Nature_Communications	NA	https://www.nature.com/articles/s41467-024-53029-3	Sarbecovirus RBD indels and specific residues dictating ACE2 multi-species adaptiveness	research	SCV2	19a	Wuhan-Hu-1	eastern_red_bat	Lasiurus_borealis	NA	0	0	NA
Si et al.	2024	Nature_Communications	NA	https://www.nature.com/articles/s41467-024-53029-3	Sarbecovirus RBD indels and specific residues dictating ACE2 multi-species adaptiveness	research	SCV2	omicron	BA.1	eastern_red_bat	Lasiurus_borealis	NA	0	NA	NA
Si et al.	2024	Nature_Communications	NA	https://www.nature.com/articles/s41467-024-53029-3	Sarbecovirus RBD indels and specific residues dictating ACE2 multi-species adaptiveness	research	SCV2-like	NA	RaTG13	eastern_red_bat	Lasiurus_borealis	NA	0	0	NA
Si et al.	2024	Nature_Communications	NA	https://www.nature.com/articles/s41467-024-53029-3	Sarbecovirus RBD indels and specific residues dictating ACE2 multi-species adaptiveness	research	SCV2-like	NA	GX-P2V	eastern_red_bat	Lasiurus_borealis	NA	0	0	NA
Si et al.	2024	Nature_Communications	NA	https://www.nature.com/articles/s41467-024-53029-3	Sarbecovirus RBD indels and specific residues dictating ACE2 multi-species adaptiveness	research	SCV1	NA	Tor2	kuhl's_pipistrelle	Pipistrellus_kuhlii	NA	0	0	NA
Si et al.	2024	Nature_Communications	NA	https://www.nature.com/articles/s41467-024-53029-3	Sarbecovirus RBD indels and specific residues dictating ACE2 multi-species adaptiveness	research	SCV2	19a	Wuhan-Hu-1	kuhl's_pipistrelle	Pipistrellus_kuhlii	NA	0	0	NA
Si et al.	2024	Nature_Communications	NA	https://www.nature.com/articles/s41467-024-53029-3	Sarbecovirus RBD indels and specific residues dictating ACE2 multi-species adaptiveness	research	SCV2	omicron	BA.1	kuhl's_pipistrelle	Pipistrellus_kuhlii	NA	0	NA	NA
Si et al.	2024	Nature_Communications	NA	https://www.nature.com/articles/s41467-024-53029-3	Sarbecovirus RBD indels and specific residues dictating ACE2 multi-species adaptiveness	research	SCV2-like	NA	RaTG13	kuhl's_pipistrelle	Pipistrellus_kuhlii	NA	0	0	NA
Si et al.	2024	Nature_Communications	NA	https://www.nature.com/articles/s41467-024-53029-3	Sarbecovirus RBD indels and specific residues dictating ACE2 multi-species adaptiveness	research	SCV2-like	NA	GX-P2V	kuhl's_pipistrelle	Pipistrellus_kuhlii	NA	1	0	NA
Si et al.	2024	Nature_Communications	NA	https://www.nature.com/articles/s41467-024-53029-3	Sarbecovirus RBD indels and specific residues dictating ACE2 multi-species adaptiveness	research	SCV1	NA	Tor2	pallid_bat	Antrozous_pallidus	NA	1	0	NA
Si et al.	2024	Nature_Communications	NA	https://www.nature.com/articles/s41467-024-53029-3	Sarbecovirus RBD indels and specific residues dictating ACE2 multi-species adaptiveness	research	SCV2	19a	Wuhan-Hu-1	pallid_bat	Antrozous_pallidus	NA	1	1	NA
Si et al.	2024	Nature_Communications	NA	https://www.nature.com/articles/s41467-024-53029-3	Sarbecovirus RBD indels and specific residues dictating ACE2 multi-species adaptiveness	research	SCV2	omicron	BA.1	pallid_bat	Antrozous_pallidus	NA	1	NA	NA
Si et al.	2024	Nature_Communications	NA	https://www.nature.com/articles/s41467-024-53029-3	Sarbecovirus RBD indels and specific residues dictating ACE2 multi-species adaptiveness	research	SCV2-like	NA	RaTG13	pallid_bat	Antrozous_pallidus	NA	0	1	NA
Si et al.	2024	Nature_Communications	NA	https://www.nature.com/articles/s41467-024-53029-3	Sarbecovirus RBD indels and specific residues dictating ACE2 multi-species adaptiveness	research	SCV2-like	NA	GX-P2V	pallid_bat	Antrozous_pallidus	NA	1	1	NA
Si et al.	2024	Nature_Communications	NA	https://www.nature.com/articles/s41467-024-53029-3	Sarbecovirus RBD indels and specific residues dictating ACE2 multi-species adaptiveness	research	SCV1	NA	Tor2	Evening_bat	Nycticeius_humeralis	NA	0	0	NA
Si et al.	2024	Nature_Communications	NA	https://www.nature.com/articles/s41467-024-53029-3	Sarbecovirus RBD indels and specific residues dictating ACE2 multi-species adaptiveness	research	SCV2	19a	Wuhan-Hu-1	Evening_bat	Nycticeius_humeralis	NA	0	0	NA
Si et al.	2024	Nature_Communications	NA	https://www.nature.com/articles/s41467-024-53029-3	Sarbecovirus RBD indels and specific residues dictating ACE2 multi-species adaptiveness	research	SCV2	omicron	BA.1	Evening_bat	Nycticeius_humeralis	NA	1	NA	NA
Si et al.	2024	Nature_Communications	NA	https://www.nature.com/articles/s41467-024-53029-3	Sarbecovirus RBD indels and specific residues dictating ACE2 multi-species adaptiveness	research	SCV2-like	NA	RaTG13	Evening_bat	Nycticeius_humeralis	NA	0	0	NA
Si et al.	2024	Nature_Communications	NA	https://www.nature.com/articles/s41467-024-53029-3	Sarbecovirus RBD indels and specific residues dictating ACE2 multi-species adaptiveness	research	SCV2-like	NA	GX-P2V	Evening_bat	Nycticeius_humeralis	NA	0	0	NA
Si et al.	2024	Nature_Communications	NA	https://www.nature.com/articles/s41467-024-53029-3	Sarbecovirus RBD indels and specific residues dictating ACE2 multi-species adaptiveness	research	SCV1	NA	Tor2	Fea's_tube_nosed_bat	Murina_feae	NA	0	0	NA
Si et al.	2024	Nature_Communications	NA	https://www.nature.com/articles/s41467-024-53029-3	Sarbecovirus RBD indels and specific residues dictating ACE2 multi-species adaptiveness	research	SCV2	19a	Wuhan-Hu-1	Fea's_tube_nosed_bat	Murina_feae	NA	0	0	NA
Si et al.	2024	Nature_Communications	NA	https://www.nature.com/articles/s41467-024-53029-3	Sarbecovirus RBD indels and specific residues dictating ACE2 multi-species adaptiveness	research	SCV2	omicron	BA.1	Fea's_tube_nosed_bat	Murina_feae	NA	0	NA	NA
Si et al.	2024	Nature_Communications	NA	https://www.nature.com/articles/s41467-024-53029-3	Sarbecovirus RBD indels and specific residues dictating ACE2 multi-species adaptiveness	research	SCV2-like	NA	RaTG13	Fea's_tube_nosed_bat	Murina_feae	NA	0	0	NA
Si et al.	2024	Nature_Communications	NA	https://www.nature.com/articles/s41467-024-53029-3	Sarbecovirus RBD indels and specific residues dictating ACE2 multi-species adaptiveness	research	SCV2-like	NA	GX-P2V	Fea's_tube_nosed_bat	Murina_feae	NA	0	0	NA
Si et al.	2024	Nature_Communications	NA	https://www.nature.com/articles/s41467-024-53029-3	Sarbecovirus RBD indels and specific residues dictating ACE2 multi-species adaptiveness	research	SCV1	NA	Tor2	mouse_eared_bat	Myotis_myotis	NA	1	1	NA
Si et al.	2024	Nature_Communications	NA	https://www.nature.com/articles/s41467-024-53029-3	Sarbecovirus RBD indels and specific residues dictating ACE2 multi-species adaptiveness	research	SCV2	19a	Wuhan-Hu-1	mouse_eared_bat	Myotis_myotis	NA	1	0	NA
Si et al.	2024	Nature_Communications	NA	https://www.nature.com/articles/s41467-024-53029-3	Sarbecovirus RBD indels and specific residues dictating ACE2 multi-species adaptiveness	research	SCV2	omicron	BA.1	mouse_eared_bat	Myotis_myotis	NA	0	NA	NA
Si et al.	2024	Nature_Communications	NA	https://www.nature.com/articles/s41467-024-53029-3	Sarbecovirus RBD indels and specific residues dictating ACE2 multi-species adaptiveness	research	SCV2-like	NA	RaTG13	mouse_eared_bat	Myotis_myotis	NA	0	0	NA
Si et al.	2024	Nature_Communications	NA	https://www.nature.com/articles/s41467-024-53029-3	Sarbecovirus RBD indels and specific residues dictating ACE2 multi-species adaptiveness	research	SCV2-like	NA	GX-P2V	mouse_eared_bat	Myotis_myotis	NA	1	1	NA
Si et al.	2024	Nature_Communications	NA	https://www.nature.com/articles/s41467-024-53029-3	Sarbecovirus RBD indels and specific residues dictating ACE2 multi-species adaptiveness	research	SCV1	NA	Tor2	david's_myotis	Myotis_davidii	NA	1	1	NA
Si et al.	2024	Nature_Communications	NA	https://www.nature.com/articles/s41467-024-53029-3	Sarbecovirus RBD indels and specific residues dictating ACE2 multi-species adaptiveness	research	SCV2	19a	Wuhan-Hu-1	david's_myotis	Myotis_davidii	NA	1	1	NA
Si et al.	2024	Nature_Communications	NA	https://www.nature.com/articles/s41467-024-53029-3	Sarbecovirus RBD indels and specific residues dictating ACE2 multi-species adaptiveness	research	SCV2	omicron	BA.1	david's_myotis	Myotis_davidii	NA	0	NA	NA
Si et al.	2024	Nature_Communications	NA	https://www.nature.com/articles/s41467-024-53029-3	Sarbecovirus RBD indels and specific residues dictating ACE2 multi-species adaptiveness	research	SCV2-like	NA	RaTG13	david's_myotis	Myotis_davidii	NA	0	0	NA
Si et al.	2024	Nature_Communications	NA	https://www.nature.com/articles/s41467-024-53029-3	Sarbecovirus RBD indels and specific residues dictating ACE2 multi-species adaptiveness	research	SCV2-like	NA	GX-P2V	david's_myotis	Myotis_davidii	NA	1	1	NA
Si et al.	2024	Nature_Communications	NA	https://www.nature.com/articles/s41467-024-53029-3	Sarbecovirus RBD indels and specific residues dictating ACE2 multi-species adaptiveness	research	SCV1	NA	Tor2	brandt's_bat	Myotis_brandtii	NA	1	1	NA
Si et al.	2024	Nature_Communications	NA	https://www.nature.com/articles/s41467-024-53029-3	Sarbecovirus RBD indels and specific residues dictating ACE2 multi-species adaptiveness	research	SCV2	19a	Wuhan-Hu-1	brandt's_bat	Myotis_brandtii	NA	1	0	NA
Si et al.	2024	Nature_Communications	NA	https://www.nature.com/articles/s41467-024-53029-3	Sarbecovirus RBD indels and specific residues dictating ACE2 multi-species adaptiveness	research	SCV2	omicron	BA.1	brandt's_bat	Myotis_brandtii	NA	0	NA	NA
Si et al.	2024	Nature_Communications	NA	https://www.nature.com/articles/s41467-024-53029-3	Sarbecovirus RBD indels and specific residues dictating ACE2 multi-species adaptiveness	research	SCV2-like	NA	RaTG13	brandt's_bat	Myotis_brandtii	NA	0	0	NA
Si et al.	2024	Nature_Communications	NA	https://www.nature.com/articles/s41467-024-53029-3	Sarbecovirus RBD indels and specific residues dictating ACE2 multi-species adaptiveness	research	SCV2-like	NA	GX-P2V	brandt's_bat	Myotis_brandtii	NA	1	1	NA
Si et al.	2024	Nature_Communications	NA	https://www.nature.com/articles/s41467-024-53029-3	Sarbecovirus RBD indels and specific residues dictating ACE2 multi-species adaptiveness	research	SCV1	NA	Tor2	little_brown_bat	Myotis_lucifugus	NA	1	1	NA
Si et al.	2024	Nature_Communications	NA	https://www.nature.com/articles/s41467-024-53029-3	Sarbecovirus RBD indels and specific residues dictating ACE2 multi-species adaptiveness	research	SCV2	19a	Wuhan-Hu-1	little_brown_bat	Myotis_lucifugus	NA	1	0	NA
Si et al.	2024	Nature_Communications	NA	https://www.nature.com/articles/s41467-024-53029-3	Sarbecovirus RBD indels and specific residues dictating ACE2 multi-species adaptiveness	research	SCV2	omicron	BA.1	little_brown_bat	Myotis_lucifugus	NA	0	NA	NA
Si et al.	2024	Nature_Communications	NA	https://www.nature.com/articles/s41467-024-53029-3	Sarbecovirus RBD indels and specific residues dictating ACE2 multi-species adaptiveness	research	SCV2-like	NA	RaTG13	little_brown_bat	Myotis_lucifugus	NA	0	0	NA
Si et al.	2024	Nature_Communications	NA	https://www.nature.com/articles/s41467-024-53029-3	Sarbecovirus RBD indels and specific residues dictating ACE2 multi-species adaptiveness	research	SCV2-like	NA	GX-P2V	little_brown_bat	Myotis_lucifugus	NA	1	1	NA
Si et al.	2024	Nature_Communications	NA	https://www.nature.com/articles/s41467-024-53029-3	Sarbecovirus RBD indels and specific residues dictating ACE2 multi-species adaptiveness	research	SCV1	NA	Tor2	camel	Camelus_ferus	NA	1	0	NA
Si et al.	2024	Nature_Communications	NA	https://www.nature.com/articles/s41467-024-53029-3	Sarbecovirus RBD indels and specific residues dictating ACE2 multi-species adaptiveness	research	SCV2	19a	Wuhan-Hu-1	camel	Camelus_ferus	NA	1	1	NA
Si et al.	2024	Nature_Communications	NA	https://www.nature.com/articles/s41467-024-53029-3	Sarbecovirus RBD indels and specific residues dictating ACE2 multi-species adaptiveness	research	SCV2	omicron	BA.1	camel	Camelus_ferus	NA	1	NA	NA
Si et al.	2024	Nature_Communications	NA	https://www.nature.com/articles/s41467-024-53029-3	Sarbecovirus RBD indels and specific residues dictating ACE2 multi-species adaptiveness	research	SCV2-like	NA	RaTG13	camel	Camelus_ferus	NA	0	0	NA
Si et al.	2024	Nature_Communications	NA	https://www.nature.com/articles/s41467-024-53029-3	Sarbecovirus RBD indels and specific residues dictating ACE2 multi-species adaptiveness	research	SCV2-like	NA	GX-P2V	camel	Camelus_ferus	NA	1	0	NA
Si et al.	2024	Nature_Communications	NA	https://www.nature.com/articles/s41467-024-53029-3	Sarbecovirus RBD indels and specific residues dictating ACE2 multi-species adaptiveness	research	SCV1	NA	Tor2	pangolin	Manis_javanica	NA	1	1	NA
Si et al.	2024	Nature_Communications	NA	https://www.nature.com/articles/s41467-024-53029-3	Sarbecovirus RBD indels and specific residues dictating ACE2 multi-species adaptiveness	research	SCV2	19a	Wuhan-Hu-1	pangolin	Manis_javanica	NA	1	1	NA
Si et al.	2024	Nature_Communications	NA	https://www.nature.com/articles/s41467-024-53029-3	Sarbecovirus RBD indels and specific residues dictating ACE2 multi-species adaptiveness	research	SCV2	omicron	BA.1	pangolin	Manis_javanica	NA	0	NA	NA
Si et al.	2024	Nature_Communications	NA	https://www.nature.com/articles/s41467-024-53029-3	Sarbecovirus RBD indels and specific residues dictating ACE2 multi-species adaptiveness	research	SCV2-like	NA	RaTG13	pangolin	Manis_javanica	NA	0	0	NA
Si et al.	2024	Nature_Communications	NA	https://www.nature.com/articles/s41467-024-53029-3	Sarbecovirus RBD indels and specific residues dictating ACE2 multi-species adaptiveness	research	SCV2-like	NA	GX-P2V	pangolin	Manis_javanica	NA	1	1	NA
Si et al.	2024	Nature_Communications	NA	https://www.nature.com/articles/s41467-024-53029-3	Sarbecovirus RBD indels and specific residues dictating ACE2 multi-species adaptiveness	research	SCV1	NA	Tor2	civet	Paguma_larvata	NA	1	1	NA
Si et al.	2024	Nature_Communications	NA	https://www.nature.com/articles/s41467-024-53029-3	Sarbecovirus RBD indels and specific residues dictating ACE2 multi-species adaptiveness	research	SCV2	19a	Wuhan-Hu-1	civet	Paguma_larvata	NA	1	0	NA
Si et al.	2024	Nature_Communications	NA	https://www.nature.com/articles/s41467-024-53029-3	Sarbecovirus RBD indels and specific residues dictating ACE2 multi-species adaptiveness	research	SCV2	omicron	BA.1	civet	Paguma_larvata	NA	1	NA	NA
Si et al.	2024	Nature_Communications	NA	https://www.nature.com/articles/s41467-024-53029-3	Sarbecovirus RBD indels and specific residues dictating ACE2 multi-species adaptiveness	research	SCV2-like	NA	RaTG13	civet	Paguma_larvata	NA	0	0	NA
Si et al.	2024	Nature_Communications	NA	https://www.nature.com/articles/s41467-024-53029-3	Sarbecovirus RBD indels and specific residues dictating ACE2 multi-species adaptiveness	research	SCV2-like	NA	GX-P2V	civet	Paguma_larvata	NA	1	0	NA
Si et al.	2024	Nature_Communications	NA	https://www.nature.com/articles/s41467-024-53029-3	Sarbecovirus RBD indels and specific residues dictating ACE2 multi-species adaptiveness	research	SCV1	NA	Tor2	mouse	Mus_musculus	NA	1	1	NA
Si et al.	2024	Nature_Communications	NA	https://www.nature.com/articles/s41467-024-53029-3	Sarbecovirus RBD indels and specific residues dictating ACE2 multi-species adaptiveness	research	SCV2	19a	Wuhan-Hu-1	mouse	Mus_musculus	NA	0	0	NA
Si et al.	2024	Nature_Communications	NA	https://www.nature.com/articles/s41467-024-53029-3	Sarbecovirus RBD indels and specific residues dictating ACE2 multi-species adaptiveness	research	SCV2	omicron	BA.1	mouse	Mus_musculus	NA	1	NA	NA
Si et al.	2024	Nature_Communications	NA	https://www.nature.com/articles/s41467-024-53029-3	Sarbecovirus RBD indels and specific residues dictating ACE2 multi-species adaptiveness	research	SCV2-like	NA	RaTG13	mouse	Mus_musculus	NA	0	0	NA
Si et al.	2024	Nature_Communications	NA	https://www.nature.com/articles/s41467-024-53029-3	Sarbecovirus RBD indels and specific residues dictating ACE2 multi-species adaptiveness	research	SCV2-like	NA	GX-P2V	mouse	Mus_musculus	NA	1	0	NA
Zachariah et al.	2024	Access Microbiology	38361659	https://www.ncbi.nlm.nih.gov/pmc/articles/PMC10866034/	Lack of detection of SARS-CoV-2 in wildlife from Kerala, India in 2020–21	research	SCV2	19a	hCoV-19	rufous_horseshoe_bat	Rhinolophus_rouxii	0	NA	NA	NA
Zachariah et al.	2024	Access Microbiology	38361659	https://www.ncbi.nlm.nih.gov/pmc/articles/PMC10866034/	Lack of detection of SARS-CoV-2 in wildlife from Kerala, India in 2020–21	research	SCV2	19a	hCoV-19	lesser_woolly_horseshoe_bat	Rhinolophus_bedommei	0	NA	NA	NA
Zachariah et al.	2024	Access Microbiology	38361659	https://www.ncbi.nlm.nih.gov/pmc/articles/PMC10866034/	Lack of detection of SARS-CoV-2 in wildlife from Kerala, India in 2020–21	research	SCV2	19a	hCoV-19	fulvous_fruit_bat	Rousettus_leschenaultii	0	NA	NA	NA
Zachariah et al.	2024	Access Microbiology	38361659	https://www.ncbi.nlm.nih.gov/pmc/articles/PMC10866034/	Lack of detection of SARS-CoV-2 in wildlife from Kerala, India in 2020–21	research	SCV2	19a	hCoV-19	bonnet_macaques	Macaca_radiata	0	NA	NA	NA
Zachariah et al.	2024	Access Microbiology	38361659	https://www.ncbi.nlm.nih.gov/pmc/articles/PMC10866034/	Lack of detection of SARS-CoV-2 in wildlife from Kerala, India in 2020–21	research	SCV2	19a	hCoV-19	common_palm_civet	Paradoxurus_hermaphroditus	0	NA	NA	NA
Zachariah et al.	2024	Access Microbiology	38361659	https://www.ncbi.nlm.nih.gov/pmc/articles/PMC10866034/	Lack of detection of SARS-CoV-2 in wildlife from Kerala, India in 2020–21	research	SCV2	19a	hCoV-19	small_indian_civet	Viverricula_indica	0	NA	NA	NA
Zachariah et al.	2024	Access Microbiology	38361659	https://www.ncbi.nlm.nih.gov/pmc/articles/PMC10866034/	Lack of detection of SARS-CoV-2 in wildlife from Kerala, India in 2020–21	research	SCV2	19a	hCoV-19	common_mongoose	Herpestes_edwardsii	0	NA	NA	NA
Zachariah et al.	2024	Access Microbiology	38361659	https://www.ncbi.nlm.nih.gov/pmc/articles/PMC10866034/	Lack of detection of SARS-CoV-2 in wildlife from Kerala, India in 2020–21	research	SCV2	19a	hCoV-19	bengal_tiger	Panthera_tigris	0	NA	NA	NA
Zachariah et al.	2024	Access Microbiology	38361659	https://www.ncbi.nlm.nih.gov/pmc/articles/PMC10866034/	Lack of detection of SARS-CoV-2 in wildlife from Kerala, India in 2020–21	research	SCV2	19a	hCoV-19	indian_leopard	Panthera_pardus	0	NA	NA	NA
Zachariah et al.	2024	Access Microbiology	38361659	https://www.ncbi.nlm.nih.gov/pmc/articles/PMC10866034/	Lack of detection of SARS-CoV-2 in wildlife from Kerala, India in 2020–21	research	SCV2	19a	hCoV-19	leopard_cats	Prionailurus_bengalensis_euptilurus	0	NA	NA	NA
Zachariah et al.	2024	Access Microbiology	38361659	https://www.ncbi.nlm.nih.gov/pmc/articles/PMC10866034/	Lack of detection of SARS-CoV-2 in wildlife from Kerala, India in 2020–21	research	SCV2	19a	hCoV-19	jungle_cats	Felis_chaus	0	NA	NA	NA
Zachariah et al.	2024	Access Microbiology	38361659	https://www.ncbi.nlm.nih.gov/pmc/articles/PMC10866034/	Lack of detection of SARS-CoV-2 in wildlife from Kerala, India in 2020–21	research	SCV2	19a	hCoV-19	wild_dogs	Cuon_alpinus	0	NA	NA	NA
Zachariah et al.	2024	Access Microbiology	38361659	https://www.ncbi.nlm.nih.gov/pmc/articles/PMC10866034/	Lack of detection of SARS-CoV-2 in wildlife from Kerala, India in 2020–21	research	SCV2	19a	hCoV-19	sloth_bear	Melursus_ursinus	0	NA	NA	NA
Tamura et al.	2024	Cell Host and Microbe	38280382	https://pubmed.ncbi.nlm.nih.gov/38280382/	Virological characteristics of the SARS-CoV-2 BA.2.86 variant	research	SCV2	omicron	BA.2.86	syrian_hamster	Mesocricetus_auratus	1	NA	NA	NA
Tamura et al.	2024	Cell Host and Microbe	38280382	https://pubmed.ncbi.nlm.nih.gov/38280382/	Virological characteristics of the SARS-CoV-2 BA.2.86 variant	research	SCV2	omicron	EG.5.1	syrian_hamster	Mesocricetus_auratus	1	NA	NA	NA
Tamura et al.	2024	Cell Host and Microbe	38280382	https://pubmed.ncbi.nlm.nih.gov/38280382/	Virological characteristics of the SARS-CoV-2 BA.2.86 variant	research	SCV2	omicron	BA.2	syrian_hamster	Mesocricetus_auratus	1	NA	NA	NA
Hsieh et al.	2024	JVI	38299865	https://pubmed.ncbi.nlm.nih.gov/38299865/	SARS-CoV-2 spike-FLIPr fusion protein plus lipidated FLIPr protects against various SARS-CoV-2 variants in hamsters	research	SCV2	delta	B.1.617.2	syrian_hamster	Mesocricetus_auratus	1	NA	NA	NA
Hsieh et al.	2024	JVI	38299865	https://pubmed.ncbi.nlm.nih.gov/38299865/	SARS-CoV-2 spike-FLIPr fusion protein plus lipidated FLIPr protects against various SARS-CoV-2 variants in hamsters	research	SCV2	19a	Wuhan-Hu-1	syrian_hamster	Mesocricetus_auratus	1	NA	NA	NA
Shukla et al.	2024	bioRxiv	NA	https://www.biorxiv.org/content/10.1101/2024.02.13.580056v2.full	Pseudotyped virus infection of multiplexed ACE2 libraries reveals SARS-CoV-2 variant shifts in receptor usage	research	SCV2	19a	WA1	mouse	Mus_musculus	NA	0	NA	NA
Shukla et al.	2024	bioRxiv	NA	https://www.biorxiv.org/content/10.1101/2024.02.13.580056v2.full	Pseudotyped virus infection of multiplexed ACE2 libraries reveals SARS-CoV-2 variant shifts in receptor usage	research	SCV2	19a	WA1	pig	Sus_scrofa	NA	1	NA	NA
Shukla et al.	2024	bioRxiv	NA	https://www.biorxiv.org/content/10.1101/2024.02.13.580056v2.full	Pseudotyped virus infection of multiplexed ACE2 libraries reveals SARS-CoV-2 variant shifts in receptor usage	research	SCV2	19a	WA1	pangolin	Manis_javanica	NA	1	NA	NA
Shukla et al.	2024	bioRxiv	NA	https://www.biorxiv.org/content/10.1101/2024.02.13.580056v2.full	Pseudotyped virus infection of multiplexed ACE2 libraries reveals SARS-CoV-2 variant shifts in receptor usage	research	SCV2	19a	WA1	lander's_horseshoe_bat	Rhinolophus_landeri	NA	0	NA	NA
Shukla et al.	2024	bioRxiv	NA	https://www.biorxiv.org/content/10.1101/2024.02.13.580056v2.full	Pseudotyped virus infection of multiplexed ACE2 libraries reveals SARS-CoV-2 variant shifts in receptor usage	research	SCV2	19a	WA1	halcyon_horseshoe_bat	Rhinolophus_alcyone	NA	1	NA	NA
Shukla et al.	2024	bioRxiv	NA	https://www.biorxiv.org/content/10.1101/2024.02.13.580056v2.full	Pseudotyped virus infection of multiplexed ACE2 libraries reveals SARS-CoV-2 variant shifts in receptor usage	research	SCV2	19a	WA1	greater_horseshoe_bat	Rhinolophus_ferrumequinum	NA	0	NA	NA
Shukla et al.	2024	bioRxiv	NA	https://www.biorxiv.org/content/10.1101/2024.02.13.580056v2.full	Pseudotyped virus infection of multiplexed ACE2 libraries reveals SARS-CoV-2 variant shifts in receptor usage	research	SCV2	19a	WA1	shamel's_horseshoe_bat	Rhinolophus_shameli	NA	1	NA	NA
Shukla et al.	2024	bioRxiv	NA	https://www.biorxiv.org/content/10.1101/2024.02.13.580056v2.full	Pseudotyped virus infection of multiplexed ACE2 libraries reveals SARS-CoV-2 variant shifts in receptor usage	research	SCV2	19a	WA1	intermediate_horseshoe_bat	Rhinolophus_affinis	NA	1	NA	NA
Shukla et al.	2024	bioRxiv	NA	https://www.biorxiv.org/content/10.1101/2024.02.13.580056v2.full	Pseudotyped virus infection of multiplexed ACE2 libraries reveals SARS-CoV-2 variant shifts in receptor usage	research	SCV2	19a	WA1	chinese_rufous_horseshoe_bat	Rhinolophus_sinicus	NA	0	NA	NA
Shukla et al.	2024	bioRxiv	NA	https://www.biorxiv.org/content/10.1101/2024.02.13.580056v2.full	Pseudotyped virus infection of multiplexed ACE2 libraries reveals SARS-CoV-2 variant shifts in receptor usage	research	SCV2	19a	WA1	pearson's_horseshoe_bat	Rhinolophus_pearsonii	NA	0	NA	NA
Shukla et al.	2024	bioRxiv	NA	https://www.biorxiv.org/content/10.1101/2024.02.13.580056v2.full	Pseudotyped virus infection of multiplexed ACE2 libraries reveals SARS-CoV-2 variant shifts in receptor usage	research	SCV2	alpha	B.1.1.7	mouse	Mus_musculus	NA	0	NA	NA
Shukla et al.	2024	bioRxiv	NA	https://www.biorxiv.org/content/10.1101/2024.02.13.580056v2.full	Pseudotyped virus infection of multiplexed ACE2 libraries reveals SARS-CoV-2 variant shifts in receptor usage	research	SCV2	alpha	B.1.1.7	pig	Sus_scrofa	NA	1	NA	NA
Shukla et al.	2024	bioRxiv	NA	https://www.biorxiv.org/content/10.1101/2024.02.13.580056v2.full	Pseudotyped virus infection of multiplexed ACE2 libraries reveals SARS-CoV-2 variant shifts in receptor usage	research	SCV2	alpha	B.1.1.7	pangolin	Manis_javanica	NA	1	NA	NA
Shukla et al.	2024	bioRxiv	NA	https://www.biorxiv.org/content/10.1101/2024.02.13.580056v2.full	Pseudotyped virus infection of multiplexed ACE2 libraries reveals SARS-CoV-2 variant shifts in receptor usage	research	SCV2	alpha	B.1.1.7	lander's_horseshoe_bat	Rhinolophus_landeri	NA	1	NA	NA
Shukla et al.	2024	bioRxiv	NA	https://www.biorxiv.org/content/10.1101/2024.02.13.580056v2.full	Pseudotyped virus infection of multiplexed ACE2 libraries reveals SARS-CoV-2 variant shifts in receptor usage	research	SCV2	alpha	B.1.1.7	halcyon_horseshoe_bat	Rhinolophus_alcyone	NA	1	NA	NA
Shukla et al.	2024	bioRxiv	NA	https://www.biorxiv.org/content/10.1101/2024.02.13.580056v2.full	Pseudotyped virus infection of multiplexed ACE2 libraries reveals SARS-CoV-2 variant shifts in receptor usage	research	SCV2	alpha	B.1.1.7	greater_horseshoe_bat	Rhinolophus_ferrumequinum	NA	0	NA	NA
Shukla et al.	2024	bioRxiv	NA	https://www.biorxiv.org/content/10.1101/2024.02.13.580056v2.full	Pseudotyped virus infection of multiplexed ACE2 libraries reveals SARS-CoV-2 variant shifts in receptor usage	research	SCV2	alpha	B.1.1.7	shamel's_horseshoe_bat	Rhinolophus_shameli	NA	0	NA	NA
Shukla et al.	2024	bioRxiv	NA	https://www.biorxiv.org/content/10.1101/2024.02.13.580056v2.full	Pseudotyped virus infection of multiplexed ACE2 libraries reveals SARS-CoV-2 variant shifts in receptor usage	research	SCV2	alpha	B.1.1.7	intermediate_horseshoe_bat	Rhinolophus_affinis	NA	1	NA	NA
Shukla et al.	2024	bioRxiv	NA	https://www.biorxiv.org/content/10.1101/2024.02.13.580056v2.full	Pseudotyped virus infection of multiplexed ACE2 libraries reveals SARS-CoV-2 variant shifts in receptor usage	research	SCV2	alpha	B.1.1.7	chinese_rufous_horseshoe_bat	Rhinolophus_sinicus	NA	1	NA	NA
Shukla et al.	2024	bioRxiv	NA	https://www.biorxiv.org/content/10.1101/2024.02.13.580056v2.full	Pseudotyped virus infection of multiplexed ACE2 libraries reveals SARS-CoV-2 variant shifts in receptor usage	research	SCV2	alpha	B.1.1.7	pearson's_horseshoe_bat	Rhinolophus_pearsonii	NA	0	NA	NA
Shukla et al.	2024	bioRxiv	NA	https://www.biorxiv.org/content/10.1101/2024.02.13.580056v2.full	Pseudotyped virus infection of multiplexed ACE2 libraries reveals SARS-CoV-2 variant shifts in receptor usage	research	SCV2	beta	501V2	mouse	Mus_musculus	NA	0	NA	NA
Shukla et al.	2024	bioRxiv	NA	https://www.biorxiv.org/content/10.1101/2024.02.13.580056v2.full	Pseudotyped virus infection of multiplexed ACE2 libraries reveals SARS-CoV-2 variant shifts in receptor usage	research	SCV2	beta	501V2	pig	Sus_scrofa	NA	1	NA	NA
Shukla et al.	2024	bioRxiv	NA	https://www.biorxiv.org/content/10.1101/2024.02.13.580056v2.full	Pseudotyped virus infection of multiplexed ACE2 libraries reveals SARS-CoV-2 variant shifts in receptor usage	research	SCV2	beta	501V2	pangolin	Manis_javanica	NA	1	NA	NA
Shukla et al.	2024	bioRxiv	NA	https://www.biorxiv.org/content/10.1101/2024.02.13.580056v2.full	Pseudotyped virus infection of multiplexed ACE2 libraries reveals SARS-CoV-2 variant shifts in receptor usage	research	SCV2	beta	501V2	lander's_horseshoe_bat	Rhinolophus_landeri	NA	1	NA	NA
Shukla et al.	2024	bioRxiv	NA	https://www.biorxiv.org/content/10.1101/2024.02.13.580056v2.full	Pseudotyped virus infection of multiplexed ACE2 libraries reveals SARS-CoV-2 variant shifts in receptor usage	research	SCV2	beta	501V2	halcyon_horseshoe_bat	Rhinolophus_alcyone	NA	1	NA	NA
Shukla et al.	2024	bioRxiv	NA	https://www.biorxiv.org/content/10.1101/2024.02.13.580056v2.full	Pseudotyped virus infection of multiplexed ACE2 libraries reveals SARS-CoV-2 variant shifts in receptor usage	research	SCV2	beta	501V2	greater_horseshoe_bat	Rhinolophus_ferrumequinum	NA	0	NA	NA
Shukla et al.	2024	bioRxiv	NA	https://www.biorxiv.org/content/10.1101/2024.02.13.580056v2.full	Pseudotyped virus infection of multiplexed ACE2 libraries reveals SARS-CoV-2 variant shifts in receptor usage	research	SCV2	beta	501V2	shamel's_horseshoe_bat	Rhinolophus_shameli	NA	0	NA	NA
Shukla et al.	2024	bioRxiv	NA	https://www.biorxiv.org/content/10.1101/2024.02.13.580056v2.full	Pseudotyped virus infection of multiplexed ACE2 libraries reveals SARS-CoV-2 variant shifts in receptor usage	research	SCV2	beta	501V2	intermediate_horseshoe_bat	Rhinolophus_affinis	NA	1	NA	NA
Shukla et al.	2024	bioRxiv	NA	https://www.biorxiv.org/content/10.1101/2024.02.13.580056v2.full	Pseudotyped virus infection of multiplexed ACE2 libraries reveals SARS-CoV-2 variant shifts in receptor usage	research	SCV2	beta	501V2	chinese_rufous_horseshoe_bat	Rhinolophus_sinicus	NA	1	NA	NA
Shukla et al.	2024	bioRxiv	NA	https://www.biorxiv.org/content/10.1101/2024.02.13.580056v2.full	Pseudotyped virus infection of multiplexed ACE2 libraries reveals SARS-CoV-2 variant shifts in receptor usage	research	SCV2	beta	501V2	pearson's_horseshoe_bat	Rhinolophus_pearsonii	NA	0	NA	NA
Shukla et al.	2024	bioRxiv	NA	https://www.biorxiv.org/content/10.1101/2024.02.13.580056v2.full	Pseudotyped virus infection of multiplexed ACE2 libraries reveals SARS-CoV-2 variant shifts in receptor usage	research	SCV2	gamma	P1	mouse	Mus_musculus	NA	0	NA	NA
Shukla et al.	2024	bioRxiv	NA	https://www.biorxiv.org/content/10.1101/2024.02.13.580056v2.full	Pseudotyped virus infection of multiplexed ACE2 libraries reveals SARS-CoV-2 variant shifts in receptor usage	research	SCV2	gamma	P1	pig	Sus_scrofa	NA	1	NA	NA
Shukla et al.	2024	bioRxiv	NA	https://www.biorxiv.org/content/10.1101/2024.02.13.580056v2.full	Pseudotyped virus infection of multiplexed ACE2 libraries reveals SARS-CoV-2 variant shifts in receptor usage	research	SCV2	gamma	P1	pangolin	Manis_javanica	NA	1	NA	NA
Shukla et al.	2024	bioRxiv	NA	https://www.biorxiv.org/content/10.1101/2024.02.13.580056v2.full	Pseudotyped virus infection of multiplexed ACE2 libraries reveals SARS-CoV-2 variant shifts in receptor usage	research	SCV2	gamma	P1	lander's_horseshoe_bat	Rhinolophus_landeri	NA	1	NA	NA
Shukla et al.	2024	bioRxiv	NA	https://www.biorxiv.org/content/10.1101/2024.02.13.580056v2.full	Pseudotyped virus infection of multiplexed ACE2 libraries reveals SARS-CoV-2 variant shifts in receptor usage	research	SCV2	gamma	P1	halcyon_horseshoe_bat	Rhinolophus_alcyone	NA	1	NA	NA
Shukla et al.	2024	bioRxiv	NA	https://www.biorxiv.org/content/10.1101/2024.02.13.580056v2.full	Pseudotyped virus infection of multiplexed ACE2 libraries reveals SARS-CoV-2 variant shifts in receptor usage	research	SCV2	gamma	P1	greater_horseshoe_bat	Rhinolophus_ferrumequinum	NA	1	NA	NA
Shukla et al.	2024	bioRxiv	NA	https://www.biorxiv.org/content/10.1101/2024.02.13.580056v2.full	Pseudotyped virus infection of multiplexed ACE2 libraries reveals SARS-CoV-2 variant shifts in receptor usage	research	SCV2	gamma	P1	shamel's_horseshoe_bat	Rhinolophus_shameli	NA	0	NA	NA
Shukla et al.	2024	bioRxiv	NA	https://www.biorxiv.org/content/10.1101/2024.02.13.580056v2.full	Pseudotyped virus infection of multiplexed ACE2 libraries reveals SARS-CoV-2 variant shifts in receptor usage	research	SCV2	gamma	P1	intermediate_horseshoe_bat	Rhinolophus_affinis	NA	1	NA	NA
Shukla et al.	2024	bioRxiv	NA	https://www.biorxiv.org/content/10.1101/2024.02.13.580056v2.full	Pseudotyped virus infection of multiplexed ACE2 libraries reveals SARS-CoV-2 variant shifts in receptor usage	research	SCV2	gamma	P1	chinese_rufous_horseshoe_bat	Rhinolophus_sinicus	NA	1	NA	NA
Shukla et al.	2024	bioRxiv	NA	https://www.biorxiv.org/content/10.1101/2024.02.13.580056v2.full	Pseudotyped virus infection of multiplexed ACE2 libraries reveals SARS-CoV-2 variant shifts in receptor usage	research	SCV2	gamma	P1	pearson's_horseshoe_bat	Rhinolophus_pearsonii	NA	0	NA	NA
Shukla et al.	2024	bioRxiv	NA	https://www.biorxiv.org/content/10.1101/2024.02.13.580056v2.full	Pseudotyped virus infection of multiplexed ACE2 libraries reveals SARS-CoV-2 variant shifts in receptor usage	research	SCV2	delta	B.1.617.2	mouse	Mus_musculus	NA	0	NA	NA
Shukla et al.	2024	bioRxiv	NA	https://www.biorxiv.org/content/10.1101/2024.02.13.580056v2.full	Pseudotyped virus infection of multiplexed ACE2 libraries reveals SARS-CoV-2 variant shifts in receptor usage	research	SCV2	delta	B.1.617.2	pig	Sus_scrofa	NA	1	NA	NA
Shukla et al.	2024	bioRxiv	NA	https://www.biorxiv.org/content/10.1101/2024.02.13.580056v2.full	Pseudotyped virus infection of multiplexed ACE2 libraries reveals SARS-CoV-2 variant shifts in receptor usage	research	SCV2	delta	B.1.617.2	pangolin	Manis_javanica	NA	1	NA	NA
Shukla et al.	2024	bioRxiv	NA	https://www.biorxiv.org/content/10.1101/2024.02.13.580056v2.full	Pseudotyped virus infection of multiplexed ACE2 libraries reveals SARS-CoV-2 variant shifts in receptor usage	research	SCV2	delta	B.1.617.2	lander's_horseshoe_bat	Rhinolophus_landeri	NA	0	NA	NA
Shukla et al.	2024	bioRxiv	NA	https://www.biorxiv.org/content/10.1101/2024.02.13.580056v2.full	Pseudotyped virus infection of multiplexed ACE2 libraries reveals SARS-CoV-2 variant shifts in receptor usage	research	SCV2	delta	B.1.617.2	halcyon_horseshoe_bat	Rhinolophus_alcyone	NA	1	NA	NA
Shukla et al.	2024	bioRxiv	NA	https://www.biorxiv.org/content/10.1101/2024.02.13.580056v2.full	Pseudotyped virus infection of multiplexed ACE2 libraries reveals SARS-CoV-2 variant shifts in receptor usage	research	SCV2	delta	B.1.617.2	greater_horseshoe_bat	Rhinolophus_ferrumequinum	NA	0	NA	NA
Shukla et al.	2024	bioRxiv	NA	https://www.biorxiv.org/content/10.1101/2024.02.13.580056v2.full	Pseudotyped virus infection of multiplexed ACE2 libraries reveals SARS-CoV-2 variant shifts in receptor usage	research	SCV2	delta	B.1.617.2	shamel's_horseshoe_bat	Rhinolophus_shameli	NA	1	NA	NA
Shukla et al.	2024	bioRxiv	NA	https://www.biorxiv.org/content/10.1101/2024.02.13.580056v2.full	Pseudotyped virus infection of multiplexed ACE2 libraries reveals SARS-CoV-2 variant shifts in receptor usage	research	SCV2	delta	B.1.617.2	intermediate_horseshoe_bat	Rhinolophus_affinis	NA	1	NA	NA
Shukla et al.	2024	bioRxiv	NA	https://www.biorxiv.org/content/10.1101/2024.02.13.580056v2.full	Pseudotyped virus infection of multiplexed ACE2 libraries reveals SARS-CoV-2 variant shifts in receptor usage	research	SCV2	delta	B.1.617.2	chinese_rufous_horseshoe_bat	Rhinolophus_sinicus	NA	0	NA	NA
Shukla et al.	2024	bioRxiv	NA	https://www.biorxiv.org/content/10.1101/2024.02.13.580056v2.full	Pseudotyped virus infection of multiplexed ACE2 libraries reveals SARS-CoV-2 variant shifts in receptor usage	research	SCV2	delta	B.1.617.2	pearson's_horseshoe_bat	Rhinolophus_pearsonii	NA	0	NA	NA
Shukla et al.	2024	bioRxiv	NA	https://www.biorxiv.org/content/10.1101/2024.02.13.580056v2.full	Pseudotyped virus infection of multiplexed ACE2 libraries reveals SARS-CoV-2 variant shifts in receptor usage	research	SCV2	omicron	BA.1	mouse	Mus_musculus	NA	1	NA	NA
Shukla et al.	2024	bioRxiv	NA	https://www.biorxiv.org/content/10.1101/2024.02.13.580056v2.full	Pseudotyped virus infection of multiplexed ACE2 libraries reveals SARS-CoV-2 variant shifts in receptor usage	research	SCV2	omicron	BA.1	pig	Sus_scrofa	NA	1	NA	NA
Shukla et al.	2024	bioRxiv	NA	https://www.biorxiv.org/content/10.1101/2024.02.13.580056v2.full	Pseudotyped virus infection of multiplexed ACE2 libraries reveals SARS-CoV-2 variant shifts in receptor usage	research	SCV2	omicron	BA.1	pangolin	Manis_javanica	NA	0	NA	NA
Shukla et al.	2024	bioRxiv	NA	https://www.biorxiv.org/content/10.1101/2024.02.13.580056v2.full	Pseudotyped virus infection of multiplexed ACE2 libraries reveals SARS-CoV-2 variant shifts in receptor usage	research	SCV2	omicron	BA.1	lander's_horseshoe_bat	Rhinolophus_landeri	NA	1	NA	NA
Shukla et al.	2024	bioRxiv	NA	https://www.biorxiv.org/content/10.1101/2024.02.13.580056v2.full	Pseudotyped virus infection of multiplexed ACE2 libraries reveals SARS-CoV-2 variant shifts in receptor usage	research	SCV2	omicron	BA.1	halcyon_horseshoe_bat	Rhinolophus_alcyone	NA	1	NA	NA
Shukla et al.	2024	bioRxiv	NA	https://www.biorxiv.org/content/10.1101/2024.02.13.580056v2.full	Pseudotyped virus infection of multiplexed ACE2 libraries reveals SARS-CoV-2 variant shifts in receptor usage	research	SCV2	omicron	BA.1	greater_horseshoe_bat	Rhinolophus_ferrumequinum	NA	0	NA	NA
Shukla et al.	2024	bioRxiv	NA	https://www.biorxiv.org/content/10.1101/2024.02.13.580056v2.full	Pseudotyped virus infection of multiplexed ACE2 libraries reveals SARS-CoV-2 variant shifts in receptor usage	research	SCV2	omicron	BA.1	shamel's_horseshoe_bat	Rhinolophus_shameli	NA	0	NA	NA
Shukla et al.	2024	bioRxiv	NA	https://www.biorxiv.org/content/10.1101/2024.02.13.580056v2.full	Pseudotyped virus infection of multiplexed ACE2 libraries reveals SARS-CoV-2 variant shifts in receptor usage	research	SCV2	omicron	BA.1	intermediate_horseshoe_bat	Rhinolophus_affinis	NA	1	NA	NA
Shukla et al.	2024	bioRxiv	NA	https://www.biorxiv.org/content/10.1101/2024.02.13.580056v2.full	Pseudotyped virus infection of multiplexed ACE2 libraries reveals SARS-CoV-2 variant shifts in receptor usage	research	SCV2	omicron	BA.1	chinese_rufous_horseshoe_bat	Rhinolophus_sinicus	NA	1	NA	NA
Shukla et al.	2024	bioRxiv	NA	https://www.biorxiv.org/content/10.1101/2024.02.13.580056v2.full	Pseudotyped virus infection of multiplexed ACE2 libraries reveals SARS-CoV-2 variant shifts in receptor usage	research	SCV2	omicron	BA.1	pearson's_horseshoe_bat	Rhinolophus_pearsonii	NA	1	NA	NA
Fernandez-Figueroa et al.	2024	Mol Biol Rep	38270725	https://pubmed.ncbi.nlm.nih.gov/38270725/	Evidence of SARS-CoV-2 infection in companion animals from owners who tested positive for COVID-19 in the Valley of Mexico	research	SCV2	NA	hCoV-19	dog	Canis_lupus_familiaris	1	NA	NA	NA
Porter	2024	Emerg Infect Dis.	38270133	https://pubmed.ncbi.nlm.nih.gov/38270133/	Experimental SARS-CoV-2 Infection of Elk and Mule Deer	research	SCV2	delta	B.1.617.2	elk	Cervus_canadensis	0	NA	NA	NA
Porter	2024	Emerg Infect Dis.	38270133	https://pubmed.ncbi.nlm.nih.gov/38270133/	Experimental SARS-CoV-2 Infection of Elk and Mule Deer	research	SCV2	delta	B.1.617.2	mule_deer	Odocoileus_hemionus	1	NA	NA	NA
Abdelnabi et al.	2024	Viruses	38257822	https://pubmed.ncbi.nlm.nih.gov/38257822/	Comparing the Infectivity of Recent SARS-CoV-2 Omicron Sub-Variants in Syrian Hamsters	research	SCV2	omicron	EG.5.1	syrian_hamster	Mesocricetus_auratus	1	NA	NA	NA
Abdelnabi et al.	2024	Viruses	38257822	https://pubmed.ncbi.nlm.nih.gov/38257822/	Comparing the Infectivity of Recent SARS-CoV-2 Omicron Sub-Variants in Syrian Hamsters	research	SCV2	omicron	BA.2.86	syrian_hamster	Mesocricetus_auratus	0	NA	NA	NA
Abdelnabi et al.	2024	Viruses	38257822	https://pubmed.ncbi.nlm.nih.gov/38257822/	Comparing the Infectivity of Recent SARS-CoV-2 Omicron Sub-Variants in Syrian Hamsters	research	SCV2	omicron	BA.5	syrian_hamster	Mesocricetus_auratus	1	NA	NA	NA
Tan et al.	2024	J Microbiol Immunol Infect.	38262772	https://pubmed.ncbi.nlm.nih.gov/38262772/	Predicting potential SARS-CoV-2 spillover and spillback in animals	research	SCV2	19a	Wuhan-Hu-1	Mouse	Mus_musculus	NA	NA	NA	1
Tan et al.	2024	J Microbiol Immunol Infect.	38262772	https://pubmed.ncbi.nlm.nih.gov/38262772/	Predicting potential SARS-CoV-2 spillover and spillback in animals	research	SCV2	19a	Wuhan-Hu-1	Rat	Rattus_norvegicus	NA	NA	NA	1
Tan et al.	2024	J Microbiol Immunol Infect.	38262772	https://pubmed.ncbi.nlm.nih.gov/38262772/	Predicting potential SARS-CoV-2 spillover and spillback in animals	research	SCV2	19a	Wuhan-Hu-1	Masked_palm_civet	Paguma_larvata	NA	NA	NA	1
Tan et al.	2024	J Microbiol Immunol Infect.	38262772	https://pubmed.ncbi.nlm.nih.gov/38262772/	Predicting potential SARS-CoV-2 spillover and spillback in animals	research	SCV2	19a	Wuhan-Hu-1	Sumatran_orangutan	Pongo_abelii	NA	NA	NA	1
Tan et al.	2024	J Microbiol Immunol Infect.	38262772	https://pubmed.ncbi.nlm.nih.gov/38262772/	Predicting potential SARS-CoV-2 spillover and spillback in animals	research	SCV2	19a	Wuhan-Hu-1	Domestic_cat	Felis_catus	NA	NA	NA	1
Tan et al.	2024	J Microbiol Immunol Infect.	38262772	https://pubmed.ncbi.nlm.nih.gov/38262772/	Predicting potential SARS-CoV-2 spillover and spillback in animals	research	SCV2	19a	Wuhan-Hu-1	Bovine	Bos_taurus	NA	NA	NA	1
Tan et al.	2024	J Microbiol Immunol Infect.	38262772	https://pubmed.ncbi.nlm.nih.gov/38262772/	Predicting potential SARS-CoV-2 spillover and spillback in animals	research	SCV2	19a	Wuhan-Hu-1	Northern_white-cheeked_gibbon	Nomascus_leucogenys	NA	NA	NA	1
Tan et al.	2024	J Microbiol Immunol Infect.	38262772	https://pubmed.ncbi.nlm.nih.gov/38262772/	Predicting potential SARS-CoV-2 spillover and spillback in animals	research	SCV2	19a	Wuhan-Hu-1	Thirteen-lined_ground_squirrel	Ictidomys_tridecemlineatus	NA	NA	NA	1
Tan et al.	2024	J Microbiol Immunol Infect.	38262772	https://pubmed.ncbi.nlm.nih.gov/38262772/	Predicting potential SARS-CoV-2 spillover and spillback in animals	research	SCV2	19a	Wuhan-Hu-1	Western_lowland_gorilla	Gorilla_gorilla_gorilla	NA	NA	NA	1
Tan et al.	2024	J Microbiol Immunol Infect.	38262772	https://pubmed.ncbi.nlm.nih.gov/38262772/	Predicting potential SARS-CoV-2 spillover and spillback in animals	research	SCV2	19a	Wuhan-Hu-1	Green_monkey	Chlorocebus_sabaeus	NA	NA	NA	1
Tan et al.	2024	J Microbiol Immunol Infect.	38262772	https://pubmed.ncbi.nlm.nih.gov/38262772/	Predicting potential SARS-CoV-2 spillover and spillback in animals	research	SCV2	19a	Wuhan-Hu-1	Ferret	Mustela_putorius_furo	NA	NA	NA	1
Tan et al.	2024	J Microbiol Immunol Infect.	38262772	https://pubmed.ncbi.nlm.nih.gov/38262772/	Predicting potential SARS-CoV-2 spillover and spillback in animals	research	SCV2	19a	Wuhan-Hu-1	Crab-eating_macaque	Macaca_fascicularis	NA	NA	NA	1
Tan et al.	2024	J Microbiol Immunol Infect.	38262772	https://pubmed.ncbi.nlm.nih.gov/38262772/	Predicting potential SARS-CoV-2 spillover and spillback in animals	research	SCV2	19a	Wuhan-Hu-1	Domestic_dog	Canis_lupus_familiaris	NA	NA	NA	1
Tan et al.	2024	J Microbiol Immunol Infect.	38262772	https://pubmed.ncbi.nlm.nih.gov/38262772/	Predicting potential SARS-CoV-2 spillover and spillback in animals	research	SCV2	19a	Wuhan-Hu-1	Guinea_pig	Cavia_porcellus	NA	NA	NA	1
Tan et al.	2024	J Microbiol Immunol Infect.	38262772	https://pubmed.ncbi.nlm.nih.gov/38262772/	Predicting potential SARS-CoV-2 spillover and spillback in animals	research	SCV2	19a	Wuhan-Hu-1	Little_brown_bat	Myotis_lucifugus	NA	NA	NA	1
Tan et al.	2024	J Microbiol Immunol Infect.	38262772	https://pubmed.ncbi.nlm.nih.gov/38262772/	Predicting potential SARS-CoV-2 spillover and spillback in animals	research	SCV2	19a	Wuhan-Hu-1	Pygmy_chimpanzee	Pan_paniscus	NA	NA	NA	1
Tan et al.	2024	J Microbiol Immunol Infect.	38262772	https://pubmed.ncbi.nlm.nih.gov/38262772/	Predicting potential SARS-CoV-2 spillover and spillback in animals	research	SCV2	19a	Wuhan-Hu-1	Horse	Equus_caballus	NA	NA	NA	1
Tan et al.	2024	J Microbiol Immunol Infect.	38262772	https://pubmed.ncbi.nlm.nih.gov/38262772/	Predicting potential SARS-CoV-2 spillover and spillback in animals	research	SCV2	19a	Wuhan-Hu-1	Olive_baboon	Papio_anubis	NA	NA	NA	1
Tan et al.	2024	J Microbiol Immunol Infect.	38262772	https://pubmed.ncbi.nlm.nih.gov/38262772/	Predicting potential SARS-CoV-2 spillover and spillback in animals	research	SCV2	19a	Wuhan-Hu-1	Sheep	Ovis_aries	NA	NA	NA	1
Tan et al.	2024	J Microbiol Immunol Infect.	38262772	https://pubmed.ncbi.nlm.nih.gov/38262772/	Predicting potential SARS-CoV-2 spillover and spillback in animals	research	SCV2	19a	Wuhan-Hu-1	Gray_short-tailed_opossum	Monodelphis_domestica	NA	NA	NA	0
Tan et al.	2024	J Microbiol Immunol Infect.	38262772	https://pubmed.ncbi.nlm.nih.gov/38262772/	Predicting potential SARS-CoV-2 spillover and spillback in animals	research	SCV2	19a	Wuhan-Hu-1	African_bush_elephant	Loxodonta_africana	NA	NA	NA	1
Tan et al.	2024	J Microbiol Immunol Infect.	38262772	https://pubmed.ncbi.nlm.nih.gov/38262772/	Predicting potential SARS-CoV-2 spillover and spillback in animals	research	SCV2	19a	Wuhan-Hu-1	Golden_snub-nosed_monkey	Rhinopithecus_roxellana	NA	NA	NA	1
Tan et al.	2024	J Microbiol Immunol Infect.	38262772	https://pubmed.ncbi.nlm.nih.gov/38262772/	Predicting potential SARS-CoV-2 spillover and spillback in animals	research	SCV2	19a	Wuhan-Hu-1	Ma's_night_monkey	Aotus_nancymaae	NA	NA	NA	1
Tan et al.	2024	J Microbiol Immunol Infect.	38262772	https://pubmed.ncbi.nlm.nih.gov/38262772/	Predicting potential SARS-CoV-2 spillover and spillback in animals	research	SCV2	19a	Wuhan-Hu-1	Naked_mole-rat	Heterocephalus_glaber	NA	NA	NA	1
Tan et al.	2024	J Microbiol Immunol Infect.	38262772	https://pubmed.ncbi.nlm.nih.gov/38262772/	Predicting potential SARS-CoV-2 spillover and spillback in animals	research	SCV2	19a	Wuhan-Hu-1	Pig-tailed_macaque	Macaca_nemestrina	NA	NA	NA	1
Tan et al.	2024	J Microbiol Immunol Infect.	38262772	https://pubmed.ncbi.nlm.nih.gov/38262772/	Predicting potential SARS-CoV-2 spillover and spillback in animals	research	SCV2	19a	Wuhan-Hu-1	Rhesus_macaque	Macaca_mulatta	NA	NA	NA	1
Tan et al.	2024	J Microbiol Immunol Infect.	38262772	https://pubmed.ncbi.nlm.nih.gov/38262772/	Predicting potential SARS-CoV-2 spillover and spillback in animals	research	SCV2	19a	Wuhan-Hu-1	Drill	Mandrillus_leucophaeus	NA	NA	NA	1
Tan et al.	2024	J Microbiol Immunol Infect.	38262772	https://pubmed.ncbi.nlm.nih.gov/38262772/	Predicting potential SARS-CoV-2 spillover and spillback in animals	research	SCV2	19a	Wuhan-Hu-1	Sooty_mangabey	Cercocebus_atys	NA	NA	NA	1
Tan et al.	2024	J Microbiol Immunol Infect.	38262772	https://pubmed.ncbi.nlm.nih.gov/38262772/	Predicting potential SARS-CoV-2 spillover and spillback in animals	research	SCV2	19a	Wuhan-Hu-1	Goat	Capra_hircus	NA	NA	NA	1
Tan et al.	2024	J Microbiol Immunol Infect.	38262772	https://pubmed.ncbi.nlm.nih.gov/38262772/	Predicting potential SARS-CoV-2 spillover and spillback in animals	research	SCV2	19a	Wuhan-Hu-1	Philippine_tarsier	Tarsius_syrichta	NA	NA	NA	1
Tan et al.	2024	J Microbiol Immunol Infect.	38262772	https://pubmed.ncbi.nlm.nih.gov/38262772/	Predicting potential SARS-CoV-2 spillover and spillback in animals	research	SCV2	19a	Wuhan-Hu-1	Beluga_whale	Delphinapterus_leucas	NA	NA	NA	1
Tan et al.	2024	J Microbiol Immunol Infect.	38262772	https://pubmed.ncbi.nlm.nih.gov/38262772/	Predicting potential SARS-CoV-2 spillover and spillback in animals	research	SCV2	19a	Wuhan-Hu-1	Chinese_softshell_turtle	Pelodiscus_sinensis	NA	NA	NA	0
Tan et al.	2024	J Microbiol Immunol Infect.	38262772	https://pubmed.ncbi.nlm.nih.gov/38262772/	Predicting potential SARS-CoV-2 spillover and spillback in animals	research	SCV2	19a	Wuhan-Hu-1	Coquerel's_sifaka	Propithecus_coquereli	NA	NA	NA	1
Tan et al.	2024	J Microbiol Immunol Infect.	38262772	https://pubmed.ncbi.nlm.nih.gov/38262772/	Predicting potential SARS-CoV-2 spillover and spillback in animals	research	SCV2	19a	Wuhan-Hu-1	Polar_bear	Ursus_maritimus	NA	NA	NA	1
Tan et al.	2024	J Microbiol Immunol Infect.	38262772	https://pubmed.ncbi.nlm.nih.gov/38262772/	Predicting potential SARS-CoV-2 spillover and spillback in animals	research	SCV2	19a	Wuhan-Hu-1	Red_junglefowl	Gallus_gallus	NA	NA	NA	0
Tan et al.	2024	J Microbiol Immunol Infect.	38262772	https://pubmed.ncbi.nlm.nih.gov/38262772/	Predicting potential SARS-CoV-2 spillover and spillback in animals	research	SCV2	19a	Wuhan-Hu-1	Collared_flycatcher	Ficedula_albicollis	NA	NA	NA	0
Tan et al.	2024	J Microbiol Immunol Infect.	38262772	https://pubmed.ncbi.nlm.nih.gov/38262772/	Predicting potential SARS-CoV-2 spillover and spillback in animals	research	SCV2	19a	Wuhan-Hu-1	White-tufted-ear_marmoset	Callithrix_jacchus	NA	NA	NA	1
Tan et al.	2024	J Microbiol Immunol Infect.	38262772	https://pubmed.ncbi.nlm.nih.gov/38262772/	Predicting potential SARS-CoV-2 spillover and spillback in animals	research	SCV2	19a	Wuhan-Hu-1	Small-eared_galago	Otolemur_garnettii	NA	NA	NA	1
Tan et al.	2024	J Microbiol Immunol Infect.	38262772	https://pubmed.ncbi.nlm.nih.gov/38262772/	Predicting potential SARS-CoV-2 spillover and spillback in animals	research	SCV2	19a	Wuhan-Hu-1	Western_clawed_frog	Xenopus_tropicalis	NA	NA	NA	0
Tan et al.	2024	J Microbiol Immunol Infect.	38262772	https://pubmed.ncbi.nlm.nih.gov/38262772/	Predicting potential SARS-CoV-2 spillover and spillback in animals	research	SCV2	19a	Wuhan-Hu-1	Duckbill_platypus	Ornithorhynchus_anatinus	NA	NA	NA	0
Tan et al.	2024	J Microbiol Immunol Infect.	38262772	https://pubmed.ncbi.nlm.nih.gov/38262772/	Predicting potential SARS-CoV-2 spillover and spillback in animals	research	SCV2	19a	Wuhan-Hu-1	Bolivian_squirrel_monkey	Saimiri_boliviensis_boliviensis	NA	NA	NA	1
Tan et al.	2024	J Microbiol Immunol Infect.	38262772	https://pubmed.ncbi.nlm.nih.gov/38262772/	Predicting potential SARS-CoV-2 spillover and spillback in animals	research	SCV2	19a	Wuhan-Hu-1	Giant_panda	Ailuropoda_melanoleuca	NA	NA	NA	1
Tan et al.	2024	J Microbiol Immunol Infect.	38262772	https://pubmed.ncbi.nlm.nih.gov/38262772/	Predicting potential SARS-CoV-2 spillover and spillback in animals	research	SCV2	19a	Wuhan-Hu-1	Golden_hamster	Mesocricetus_auratus	NA	NA	NA	1
Tan et al.	2024	J Microbiol Immunol Infect.	38262772	https://pubmed.ncbi.nlm.nih.gov/38262772/	Predicting potential SARS-CoV-2 spillover and spillback in animals	research	SCV2	19a	Wuhan-Hu-1	Wild_turkey	Meleagris_gallopavo	NA	NA	NA	0
Tan et al.	2024	J Microbiol Immunol Infect.	38262772	https://pubmed.ncbi.nlm.nih.gov/38262772/	Predicting potential SARS-CoV-2 spillover and spillback in animals	research	SCV2	19a	Wuhan-Hu-1	Panamanian_white-faced_capuchin	Cebus_capucinus_imitator	NA	NA	NA	1
Tan et al.	2024	J Microbiol Immunol Infect.	38262772	https://pubmed.ncbi.nlm.nih.gov/38262772/	Predicting potential SARS-CoV-2 spillover and spillback in animals	research	SCV2	19a	Wuhan-Hu-1	Green_anole	Anolis_carolinensis	NA	NA	NA	0
Tan et al.	2024	J Microbiol Immunol Infect.	38262772	https://pubmed.ncbi.nlm.nih.gov/38262772/	Predicting potential SARS-CoV-2 spillover and spillback in animals	research	SCV2	19a	Wuhan-Hu-1	Red_fox	Vulpes_vulpes	NA	NA	NA	1
Tan et al.	2024	J Microbiol Immunol Infect.	38262772	https://pubmed.ncbi.nlm.nih.gov/38262772/	Predicting potential SARS-CoV-2 spillover and spillback in animals	research	SCV2	19a	Wuhan-Hu-1	Sperm_whale	Physeter_macrocephalus	NA	NA	NA	0
Tan et al.	2024	J Microbiol Immunol Infect.	38262772	https://pubmed.ncbi.nlm.nih.gov/38262772/	Predicting potential SARS-CoV-2 spillover and spillback in animals	research	SCV2	19a	Wuhan-Hu-1	American_black_bear	Ursus_americanus	NA	NA	NA	1
Tan et al.	2024	J Microbiol Immunol Infect.	38262772	https://pubmed.ncbi.nlm.nih.gov/38262772/	Predicting potential SARS-CoV-2 spillover and spillback in animals	research	SCV2	19a	Wuhan-Hu-1	Ord's_kangaroo_rat	Dipodomys_ordii	NA	NA	NA	1
Tan et al.	2024	J Microbiol Immunol Infect.	38262772	https://pubmed.ncbi.nlm.nih.gov/38262772/	Predicting potential SARS-CoV-2 spillover and spillback in animals	research	SCV2	19a	Wuhan-Hu-1	Hybrid_cattle	Bos_indicus_x_Bos_taurus	NA	NA	NA	1
Tan et al.	2024	J Microbiol Immunol Infect.	38262772	https://pubmed.ncbi.nlm.nih.gov/38262772/	Predicting potential SARS-CoV-2 spillover and spillback in animals	research	SCV2	19a	Wuhan-Hu-1	Common_wombat	Vombatus_ursinus	NA	NA	NA	0
Tan et al.	2024	J Microbiol Immunol Infect.	38262772	https://pubmed.ncbi.nlm.nih.gov/38262772/	Predicting potential SARS-CoV-2 spillover and spillback in animals	research	SCV2	19a	Wuhan-Hu-1	Black_snub-nosed_monkey	Rhinopithecus_bieti	NA	NA	NA	1
Tan et al.	2024	J Microbiol Immunol Infect.	38262772	https://pubmed.ncbi.nlm.nih.gov/38262772/	Predicting potential SARS-CoV-2 spillover and spillback in animals	research	SCV2	19a	Wuhan-Hu-1	Chimpanzee	Pan_troglodytes	NA	NA	NA	1
Tan et al.	2024	J Microbiol Immunol Infect.	38262772	https://pubmed.ncbi.nlm.nih.gov/38262772/	Predicting potential SARS-CoV-2 spillover and spillback in animals	research	SCV2	19a	Wuhan-Hu-1	Wild_boar	Sus_scrofa	NA	NA	NA	0
Tan et al.	2024	J Microbiol Immunol Infect.	38262772	https://pubmed.ncbi.nlm.nih.gov/38262772/	Predicting potential SARS-CoV-2 spillover and spillback in animals	research	SCV2	19a	Wuhan-Hu-1	Peters'_Angolan_colobus	Colobus_angolensis	NA	NA	NA	1
Tan et al.	2024	J Microbiol Immunol Infect.	38262772	https://pubmed.ncbi.nlm.nih.gov/38262772/	Predicting potential SARS-CoV-2 spillover and spillback in animals	research	SCV2	19a	Wuhan-Hu-1	Northern_mallard	Anas_platyrhynchos	NA	NA	NA	0
Tan et al.	2024	J Microbiol Immunol Infect.	38262772	https://pubmed.ncbi.nlm.nih.gov/38262772/	Predicting potential SARS-CoV-2 spillover and spillback in animals	research	SCV2	19a	Wuhan-Hu-1	African_clawed_frog	Xenopus_laevis	NA	NA	NA	0
Tan et al.	2024	J Microbiol Immunol Infect.	38262772	https://pubmed.ncbi.nlm.nih.gov/38262772/	Predicting potential SARS-CoV-2 spillover and spillback in animals	research	SCV2	19a	Wuhan-Hu-1	Coelacanth	Latimeria_chalumnae	NA	NA	NA	0
Tan et al.	2024	J Microbiol Immunol Infect.	38262772	https://pubmed.ncbi.nlm.nih.gov/38262772/	Predicting potential SARS-CoV-2 spillover and spillback in animals	research	SCV2	19a	Wuhan-Hu-1	Nile_tilapia	Oreochromis_niloticus	NA	NA	NA	0
Tan et al.	2024	J Microbiol Immunol Infect.	38262772	https://pubmed.ncbi.nlm.nih.gov/38262772/	Predicting potential SARS-CoV-2 spillover and spillback in animals	research	SCV2	19a	Wuhan-Hu-1	Western_European_hedgehog	Erinaceus_europaeus	NA	NA	NA	1
Tan et al.	2024	J Microbiol Immunol Infect.	38262772	https://pubmed.ncbi.nlm.nih.gov/38262772/	Predicting potential SARS-CoV-2 spillover and spillback in animals	research	SCV2	19a	Wuhan-Hu-1	Channel_catfish	Ictalurus_punctatus	NA	NA	NA	0
Tan et al.	2024	J Microbiol Immunol Infect.	38262772	https://pubmed.ncbi.nlm.nih.gov/38262772/	Predicting potential SARS-CoV-2 spillover and spillback in animals	research	SCV2	19a	Wuhan-Hu-1	Yangtze_river_dolphin	Lipotes_vexillifer	NA	NA	NA	0
Tan et al.	2024	J Microbiol Immunol Infect.	38262772	https://pubmed.ncbi.nlm.nih.gov/38262772/	Predicting potential SARS-CoV-2 spillover and spillback in animals	research	SCV2	19a	Wuhan-Hu-1	Zebrafish	Danio_rerio	NA	NA	NA	0
Tan et al.	2024	J Microbiol Immunol Infect.	38262772	https://pubmed.ncbi.nlm.nih.gov/38262772/	Predicting potential SARS-CoV-2 spillover and spillback in animals	research	SCV2	19a	Wuhan-Hu-1	Pacific_walrus	Odobenus_rosmarus_divergens	NA	NA	NA	1
Tan et al.	2024	J Microbiol Immunol Infect.	38262772	https://pubmed.ncbi.nlm.nih.gov/38262772/	Predicting potential SARS-CoV-2 spillover and spillback in animals	research	SCV2	19a	Wuhan-Hu-1	Chinese_alligator	Alligator_sinensis	NA	NA	NA	0
Tan et al.	2024	J Microbiol Immunol Infect.	38262772	https://pubmed.ncbi.nlm.nih.gov/38262772/	Predicting potential SARS-CoV-2 spillover and spillback in animals	research	SCV2	19a	Wuhan-Hu-1	North_Pacific_minke_whale	Balaenoptera_acutorostrata_scammoni	NA	NA	NA	1
Tan et al.	2024	J Microbiol Immunol Infect.	38262772	https://pubmed.ncbi.nlm.nih.gov/38262772/	Predicting potential SARS-CoV-2 spillover and spillback in animals	research	SCV2	19a	Wuhan-Hu-1	Grizzly_bear	Ursus_arctos_horribilis	NA	NA	NA	1
Tan et al.	2024	J Microbiol Immunol Infect.	38262772	https://pubmed.ncbi.nlm.nih.gov/38262772/	Predicting potential SARS-CoV-2 spillover and spillback in animals	research	SCV2	19a	Wuhan-Hu-1	Green_monkey	Chlorocebus_aethiops	NA	NA	NA	0
Tan et al.	2024	J Microbiol Immunol Infect.	38262772	https://pubmed.ncbi.nlm.nih.gov/38262772/	Predicting potential SARS-CoV-2 spillover and spillback in animals	research	SCV2	19a	Wuhan-Hu-1	Big-eared_horseshoe_bat	Rhinolophus_macrotis	NA	NA	NA	1
Tan et al.	2024	J Microbiol Immunol Infect.	38262772	https://pubmed.ncbi.nlm.nih.gov/38262772/	Predicting potential SARS-CoV-2 spillover and spillback in animals	research	SCV2	19a	Wuhan-Hu-1	Leschenault's_rousette	Rousettus_leschenaultii	NA	NA	NA	1
Tan et al.	2024	J Microbiol Immunol Infect.	38262772	https://pubmed.ncbi.nlm.nih.gov/38262772/	Predicting potential SARS-CoV-2 spillover and spillback in animals	research	SCV2	19a	Wuhan-Hu-1	Raccoon	Procyon_lotor	NA	NA	NA	1
Tan et al.	2024	J Microbiol Immunol Infect.	38262772	https://pubmed.ncbi.nlm.nih.gov/38262772/	Predicting potential SARS-CoV-2 spillover and spillback in animals	research	SCV2	19a	Wuhan-Hu-1	Chinese_rufous_horseshoe_bat	Rhinolophus_sinicus	NA	NA	NA	1
Tan et al.	2024	J Microbiol Immunol Infect.	38262772	https://pubmed.ncbi.nlm.nih.gov/38262772/	Predicting potential SARS-CoV-2 spillover and spillback in animals	research	SCV2	19a	Wuhan-Hu-1	Least_horseshoe_bat	Rhinolophus_pusillus	NA	NA	NA	1
Tan et al.	2024	J Microbiol Immunol Infect.	38262772	https://pubmed.ncbi.nlm.nih.gov/38262772/	Predicting potential SARS-CoV-2 spillover and spillback in animals	research	SCV2	19a	Wuhan-Hu-1	Greater_horseshoe_bat	Rhinolophus_ferrumequinum	NA	NA	NA	1
Tan et al.	2024	J Microbiol Immunol Infect.	38262772	https://pubmed.ncbi.nlm.nih.gov/38262772/	Predicting potential SARS-CoV-2 spillover and spillback in animals	research	SCV2	19a	Wuhan-Hu-1	Raccoon_dog	Nyctereutes_procyonoides	NA	NA	NA	1
Tan et al.	2024	J Microbiol Immunol Infect.	38262772	https://pubmed.ncbi.nlm.nih.gov/38262772/	Predicting potential SARS-CoV-2 spillover and spillback in animals	research	SCV2	19a	Wuhan-Hu-1	Northern_fur_seal	Callorhinus_ursinus	NA	NA	NA	1
Tan et al.	2024	J Microbiol Immunol Infect.	38262772	https://pubmed.ncbi.nlm.nih.gov/38262772/	Predicting potential SARS-CoV-2 spillover and spillback in animals	research	SCV2	19a	Wuhan-Hu-1	Yangtze_finless_porpoise	Neophocaena_asiaeorientalis_asiaeorientalis	NA	NA	NA	1
Tan et al.	2024	J Microbiol Immunol Infect.	38262772	https://pubmed.ncbi.nlm.nih.gov/38262772/	Predicting potential SARS-CoV-2 spillover and spillback in animals	research	SCV2	19a	Wuhan-Hu-1	Hawaiian_monk_seal	Neomonachus_schauinslandi	NA	NA	NA	1
Tan et al.	2024	J Microbiol Immunol Infect.	38262772	https://pubmed.ncbi.nlm.nih.gov/38262772/	Predicting potential SARS-CoV-2 spillover and spillback in animals	research	SCV2	19a	Wuhan-Hu-1	Electric_eel	Electrophorus_electricus	NA	NA	NA	0
Tan et al.	2024	J Microbiol Immunol Infect.	38262772	https://pubmed.ncbi.nlm.nih.gov/38262772/	Predicting potential SARS-CoV-2 spillover and spillback in animals	research	SCV2	19a	Wuhan-Hu-1	Golden_eagle	Aquila_chrysaetos_chrysaetos	NA	NA	NA	0
Tan et al.	2024	J Microbiol Immunol Infect.	38262772	https://pubmed.ncbi.nlm.nih.gov/38262772/	Predicting potential SARS-CoV-2 spillover and spillback in animals	research	SCV2	19a	Wuhan-Hu-1	South_African_shelduck	Tadorna_cana	NA	NA	NA	0
Tan et al.	2024	J Microbiol Immunol Infect.	38262772	https://pubmed.ncbi.nlm.nih.gov/38262772/	Predicting potential SARS-CoV-2 spillover and spillback in animals	research	SCV2	19a	Wuhan-Hu-1	Canada_lynx	Lynx_canadensis	NA	NA	NA	1
Tan et al.	2024	J Microbiol Immunol Infect.	38262772	https://pubmed.ncbi.nlm.nih.gov/38262772/	Predicting potential SARS-CoV-2 spillover and spillback in animals	research	SCV2	19a	Wuhan-Hu-1	Domestic_pig	Sus_scrofa_domesticus	NA	NA	NA	0
Tan et al.	2024	J Microbiol Immunol Infect.	38262772	https://pubmed.ncbi.nlm.nih.gov/38262772/	Predicting potential SARS-CoV-2 spillover and spillback in animals	research	SCV2	19a	Wuhan-Hu-1	Meerkat	Suricata_suricatta	NA	NA	NA	1
Tan et al.	2024	J Microbiol Immunol Infect.	38262772	https://pubmed.ncbi.nlm.nih.gov/38262772/	Predicting potential SARS-CoV-2 spillover and spillback in animals	research	SCV2	19a	Wuhan-Hu-1	Burrowing_owl	Athene_cunicularia	NA	NA	NA	0
Tan et al.	2024	J Microbiol Immunol Infect.	38262772	https://pubmed.ncbi.nlm.nih.gov/38262772/	Predicting potential SARS-CoV-2 spillover and spillback in animals	research	SCV2	19a	Wuhan-Hu-1	European_rabbit	Oryctolagus_cuniculus	NA	NA	NA	1
Tan et al.	2024	J Microbiol Immunol Infect.	38262772	https://pubmed.ncbi.nlm.nih.gov/38262772/	Predicting potential SARS-CoV-2 spillover and spillback in animals	research	SCV2	19a	Wuhan-Hu-1	American_alligator	Alligator_mississippiensis	NA	NA	NA	0
Tan et al.	2024	J Microbiol Immunol Infect.	38262772	https://pubmed.ncbi.nlm.nih.gov/38262772/	Predicting potential SARS-CoV-2 spillover and spillback in animals	research	SCV2	19a	Wuhan-Hu-1	Turquoise_killifish	Nothobranchius_furzeri	NA	NA	NA	0
Tan et al.	2024	J Microbiol Immunol Infect.	38262772	https://pubmed.ncbi.nlm.nih.gov/38262772/	Predicting potential SARS-CoV-2 spillover and spillback in animals	research	SCV2	19a	Wuhan-Hu-1	Zebra_finch	Taeniopygia_guttata	NA	NA	NA	0
Tan et al.	2024	J Microbiol Immunol Infect.	38262772	https://pubmed.ncbi.nlm.nih.gov/38262772/	Predicting potential SARS-CoV-2 spillover and spillback in animals	research	SCV2	19a	Wuhan-Hu-1	Band-tailed_pigeon	Patagioenas_fasciata_monilis	NA	NA	NA	0
Tan et al.	2024	J Microbiol Immunol Infect.	38262772	https://pubmed.ncbi.nlm.nih.gov/38262772/	Predicting potential SARS-CoV-2 spillover and spillback in animals	research	SCV2	19a	Wuhan-Hu-1	Live_sharksucker	Echeneis_naucrates	NA	NA	NA	0
Tan et al.	2024	J Microbiol Immunol Infect.	38262772	https://pubmed.ncbi.nlm.nih.gov/38262772/	Predicting potential SARS-CoV-2 spillover and spillback in animals	research	SCV2	19a	Wuhan-Hu-1	Tanaka's_snailfish	Liparis_tanakae	NA	NA	NA	0
Tan et al.	2024	J Microbiol Immunol Infect.	38262772	https://pubmed.ncbi.nlm.nih.gov/38262772/	Predicting potential SARS-CoV-2 spillover and spillback in animals	research	SCV2	19a	Wuhan-Hu-1	Common_pheasant	Phasianus_colchicus	NA	NA	NA	0
Tan et al.	2024	J Microbiol Immunol Infect.	38262772	https://pubmed.ncbi.nlm.nih.gov/38262772/	Predicting potential SARS-CoV-2 spillover and spillback in animals	research	SCV2	19a	Wuhan-Hu-1	Anshui_golden_thread_catfish	Sinocyclocheilus_anshuiensis	NA	NA	NA	0
Tan et al.	2024	J Microbiol Immunol Infect.	38262772	https://pubmed.ncbi.nlm.nih.gov/38262772/	Predicting potential SARS-CoV-2 spillover and spillback in animals	research	SCV2	19a	Wuhan-Hu-1	Ghost_shark	Callorhinchus_milii	NA	NA	NA	0
Tan et al.	2024	J Microbiol Immunol Infect.	38262772	https://pubmed.ncbi.nlm.nih.gov/38262772/	Predicting potential SARS-CoV-2 spillover and spillback in animals	research	SCV2	19a	Wuhan-Hu-1	Pinecone_soldierfish	Myripristis_murdjan	NA	NA	NA	0
Tan et al.	2024	J Microbiol Immunol Infect.	38262772	https://pubmed.ncbi.nlm.nih.gov/38262772/	Predicting potential SARS-CoV-2 spillover and spillback in animals	research	SCV2	19a	Wuhan-Hu-1	Bengalese_finch	Lonchura_striata_domestica	NA	NA	NA	0
Tan et al.	2024	J Microbiol Immunol Infect.	38262772	https://pubmed.ncbi.nlm.nih.gov/38262772/	Predicting potential SARS-CoV-2 spillover and spillback in animals	research	SCV2	19a	Wuhan-Hu-1	Rock_dove	Columba_livia	NA	NA	NA	0
Tan et al.	2024	J Microbiol Immunol Infect.	38262772	https://pubmed.ncbi.nlm.nih.gov/38262772/	Predicting potential SARS-CoV-2 spillover and spillback in animals	research	SCV2	19a	Wuhan-Hu-1	Kakapo	Strigops_habroptila	NA	NA	NA	0
Tan et al.	2024	J Microbiol Immunol Infect.	38262772	https://pubmed.ncbi.nlm.nih.gov/38262772/	Predicting potential SARS-CoV-2 spillover and spillback in animals	research	SCV2	19a	Wuhan-Hu-1	Atlantic_salmon	Salmo_salar	NA	NA	NA	0
Tan et al.	2024	J Microbiol Immunol Infect.	38262772	https://pubmed.ncbi.nlm.nih.gov/38262772/	Predicting potential SARS-CoV-2 spillover and spillback in animals	research	SCV2	19a	Wuhan-Hu-1	Limnaeus_Killifish	Austrofundulus_limnaeus	NA	NA	NA	0
Tan et al.	2024	J Microbiol Immunol Infect.	38262772	https://pubmed.ncbi.nlm.nih.gov/38262772/	Predicting potential SARS-CoV-2 spillover and spillback in animals	research	SCV2	19a	Wuhan-Hu-1	King_cobra	Ophiophagus_hannah	NA	NA	NA	0
Tan et al.	2024	J Microbiol Immunol Infect.	38262772	https://pubmed.ncbi.nlm.nih.gov/38262772/	Predicting potential SARS-CoV-2 spillover and spillback in animals	research	SCV2	19a	Wuhan-Hu-1	Blackstripe_livebearer	Poeciliopsis_prolifica	NA	NA	NA	0
Tan et al.	2024	J Microbiol Immunol Infect.	38262772	https://pubmed.ncbi.nlm.nih.gov/38262772/	Predicting potential SARS-CoV-2 spillover and spillback in animals	research	SCV2	19a	Wuhan-Hu-1	Eastern_brown_snake	Pseudonaja_textilis	NA	NA	NA	0
Tan et al.	2024	J Microbiol Immunol Infect.	38262772	https://pubmed.ncbi.nlm.nih.gov/38262772/	Predicting potential SARS-CoV-2 spillover and spillback in animals	research	SCV2	19a	Wuhan-Hu-1	Atlantic_bottle-nosed_dolphin	Tursiops_truncatus	NA	NA	NA	1
Tan et al.	2024	J Microbiol Immunol Infect.	38262772	https://pubmed.ncbi.nlm.nih.gov/38262772/	Predicting potential SARS-CoV-2 spillover and spillback in animals	research	SCV2	19a	Wuhan-Hu-1	Malaysian_fruit_fly	Bactrocera_latifrons	NA	NA	NA	0
Tan et al.	2024	J Microbiol Immunol Infect.	38262772	https://pubmed.ncbi.nlm.nih.gov/38262772/	Predicting potential SARS-CoV-2 spillover and spillback in animals	research	SCV2	19a	Wuhan-Hu-1	Greenbug_aphid	Schizaphis_graminum	NA	NA	NA	0
Tan et al.	2024	J Microbiol Immunol Infect.	38262772	https://pubmed.ncbi.nlm.nih.gov/38262772/	Predicting potential SARS-CoV-2 spillover and spillback in animals	research	SCV2	19a	Wuhan-Hu-1	Sugarcane_aphid	Melanaphis_sacchari	NA	NA	NA	0
Tan et al.	2024	J Microbiol Immunol Infect.	38262772	https://pubmed.ncbi.nlm.nih.gov/38262772/	Predicting potential SARS-CoV-2 spillover and spillback in animals	research	SCV2	19a	Wuhan-Hu-1	Chinese_ferret-badger	Melogale_moschata	NA	NA	NA	1
Tan et al.	2024	J Microbiol Immunol Infect.	38262772	https://pubmed.ncbi.nlm.nih.gov/38262772/	Predicting potential SARS-CoV-2 spillover and spillback in animals	research	SCV2	19a	Wuhan-Hu-1	Hog_badger	Arctonyx_collaris	NA	NA	NA	1
Tan et al.	2024	J Microbiol Immunol Infect.	38262772	https://pubmed.ncbi.nlm.nih.gov/38262772/	Predicting potential SARS-CoV-2 spillover and spillback in animals	research	SCV2	19a	Wuhan-Hu-1	Mexican_free-tailed_bat	Tadarida_brasiliensis	NA	NA	NA	1
Tan et al.	2024	J Microbiol Immunol Infect.	38262772	https://pubmed.ncbi.nlm.nih.gov/38262772/	Predicting potential SARS-CoV-2 spillover and spillback in animals	research	SCV2	19a	Wuhan-Hu-1	Japanese_house_bat	Pipistrellus_abramus	NA	NA	NA	1
Tan et al.	2024	J Microbiol Immunol Infect.	38262772	https://pubmed.ncbi.nlm.nih.gov/38262772/	Predicting potential SARS-CoV-2 spillover and spillback in animals	research	SCV2	19a	Wuhan-Hu-1	Pangolin	Manis_javanica	NA	NA	NA	1
Tan et al.	2024	J Microbiol Immunol Infect.	38262772	https://pubmed.ncbi.nlm.nih.gov/38262772/	Predicting potential SARS-CoV-2 spillover and spillback in animals	research	SCV2	19a	Wuhan-Hu-1	Chinese_pangolin	Manis_pentadactyla	NA	NA	NA	0
Tan et al.	2024	J Microbiol Immunol Infect.	38262772	https://pubmed.ncbi.nlm.nih.gov/38262772/	Predicting potential SARS-CoV-2 spillover and spillback in animals	research	SCV2	19a	Wuhan-Hu-1	European_mink	Mustela_lutreola_biedermanni	NA	NA	NA	1
Tan et al.	2024	J Microbiol Immunol Infect.	38262772	https://pubmed.ncbi.nlm.nih.gov/38262772/	Predicting potential SARS-CoV-2 spillover and spillback in animals	research	SCV2	19a	Wuhan-Hu-1	Campbell's_dwarf_hamster	Phodopus_campbelli	NA	NA	NA	1
Tan et al.	2024	J Microbiol Immunol Infect.	38262772	https://pubmed.ncbi.nlm.nih.gov/38262772/	Predicting potential SARS-CoV-2 spillover and spillback in animals	research	SCV2	19a	Wuhan-Hu-1	Long-tailed_chinchilla	Chinchilla_lanigera	NA	NA	NA	1
Tan et al.	2024	J Microbiol Immunol Infect.	38262772	https://pubmed.ncbi.nlm.nih.gov/38262772/	Predicting potential SARS-CoV-2 spillover and spillback in animals	research	SCV2	19a	Wuhan-Hu-1	Greater_short-nosed_fruit_bat	Cynopterus_sphinx	NA	NA	NA	1
Tan et al.	2024	J Microbiol Immunol Infect.	38262772	https://pubmed.ncbi.nlm.nih.gov/38262772/	Predicting potential SARS-CoV-2 spillover and spillback in animals	research	SCV2	19a	Wuhan-Hu-1	Greater_false_vampire_bat	Megaderma_lyra	NA	NA	NA	1
Tan et al.	2024	J Microbiol Immunol Infect.	38262772	https://pubmed.ncbi.nlm.nih.gov/38262772/	Predicting potential SARS-CoV-2 spillover and spillback in animals	research	SCV2	19a	Wuhan-Hu-1	Common_treeshrew	Tupaia_glis	NA	NA	NA	1
Tan et al.	2024	J Microbiol Immunol Infect.	38262772	https://pubmed.ncbi.nlm.nih.gov/38262772/	Predicting potential SARS-CoV-2 spillover and spillback in animals	research	SCV2	19a	Wuhan-Hu-1	Chinese_treeshrew	Tupaia_belangeri_chinensis	NA	NA	NA	1
Tan et al.	2024	J Microbiol Immunol Infect.	38262772	https://pubmed.ncbi.nlm.nih.gov/38262772/	Predicting potential SARS-CoV-2 spillover and spillback in animals	research	SCV2	19a	Wuhan-Hu-1	Short-tailed_weasel	Mustela_erminea	NA	NA	NA	1
Tan et al.	2024	J Microbiol Immunol Infect.	38262772	https://pubmed.ncbi.nlm.nih.gov/38262772/	Predicting potential SARS-CoV-2 spillover and spillback in animals	research	SCV2	19a	Wuhan-Hu-1	Arabian_camel	Camelus_dromedarius	NA	NA	NA	1
Tan et al.	2024	J Microbiol Immunol Infect.	38262772	https://pubmed.ncbi.nlm.nih.gov/38262772/	Predicting potential SARS-CoV-2 spillover and spillback in animals	research	SCV2	19a	Wuhan-Hu-1	Pearson's_horseshoe_bat	Rhinolophus_pearsonii	NA	NA	NA	1
Tan et al.	2024	J Microbiol Immunol Infect.	38262772	https://pubmed.ncbi.nlm.nih.gov/38262772/	Predicting potential SARS-CoV-2 spillover and spillback in animals	research	SCV2	19a	Wuhan-Hu-1	Large_flying_fox	Pteropus_vampyrus	NA	NA	NA	1
Tan et al.	2024	J Microbiol Immunol Infect.	38262772	https://pubmed.ncbi.nlm.nih.gov/38262772/	Predicting potential SARS-CoV-2 spillover and spillback in animals	research	SCV2	19a	Wuhan-Hu-1	White-tailed_deer	Odocoileus_virginianus	NA	NA	NA	1
Tan et al.	2024	J Microbiol Immunol Infect.	38262772	https://pubmed.ncbi.nlm.nih.gov/38262772/	Predicting potential SARS-CoV-2 spillover and spillback in animals	research	SCV2	19a	Wuhan-Hu-1	Tiger	Panthera_tigris	NA	NA	NA	1
Briggs et al.	2023	Virology.	37542819	https://pubmed.ncbi.nlm.nih.gov/37542819/	SARS-CoV-2 utilization of ACE2 from different bat species allows for virus entry and replication in vitro	research	SCV2	19a	WA1	little_brown_bat	Myotis_lucifugus	NA	1	NA	NA
Briggs et al.	2023	Virology.	37542819	https://pubmed.ncbi.nlm.nih.gov/37542819/	SARS-CoV-2 utilization of ACE2 from different bat species allows for virus entry and replication in vitro	research	SCV2	19a	WA1	great_roundleaf_bat	Hipposideros_armiger	NA	1	NA	NA
Briggs et al.	2023	Virology.	37542819	https://pubmed.ncbi.nlm.nih.gov/37542819/	SARS-CoV-2 utilization of ACE2 from different bat species allows for virus entry and replication in vitro	research	SCV2	19a	WA1	pearson's_horseshoe_bat	Rhinolophus_pearsonii	NA	1	NA	NA
Briggs et al.	2023	Virology.	37542819	https://pubmed.ncbi.nlm.nih.gov/37542819/	SARS-CoV-2 utilization of ACE2 from different bat species allows for virus entry and replication in vitro	research	SCV2	19a	WA1	greater_horseshoe_bat	Rhinolophus_ferrumequinum	NA	1	NA	NA
Briggs et al.	2023	Virology.	37542819	https://pubmed.ncbi.nlm.nih.gov/37542819/	SARS-CoV-2 utilization of ACE2 from different bat species allows for virus entry and replication in vitro	research	SCV2	19a	WA1	brazilian_free_tailed_bat	Tadarida_brasiliensis	NA	1	NA	NA
Briggs et al.	2023	Virology.	37542819	https://pubmed.ncbi.nlm.nih.gov/37542819/	SARS-CoV-2 utilization of ACE2 from different bat species allows for virus entry and replication in vitro	research	SCV2	19a	WA1	egyptian_rousette	Rousettus_aegyptiacus	NA	1	NA	NA
Briggs et al.	2023	Virology.	37542819	https://pubmed.ncbi.nlm.nih.gov/37542819/	SARS-CoV-2 utilization of ACE2 from different bat species allows for virus entry and replication in vitro	research	SCV2	19a	WA1	chinese_rufous_horseshoe_bat	Rhinolophus_sinicus	NA	1	NA	NA
Briggs et al.	2023	Virology.	37542819	https://pubmed.ncbi.nlm.nih.gov/37542819/	SARS-CoV-2 utilization of ACE2 from different bat species allows for virus entry and replication in vitro	research	SCV2	delta	B.1.617.2	little_brown_bat	Myotis_lucifugus	NA	1	NA	NA
Briggs et al.	2023	Virology.	37542819	https://pubmed.ncbi.nlm.nih.gov/37542819/	SARS-CoV-2 utilization of ACE2 from different bat species allows for virus entry and replication in vitro	research	SCV2	delta	B.1.617.2	great_roundleaf_bat	Hipposideros_armiger	NA	1	NA	NA
Briggs et al.	2023	Virology.	37542819	https://pubmed.ncbi.nlm.nih.gov/37542819/	SARS-CoV-2 utilization of ACE2 from different bat species allows for virus entry and replication in vitro	research	SCV2	delta	B.1.617.2	pearson's_horseshoe_bat	Rhinolophus_pearsonii	NA	1	NA	NA
Briggs et al.	2023	Virology.	37542819	https://pubmed.ncbi.nlm.nih.gov/37542819/	SARS-CoV-2 utilization of ACE2 from different bat species allows for virus entry and replication in vitro	research	SCV2	delta	B.1.617.2	greater_horseshoe_bat	Rhinolophus_ferrumequinum	NA	1	NA	NA
Briggs et al.	2023	Virology.	37542819	https://pubmed.ncbi.nlm.nih.gov/37542819/	SARS-CoV-2 utilization of ACE2 from different bat species allows for virus entry and replication in vitro	research	SCV2	delta	B.1.617.2	brazilian_free_tailed_bat	Tadarida_brasiliensis	NA	1	NA	NA
Briggs et al.	2023	Virology.	37542819	https://pubmed.ncbi.nlm.nih.gov/37542819/	SARS-CoV-2 utilization of ACE2 from different bat species allows for virus entry and replication in vitro	research	SCV2	delta	B.1.617.2	egyptian_rousette	Rousettus_aegyptiacus	NA	1	NA	NA
Briggs et al.	2023	Virology.	37542819	https://pubmed.ncbi.nlm.nih.gov/37542819/	SARS-CoV-2 utilization of ACE2 from different bat species allows for virus entry and replication in vitro	research	SCV2	delta	B.1.617.2	chinese_rufous_horseshoe_bat	Rhinolophus_sinicus	NA	1	NA	NA
Briggs et al.	2023	Virology.	37542819	https://pubmed.ncbi.nlm.nih.gov/37542819/	SARS-CoV-2 utilization of ACE2 from different bat species allows for virus entry and replication in vitro	research	SCV2	lambda	C.37	little_brown_bat	Myotis_lucifugus	NA	0	NA	NA
Briggs et al.	2023	Virology.	37542819	https://pubmed.ncbi.nlm.nih.gov/37542819/	SARS-CoV-2 utilization of ACE2 from different bat species allows for virus entry and replication in vitro	research	SCV2	lambda	C.37	great_roundleaf_bat	Hipposideros_armiger	NA	0	NA	NA
Briggs et al.	2023	Virology.	37542819	https://pubmed.ncbi.nlm.nih.gov/37542819/	SARS-CoV-2 utilization of ACE2 from different bat species allows for virus entry and replication in vitro	research	SCV2	lambda	C.37	pearson's_horseshoe_bat	Rhinolophus_pearsonii	NA	1	NA	NA
Briggs et al.	2023	Virology.	37542819	https://pubmed.ncbi.nlm.nih.gov/37542819/	SARS-CoV-2 utilization of ACE2 from different bat species allows for virus entry and replication in vitro	research	SCV2	lambda	C.37	greater_horseshoe_bat	Rhinolophus_ferrumequinum	NA	1	NA	NA
Briggs et al.	2023	Virology.	37542819	https://pubmed.ncbi.nlm.nih.gov/37542819/	SARS-CoV-2 utilization of ACE2 from different bat species allows for virus entry and replication in vitro	research	SCV2	lambda	C.37	brazilian_free_tailed_bat	Tadarida_brasiliensis	NA	0	NA	NA
Briggs et al.	2023	Virology.	37542819	https://pubmed.ncbi.nlm.nih.gov/37542819/	SARS-CoV-2 utilization of ACE2 from different bat species allows for virus entry and replication in vitro	research	SCV2	lambda	C.37	egyptian_rousette	Rousettus_aegyptiacus	NA	0	NA	NA
Briggs et al.	2023	Virology.	37542819	https://pubmed.ncbi.nlm.nih.gov/37542819/	SARS-CoV-2 utilization of ACE2 from different bat species allows for virus entry and replication in vitro	research	SCV2	lambda	C.37	chinese_rufous_horseshoe_bat	Rhinolophus_sinicus	NA	1	NA	NA
Li et al.	2023	PLoS Pathog.	36689489	https://pubmed.ncbi.nlm.nih.gov/36689489/	Effect of polymorphism in Rhinolophus affinis ACE2 on entry of SARS-CoV-2 related bat coronaviruses	research	SCV2	19a	Wuhan-Hu-1	intermediate_horseshoe_bat	Rhinolophus_affinis	NA	1	NA	NA
Li et al.	2023	PLoS Pathog.	36689489	https://pubmed.ncbi.nlm.nih.gov/36689489/	Effect of polymorphism in Rhinolophus affinis ACE2 on entry of SARS-CoV-2 related bat coronaviruses	research	SCV2-like	NA	BANAL52	intermediate_horseshoe_bat	Rhinolophus_affinis	NA	1	NA	NA
Li et al.	2023	PLoS Pathog.	36689489	https://pubmed.ncbi.nlm.nih.gov/36689489/	Effect of polymorphism in Rhinolophus affinis ACE2 on entry of SARS-CoV-2 related bat coronaviruses	research	SCV2-like	NA	BANAL236	intermediate_horseshoe_bat	Rhinolophus_affinis	NA	1	NA	NA
Li et al.	2023	PLoS Pathog.	36689489	https://pubmed.ncbi.nlm.nih.gov/36689489/	Effect of polymorphism in Rhinolophus affinis ACE2 on entry of SARS-CoV-2 related bat coronaviruses	research	SCV2-like	NA	RaTG13	intermediate_horseshoe_bat	Rhinolophus_affinis	NA	1	NA	NA
Li et al.	2023	PLoS Pathog.	36689489	https://pubmed.ncbi.nlm.nih.gov/36689489/	Effect of polymorphism in Rhinolophus affinis ACE2 on entry of SARS-CoV-2 related bat coronaviruses	research	SCV2-like	NA	RaTG13	chinese_rufous_horseshoe_bat	Rhinolophus_sinicus	NA	1	NA	NA
Li et al.	2023	PLoS Pathog.	36689489	https://pubmed.ncbi.nlm.nih.gov/36689489/	Effect of polymorphism in Rhinolophus affinis ACE2 on entry of SARS-CoV-2 related bat coronaviruses	research	SCV2-like	NA	RaTG13	shamel's_horseshoe_bat	Rhinolophus_shameli	NA	0	NA	NA
Li et al.	2023	PLoS Pathog.	36689489	https://pubmed.ncbi.nlm.nih.gov/36689489/	Effect of polymorphism in Rhinolophus affinis ACE2 on entry of SARS-CoV-2 related bat coronaviruses	research	SCV2-like	NA	RaTG13	pearson's_horseshoe_bat	Rhinolophus_pearsonii	NA	0	NA	NA
Li et al.	2023	PLoS Pathog.	36689489	https://pubmed.ncbi.nlm.nih.gov/36689489/	Effect of polymorphism in Rhinolophus affinis ACE2 on entry of SARS-CoV-2 related bat coronaviruses	research	SCV2-like	NA	RaTG13	big_eared_horseshoe_bat	Rhinolophus_macrotis	NA	0	NA	NA
Li et al.	2023	PLoS Pathog.	36689489	https://pubmed.ncbi.nlm.nih.gov/36689489/	Effect of polymorphism in Rhinolophus affinis ACE2 on entry of SARS-CoV-2 related bat coronaviruses	research	SCV2-like	NA	RaTG13	least_horseshoe_bat	Rhinolophus_pusillus	NA	0	NA	NA
Li et al.	2023	PLoS Pathog.	36689489	https://pubmed.ncbi.nlm.nih.gov/36689489/	Effect of polymorphism in Rhinolophus affinis ACE2 on entry of SARS-CoV-2 related bat coronaviruses	research	SCV2-like	NA	RaTG13	pratt's_roundleaf_bat	Hipposideros_pratti	NA	0	NA	NA
Li et al.	2023	PLoS Pathog.	36689489	https://pubmed.ncbi.nlm.nih.gov/36689489/	Effect of polymorphism in Rhinolophus affinis ACE2 on entry of SARS-CoV-2 related bat coronaviruses	research	SCV2-like	NA	RaTG13	great_roundleaf_bat	Hipposideros_armiger	NA	0	NA	NA
Li et al.	2023	PLoS Pathog.	36689489	https://pubmed.ncbi.nlm.nih.gov/36689489/	Effect of polymorphism in Rhinolophus affinis ACE2 on entry of SARS-CoV-2 related bat coronaviruses	research	SCV2-like	NA	RaTG13	greater_short-nosed_fruit_bat	Cynopterus_sphinx	NA	0	NA	NA
Li et al.	2023	PLoS Pathog.	36689489	https://pubmed.ncbi.nlm.nih.gov/36689489/	Effect of polymorphism in Rhinolophus affinis ACE2 on entry of SARS-CoV-2 related bat coronaviruses	research	SCV2-like	NA	RaTG13	large_flying_fox	Pteropus_vampyrus	NA	0	NA	NA
Li et al.	2023	PLoS Pathog.	36689489	https://pubmed.ncbi.nlm.nih.gov/36689489/	Effect of polymorphism in Rhinolophus affinis ACE2 on entry of SARS-CoV-2 related bat coronaviruses	research	SCV2-like	NA	RaTG13	greater_horseshoe_bat	Rhinolophus_ferrumequinum	NA	1	NA	NA
Li et al.	2023	PLoS Pathog.	36689489	https://pubmed.ncbi.nlm.nih.gov/36689489/	Effect of polymorphism in Rhinolophus affinis ACE2 on entry of SARS-CoV-2 related bat coronaviruses	research	SCV2-like	NA	RaTG13	black-bearded_tomb_bat	Taphozous_melanopogon	NA	0	NA	NA
Li et al.	2023	PLoS Pathog.	36689489	https://pubmed.ncbi.nlm.nih.gov/36689489/	Effect of polymorphism in Rhinolophus affinis ACE2 on entry of SARS-CoV-2 related bat coronaviruses	research	SCV2-like	NA	RaTG13	clear_winged_woolly_bat	Kerivoula_pellucida	NA	0	NA	NA
Li et al.	2023	PLoS Pathog.	36689489	https://pubmed.ncbi.nlm.nih.gov/36689489/	Effect of polymorphism in Rhinolophus affinis ACE2 on entry of SARS-CoV-2 related bat coronaviruses	research	SCV2-like	NA	RaTG13	lesser_asiatic_yellow_bat	Scotophilus_kuhlii	NA	0	NA	NA
Li et al.	2023	PLoS Pathog.	36689489	https://pubmed.ncbi.nlm.nih.gov/36689489/	Effect of polymorphism in Rhinolophus affinis ACE2 on entry of SARS-CoV-2 related bat coronaviruses	research	SCV2-like	NA	RaTG13	Japanes_house_bat	Pipistrellus_abramus	NA	0	NA	NA
Li et al.	2023	PLoS Pathog.	36689489	https://pubmed.ncbi.nlm.nih.gov/36689489/	Effect of polymorphism in Rhinolophus affinis ACE2 on entry of SARS-CoV-2 related bat coronaviruses	research	SCV2-like	NA	RaTG13	greater_bamboo_bat	Tylonycteris_robustula	NA	0	NA	NA
Li et al.	2023	PLoS Pathog.	36689489	https://pubmed.ncbi.nlm.nih.gov/36689489/	Effect of polymorphism in Rhinolophus affinis ACE2 on entry of SARS-CoV-2 related bat coronaviruses	research	SCV2-like	NA	RaTG13	leschenault's_rousette	Rousettus_leschenaultii	NA	1	NA	NA
Li et al.	2023	PLoS Pathog.	36689489	https://pubmed.ncbi.nlm.nih.gov/36689489/	Effect of polymorphism in Rhinolophus affinis ACE2 on entry of SARS-CoV-2 related bat coronaviruses	research	SCV2-like	NA	RaTG13	mouse	Mus_musculus	NA	1	NA	NA
Li et al.	2023	PLoS Pathog.	36689489	https://pubmed.ncbi.nlm.nih.gov/36689489/	Effect of polymorphism in Rhinolophus affinis ACE2 on entry of SARS-CoV-2 related bat coronaviruses	research	SCV2-like	NA	RaTG13	pangolin	Manis_javanica	NA	0	NA	NA
Gomez et al.	2023	Vet Microbiology	38280305	https://pubmed.ncbi.nlm.nih.gov/38280305/	Exposure to severe acute respiratory syndrome coronavirus 2 (SARS-CoV-2) in the endangered Iberian lynx (Lynx pardinus)	research	SCV2	19a	hCoV-19	iberian_lynx	Lynx_pardinus	1	NA	NA	NA
Stone et al.	2023	Biol Lett.	38053365	https://pubmed.ncbi.nlm.nih.gov/38053365/	Beluga whale and bottlenose dolphin ACE2 proteins allow cell entry mediated by spike protein from three variants of SARS-CoV-2	research	SCV2	19a	Wuhan-Hu-1	beluga whale	Delphinapterus_leucas	NA	1	NA	NA
Stone et al.	2023	Biol Lett.	38053365	https://pubmed.ncbi.nlm.nih.gov/38053365/	Beluga whale and bottlenose dolphin ACE2 proteins allow cell entry mediated by spike protein from three variants of SARS-CoV-2	research	SCV2	delta	B.1.617.2	beluga whale	Delphinapterus_leucas	NA	1	NA	NA
Stone et al.	2023	Biol Lett.	38053365	https://pubmed.ncbi.nlm.nih.gov/38053365/	Beluga whale and bottlenose dolphin ACE2 proteins allow cell entry mediated by spike protein from three variants of SARS-CoV-2	research	SCV2	omicron	BA.1	beluga whale	Delphinapterus_leucas	NA	1	NA	NA
Stone et al.	2023	Biol Lett.	38053365	https://pubmed.ncbi.nlm.nih.gov/38053365/	Beluga whale and bottlenose dolphin ACE2 proteins allow cell entry mediated by spike protein from three variants of SARS-CoV-2	research	SCV2	19a	Wuhan-Hu-1	bottlenose_dolphin	Tursiops_truncatus	NA	1	NA	NA
Stone et al.	2023	Biol Lett.	38053365	https://pubmed.ncbi.nlm.nih.gov/38053365/	Beluga whale and bottlenose dolphin ACE2 proteins allow cell entry mediated by spike protein from three variants of SARS-CoV-2	research	SCV2	delta	B.1.617.2	bottlenose_dolphin	Tursiops_truncatus	NA	1	NA	NA
Stone et al.	2023	Biol Lett.	38053365	https://pubmed.ncbi.nlm.nih.gov/38053365/	Beluga whale and bottlenose dolphin ACE2 proteins allow cell entry mediated by spike protein from three variants of SARS-CoV-2	research	SCV2	omicron	BA.1	bottlenose_dolphin	Tursiops_truncatus	NA	1	NA	NA
Feng et al.	2023	Nature Communications	37429851	https://pubmed.ncbi.nlm.nih.gov/37429851/	Transmission of SARS-CoV-2 in free-ranging white-tailed deer in the United States	research	SCV2	alpha	B.1.1.7	White-tailed_deer	Odocoileus_virginianus	1	NA	NA	NA
Feng et al.	2023	Nature Communications	37429851	https://pubmed.ncbi.nlm.nih.gov/37429851/	Transmission of SARS-CoV-2 in free-ranging white-tailed deer in the United States	research	SCV2	gamma	P.1	White-tailed_deer	Odocoileus_virginianus	1	NA	NA	NA
Feng et al.	2023	Nature Communications	37429851	https://pubmed.ncbi.nlm.nih.gov/37429851/	Transmission of SARS-CoV-2 in free-ranging white-tailed deer in the United States	research	SCV2	delta	NA	White-tailed_deer	Odocoileus_virginianus	1	NA	NA	NA
Feng et al.	2023	Nature Communications	37429851	https://pubmed.ncbi.nlm.nih.gov/37429851/	Transmission of SARS-CoV-2 in free-ranging white-tailed deer in the United States	research	SCV2	omicron	BA.1.1	White-tailed_deer	Odocoileus_virginianus	1	NA	NA	NA
Zhu et al.	2022	Biol Direct.	35658928	https://pubmed.ncbi.nlm.nih.gov/35658928/	Long-range enhancement of N501Y-endowed mouse infectivity of SARS-CoV-2 by the non-RBD mutations of Ins215KLRS and H655Y	research	SCV2	19a	hCoV-19	mouse	Mus_musculus	NA	0	NA	NA
Zhu et al.	2022	Biol Direct.	35658928	https://pubmed.ncbi.nlm.nih.gov/35658928/	Long-range enhancement of N501Y-endowed mouse infectivity of SARS-CoV-2 by the non-RBD mutations of Ins215KLRS and H655Y	research	SCV2	omicron	B.1.1.529	mouse	Mus_musculus	NA	1	NA	NA
Hamdy et al.	2022	Front Cell Infect Microbiol.	35719353	https://pubmed.ncbi.nlm.nih.gov/35719353/	Mutations of the SARS-CoV-2 Spike Glycoprotein Detected in Cats and Their Effect on Its Structure and Function	research	SCV2	19a	hCoV-19	cat	Felis_catus	1	NA	NA	1
Xu et al.	2022	Nat Commun.	35729237	https://pubmed.ncbi.nlm.nih.gov/35729237/	Binding and structural basis of equine ACE2 to RBDs from SARS-CoV, SARS-CoV-2 and related coronaviruses	research	SCV2	19a	Wuhan-Hu-1	horse	Equus_caballus	NA	0	1	NA
Xu et al.	2022	Nat Commun.	35729237	https://pubmed.ncbi.nlm.nih.gov/35729237/	Binding and structural basis of equine ACE2 to RBDs from SARS-CoV, SARS-CoV-2 and related coronaviruses	research	SCV1	NA	SCV1	horse	Equus_caballus	NA	NA	0	NA
Xu et al.	2022	Nat Commun.	35729237	https://pubmed.ncbi.nlm.nih.gov/35729237/	Binding and structural basis of equine ACE2 to RBDs from SARS-CoV, SARS-CoV-2 and related coronaviruses	research	SCV2-like	NA	RaTG13	horse	Equus_caballus	NA	NA	0	NA
Xu et al.	2022	Nat Commun.	35729237	https://pubmed.ncbi.nlm.nih.gov/35729237/	Binding and structural basis of equine ACE2 to RBDs from SARS-CoV, SARS-CoV-2 and related coronaviruses	research	SCV2-like	NA	GX/P2V/2017	horse	Equus_caballus	NA	NA	1	NA
Xu et al.	2022	Nat Commun.	35729237	https://pubmed.ncbi.nlm.nih.gov/35729237/	Binding and structural basis of equine ACE2 to RBDs from SARS-CoV, SARS-CoV-2 and related coronaviruses	research	SCV2-like	NA	GD/1/2019	horse	Equus_caballus	NA	NA	1	NA
Xu et al.	2022	Nat Commun.	35729237	https://pubmed.ncbi.nlm.nih.gov/35729237/	Binding and structural basis of equine ACE2 to RBDs from SARS-CoV, SARS-CoV-2 and related coronaviruses	research	SCV2	alpha	B.1.1.7	horse	Equus_caballus	NA	NA	1	NA
Xu et al.	2022	Nat Commun.	35729237	https://pubmed.ncbi.nlm.nih.gov/35729237/	Binding and structural basis of equine ACE2 to RBDs from SARS-CoV, SARS-CoV-2 and related coronaviruses	research	SCV2	beta	B.1.351	horse	Equus_caballus	NA	NA	0	NA
Xu et al.	2022	Nat Commun.	35729237	https://pubmed.ncbi.nlm.nih.gov/35729237/	Binding and structural basis of equine ACE2 to RBDs from SARS-CoV, SARS-CoV-2 and related coronaviruses	research	SCV2	gamma	P.1	horse	Equus_caballus	NA	NA	1	NA
Xu et al.	2022	Nat Commun.	35729237	https://pubmed.ncbi.nlm.nih.gov/35729237/	Binding and structural basis of equine ACE2 to RBDs from SARS-CoV, SARS-CoV-2 and related coronaviruses	research	SCV2	delta	B.1.617.2	horse	Equus_caballus	NA	NA	0	NA
Xu et al.	2022	Nat Commun.	35729237	https://pubmed.ncbi.nlm.nih.gov/35729237/	Binding and structural basis of equine ACE2 to RBDs from SARS-CoV, SARS-CoV-2 and related coronaviruses	research	SCV2	omicron	BA.1	horse	Equus_caballus	NA	NA	1	NA
Zhou et al.	2022	Nat Commun.	35739114	https://pubmed.ncbi.nlm.nih.gov/35739114/	A broadly neutralizing antibody protects Syrian hamsters against SARS-CoV-2 Omicron challenge	research	SCV2	delta	B.1.617.2	syrian_hamster	Mesocricetus_auratus	1	NA	NA	NA
Zhou et al.	2022	Nat Commun.	35739114	https://pubmed.ncbi.nlm.nih.gov/35739114/	A broadly neutralizing antibody protects Syrian hamsters against SARS-CoV-2 Omicron challenge	research	SCV2	omicron	BA.1	syrian_hamster	Mesocricetus_auratus	1	NA	NA	NA
Selvan et al.	2022	Viruses	35746678	https://pubmed.ncbi.nlm.nih.gov/35746678/	SARS CoV-2 (Delta Variant) Infection Kinetics and Immunopathogenesis in Domestic Cats	research	SCV2	delta	B.1.617.2	cat	Felis_catus	1	NA	NA	NA
Wang et al.	2022	Front Immunol.	35784344	https://pubmed.ncbi.nlm.nih.gov/35784344/	SARS-CoV-2 Omicron Variants Reduce Antibody Neutralization and Acquire Usage of Mouse ACE2	research	SCV2	delta	B.1.617.2	mouse	Mus_musculus	NA	1	NA	NA
Wang et al.	2022	Front Immunol.	35784344	https://pubmed.ncbi.nlm.nih.gov/35784344/	SARS-CoV-2 Omicron Variants Reduce Antibody Neutralization and Acquire Usage of Mouse ACE2	research	SCV2	omicron	BA.1	mouse	Mus_musculus	NA	1	NA	NA
Wang et al.	2022	Front Immunol.	35784344	https://pubmed.ncbi.nlm.nih.gov/35784344/	SARS-CoV-2 Omicron Variants Reduce Antibody Neutralization and Acquire Usage of Mouse ACE2	research	SCV2	omicron	BA.1.1	mouse	Mus_musculus	NA	1	NA	NA
Wang et al.	2022	Front Immunol.	35784344	https://pubmed.ncbi.nlm.nih.gov/35784344/	SARS-CoV-2 Omicron Variants Reduce Antibody Neutralization and Acquire Usage of Mouse ACE2	research	SCV2	omicron	BA.2	mouse	Mus_musculus	NA	1	NA	NA
Wang et al.	2022	Front Immunol.	35784344	https://pubmed.ncbi.nlm.nih.gov/35784344/	SARS-CoV-2 Omicron Variants Reduce Antibody Neutralization and Acquire Usage of Mouse ACE2	research	SCV2	delta	B.1.617.2	European_mink	Mustela_lutreola	NA	1	NA	NA
Wang et al.	2022	Front Immunol.	35784344	https://pubmed.ncbi.nlm.nih.gov/35784344/	SARS-CoV-2 Omicron Variants Reduce Antibody Neutralization and Acquire Usage of Mouse ACE2	research	SCV2	omicron	BA.1	European_mink	Mustela_lutreola	NA	NA	NA	NA
Wang et al.	2022	Front Immunol.	35784344	https://pubmed.ncbi.nlm.nih.gov/35784344/	SARS-CoV-2 Omicron Variants Reduce Antibody Neutralization and Acquire Usage of Mouse ACE2	research	SCV2	omicron	BA.1.1	European_mink	Mustela_lutreola	NA	NA	NA	NA
Wang et al.	2022	Front Immunol.	35784344	https://pubmed.ncbi.nlm.nih.gov/35784344/	SARS-CoV-2 Omicron Variants Reduce Antibody Neutralization and Acquire Usage of Mouse ACE2	research	SCV2	omicron	BA.2	European_mink	Mustela_lutreola	NA	NA	NA	NA
Wang et al.	2022	Front Immunol.	35784344	https://pubmed.ncbi.nlm.nih.gov/35784344/	SARS-CoV-2 Omicron Variants Reduce Antibody Neutralization and Acquire Usage of Mouse ACE2	research	SCV2	delta	B.1.617.2	white_tailed_deer	Odocoileus_virginianus_texanus	NA	1	NA	NA
Wang et al.	2022	Front Immunol.	35784344	https://pubmed.ncbi.nlm.nih.gov/35784344/	SARS-CoV-2 Omicron Variants Reduce Antibody Neutralization and Acquire Usage of Mouse ACE2	research	SCV2	omicron	BA.1	white_tailed_deer	Odocoileus_virginianus_texanus	NA	NA	NA	NA
Wang et al.	2022	Front Immunol.	35784344	https://pubmed.ncbi.nlm.nih.gov/35784344/	SARS-CoV-2 Omicron Variants Reduce Antibody Neutralization and Acquire Usage of Mouse ACE2	research	SCV2	omicron	BA.1.1	white_tailed_deer	Odocoileus_virginianus_texanus	NA	NA	NA	NA
Wang et al.	2022	Front Immunol.	35784344	https://pubmed.ncbi.nlm.nih.gov/35784344/	SARS-CoV-2 Omicron Variants Reduce Antibody Neutralization and Acquire Usage of Mouse ACE2	research	SCV2	omicron	BA.2	white_tailed_deer	Odocoileus_virginianus_texanus	NA	NA	NA	NA
Li et al	2022	Cell Discov.	35821014	https://pubmed.ncbi.nlm.nih.gov/35821014/	Broader-species receptor binding and structural bases of Omicron SARS-CoV-2 to both mouse and palm-civet ACE2s	research	SCV2	19a	Wuhan-Hu-1	mouse	Mus_musculus	NA	0	NA	NA
Li et al	2022	Cell Discov.	35821014	https://pubmed.ncbi.nlm.nih.gov/35821014/	Broader-species receptor binding and structural bases of Omicron SARS-CoV-2 to both mouse and palm-civet ACE2s	research	SCV2	delta	B.1.617.2	mouse	Mus_musculus	NA	0	NA	NA
Li et al	2022	Cell Discov.	35821014	https://pubmed.ncbi.nlm.nih.gov/35821014/	Broader-species receptor binding and structural bases of Omicron SARS-CoV-2 to both mouse and palm-civet ACE2s	research	SCV2	omicron	BA.1	mouse	Mus_musculus	NA	1	NA	NA
Li et al	2022	Cell Discov.	35821014	https://pubmed.ncbi.nlm.nih.gov/35821014/	Broader-species receptor binding and structural bases of Omicron SARS-CoV-2 to both mouse and palm-civet ACE2s	research	SCV2	19a	Wuhan-Hu-1	crab_eating_macaque	Macaca_fascicularis	NA	1	NA	NA
Li et al	2022	Cell Discov.	35821014	https://pubmed.ncbi.nlm.nih.gov/35821014/	Broader-species receptor binding and structural bases of Omicron SARS-CoV-2 to both mouse and palm-civet ACE2s	research	SCV2	delta	B.1.617.2	crab_eating_macaque	Macaca_fascicularis	NA	1	NA	NA
Li et al	2022	Cell Discov.	35821014	https://pubmed.ncbi.nlm.nih.gov/35821014/	Broader-species receptor binding and structural bases of Omicron SARS-CoV-2 to both mouse and palm-civet ACE2s	research	SCV2	omicron	BA.1	crab_eating_macaque	Macaca_fascicularis	NA	1	NA	NA
Li et al	2022	Cell Discov.	35821014	https://pubmed.ncbi.nlm.nih.gov/35821014/	Broader-species receptor binding and structural bases of Omicron SARS-CoV-2 to both mouse and palm-civet ACE2s	research	SCV2	19a	Wuhan-Hu-1	European_rabbit	Oryctolagus_cuniculus	NA	1	NA	NA
Li et al	2022	Cell Discov.	35821014	https://pubmed.ncbi.nlm.nih.gov/35821014/	Broader-species receptor binding and structural bases of Omicron SARS-CoV-2 to both mouse and palm-civet ACE2s	research	SCV2	delta	B.1.617.2	European_rabbit	Oryctolagus_cuniculus	NA	1	NA	NA
Li et al	2022	Cell Discov.	35821014	https://pubmed.ncbi.nlm.nih.gov/35821014/	Broader-species receptor binding and structural bases of Omicron SARS-CoV-2 to both mouse and palm-civet ACE2s	research	SCV2	omicron	BA.1	European_rabbit	Oryctolagus_cuniculus	NA	1	NA	NA
Li et al	2022	Cell Discov.	35821014	https://pubmed.ncbi.nlm.nih.gov/35821014/	Broader-species receptor binding and structural bases of Omicron SARS-CoV-2 to both mouse and palm-civet ACE2s	research	SCV2	19a	Wuhan-Hu-1	rat	Rattus_rattus	NA	0	NA	NA
Li et al	2022	Cell Discov.	35821014	https://pubmed.ncbi.nlm.nih.gov/35821014/	Broader-species receptor binding and structural bases of Omicron SARS-CoV-2 to both mouse and palm-civet ACE2s	research	SCV2	delta	B.1.617.2	rat	Rattus_rattus	NA	0	NA	NA
Li et al	2022	Cell Discov.	35821014	https://pubmed.ncbi.nlm.nih.gov/35821014/	Broader-species receptor binding and structural bases of Omicron SARS-CoV-2 to both mouse and palm-civet ACE2s	research	SCV2	omicron	BA.1	rat	Rattus_rattus	NA	0	NA	NA
Li et al	2022	Cell Discov.	35821014	https://pubmed.ncbi.nlm.nih.gov/35821014/	Broader-species receptor binding and structural bases of Omicron SARS-CoV-2 to both mouse and palm-civet ACE2s	research	SCV2	19a	Wuhan-Hu-1	guinea_pig	Cavia_porcellus	NA	0	NA	NA
Li et al	2022	Cell Discov.	35821014	https://pubmed.ncbi.nlm.nih.gov/35821014/	Broader-species receptor binding and structural bases of Omicron SARS-CoV-2 to both mouse and palm-civet ACE2s	research	SCV2	delta	B.1.617.2	guinea_pig	Cavia_porcellus	NA	0	NA	NA
Li et al	2022	Cell Discov.	35821014	https://pubmed.ncbi.nlm.nih.gov/35821014/	Broader-species receptor binding and structural bases of Omicron SARS-CoV-2 to both mouse and palm-civet ACE2s	research	SCV2	omicron	BA.1	guinea_pig	Cavia_porcellus	NA	0	NA	NA
Li et al	2022	Cell Discov.	35821014	https://pubmed.ncbi.nlm.nih.gov/35821014/	Broader-species receptor binding and structural bases of Omicron SARS-CoV-2 to both mouse and palm-civet ACE2s	research	SCV2	19a	Wuhan-Hu-1	malayan_pangolin	Manis_javanica	NA	1	NA	NA
Li et al	2022	Cell Discov.	35821014	https://pubmed.ncbi.nlm.nih.gov/35821014/	Broader-species receptor binding and structural bases of Omicron SARS-CoV-2 to both mouse and palm-civet ACE2s	research	SCV2	delta	B.1.617.2	malayan_pangolin	Manis_javanica	NA	1	NA	NA
Li et al	2022	Cell Discov.	35821014	https://pubmed.ncbi.nlm.nih.gov/35821014/	Broader-species receptor binding and structural bases of Omicron SARS-CoV-2 to both mouse and palm-civet ACE2s	research	SCV2	omicron	BA.1	malayan_pangolin	Manis_javanica	NA	0	NA	NA
Li et al	2022	Cell Discov.	35821014	https://pubmed.ncbi.nlm.nih.gov/35821014/	Broader-species receptor binding and structural bases of Omicron SARS-CoV-2 to both mouse and palm-civet ACE2s	research	SCV2	19a	Wuhan-Hu-1	cat	Felis_catus	NA	1	NA	NA
Li et al	2022	Cell Discov.	35821014	https://pubmed.ncbi.nlm.nih.gov/35821014/	Broader-species receptor binding and structural bases of Omicron SARS-CoV-2 to both mouse and palm-civet ACE2s	research	SCV2	delta	B.1.617.2	cat	Felis_catus	NA	1	NA	NA
Li et al	2022	Cell Discov.	35821014	https://pubmed.ncbi.nlm.nih.gov/35821014/	Broader-species receptor binding and structural bases of Omicron SARS-CoV-2 to both mouse and palm-civet ACE2s	research	SCV2	omicron	BA.1	cat	Felis_catus	NA	0	NA	NA
Li et al	2022	Cell Discov.	35821014	https://pubmed.ncbi.nlm.nih.gov/35821014/	Broader-species receptor binding and structural bases of Omicron SARS-CoV-2 to both mouse and palm-civet ACE2s	research	SCV2	19a	Wuhan-Hu-1	fox	Vulpes_vulpes	NA	1	NA	NA
Li et al	2022	Cell Discov.	35821014	https://pubmed.ncbi.nlm.nih.gov/35821014/	Broader-species receptor binding and structural bases of Omicron SARS-CoV-2 to both mouse and palm-civet ACE2s	research	SCV2	delta	B.1.617.2	fox	Vulpes_vulpes	NA	1	NA	NA
Li et al	2022	Cell Discov.	35821014	https://pubmed.ncbi.nlm.nih.gov/35821014/	Broader-species receptor binding and structural bases of Omicron SARS-CoV-2 to both mouse and palm-civet ACE2s	research	SCV2	omicron	BA.1	fox	Vulpes_vulpes	NA	1	NA	NA
Li et al	2022	Cell Discov.	35821014	https://pubmed.ncbi.nlm.nih.gov/35821014/	Broader-species receptor binding and structural bases of Omicron SARS-CoV-2 to both mouse and palm-civet ACE2s	research	SCV2	19a	Wuhan-Hu-1	dog	Canis_lupus_familiaris	NA	1	NA	NA
Li et al	2022	Cell Discov.	35821014	https://pubmed.ncbi.nlm.nih.gov/35821014/	Broader-species receptor binding and structural bases of Omicron SARS-CoV-2 to both mouse and palm-civet ACE2s	research	SCV2	delta	B.1.617.2	dog	Canis_lupus_familiaris	NA	1	NA	NA
Li et al	2022	Cell Discov.	35821014	https://pubmed.ncbi.nlm.nih.gov/35821014/	Broader-species receptor binding and structural bases of Omicron SARS-CoV-2 to both mouse and palm-civet ACE2s	research	SCV2	omicron	BA.1	dog	Canis_lupus_familiaris	NA	0	NA	NA
Li et al	2022	Cell Discov.	35821014	https://pubmed.ncbi.nlm.nih.gov/35821014/	Broader-species receptor binding and structural bases of Omicron SARS-CoV-2 to both mouse and palm-civet ACE2s	research	SCV2	19a	Wuhan-Hu-1	racoon_dog	Nyctereutes_procyonoides	NA	1	NA	NA
Li et al	2022	Cell Discov.	35821014	https://pubmed.ncbi.nlm.nih.gov/35821014/	Broader-species receptor binding and structural bases of Omicron SARS-CoV-2 to both mouse and palm-civet ACE2s	research	SCV2	delta	B.1.617.2	racoon_dog	Nyctereutes_procyonoides	NA	0	NA	NA
Li et al	2022	Cell Discov.	35821014	https://pubmed.ncbi.nlm.nih.gov/35821014/	Broader-species receptor binding and structural bases of Omicron SARS-CoV-2 to both mouse and palm-civet ACE2s	research	SCV2	omicron	BA.1	racoon_dog	Nyctereutes_procyonoides	NA	0	NA	NA
Li et al	2022	Cell Discov.	35821014	https://pubmed.ncbi.nlm.nih.gov/35821014/	Broader-species receptor binding and structural bases of Omicron SARS-CoV-2 to both mouse and palm-civet ACE2s	research	SCV2	19a	Wuhan-Hu-1	European_mink	Mustela_lutreola	NA	0	NA	NA
Li et al	2022	Cell Discov.	35821014	https://pubmed.ncbi.nlm.nih.gov/35821014/	Broader-species receptor binding and structural bases of Omicron SARS-CoV-2 to both mouse and palm-civet ACE2s	research	SCV2	delta	B.1.617.2	European_mink	Mustela_lutreola	NA	0	NA	NA
Li et al	2022	Cell Discov.	35821014	https://pubmed.ncbi.nlm.nih.gov/35821014/	Broader-species receptor binding and structural bases of Omicron SARS-CoV-2 to both mouse and palm-civet ACE2s	research	SCV2	omicron	BA.1	European_mink	Mustela_lutreola	NA	0	NA	NA
Li et al	2022	Cell Discov.	35821014	https://pubmed.ncbi.nlm.nih.gov/35821014/	Broader-species receptor binding and structural bases of Omicron SARS-CoV-2 to both mouse and palm-civet ACE2s	research	SCV2	19a	Wuhan-Hu-1	horse	Equus_caballus	NA	1	NA	NA
Li et al	2022	Cell Discov.	35821014	https://pubmed.ncbi.nlm.nih.gov/35821014/	Broader-species receptor binding and structural bases of Omicron SARS-CoV-2 to both mouse and palm-civet ACE2s	research	SCV2	delta	B.1.617.2	horse	Equus_caballus	NA	1	NA	NA
Li et al	2022	Cell Discov.	35821014	https://pubmed.ncbi.nlm.nih.gov/35821014/	Broader-species receptor binding and structural bases of Omicron SARS-CoV-2 to both mouse and palm-civet ACE2s	research	SCV2	omicron	BA.1	horse	Equus_caballus	NA	0	NA	NA
Li et al	2022	Cell Discov.	35821014	https://pubmed.ncbi.nlm.nih.gov/35821014/	Broader-species receptor binding and structural bases of Omicron SARS-CoV-2 to both mouse and palm-civet ACE2s	research	SCV2	19a	Wuhan-Hu-1	pig	Sus_scrofa	NA	1	NA	NA
Li et al	2022	Cell Discov.	35821014	https://pubmed.ncbi.nlm.nih.gov/35821014/	Broader-species receptor binding and structural bases of Omicron SARS-CoV-2 to both mouse and palm-civet ACE2s	research	SCV2	delta	B.1.617.2	pig	Sus_scrofa	NA	1	NA	NA
Li et al	2022	Cell Discov.	35821014	https://pubmed.ncbi.nlm.nih.gov/35821014/	Broader-species receptor binding and structural bases of Omicron SARS-CoV-2 to both mouse and palm-civet ACE2s	research	SCV2	omicron	BA.1	pig	Sus_scrofa	NA	0	NA	NA
Li et al	2022	Cell Discov.	35821014	https://pubmed.ncbi.nlm.nih.gov/35821014/	Broader-species receptor binding and structural bases of Omicron SARS-CoV-2 to both mouse and palm-civet ACE2s	research	SCV2	19a	Wuhan-Hu-1	wild_bactrian_camel	Camelus_ferus	NA	0	NA	NA
Li et al	2022	Cell Discov.	35821014	https://pubmed.ncbi.nlm.nih.gov/35821014/	Broader-species receptor binding and structural bases of Omicron SARS-CoV-2 to both mouse and palm-civet ACE2s	research	SCV2	delta	B.1.617.2	wild_bactrian_camel	Camelus_ferus	NA	0	NA	NA
Li et al	2022	Cell Discov.	35821014	https://pubmed.ncbi.nlm.nih.gov/35821014/	Broader-species receptor binding and structural bases of Omicron SARS-CoV-2 to both mouse and palm-civet ACE2s	research	SCV2	omicron	BA.1	wild_bactrian_camel	Camelus_ferus	NA	1	NA	NA
Li et al	2022	Cell Discov.	35821014	https://pubmed.ncbi.nlm.nih.gov/35821014/	Broader-species receptor binding and structural bases of Omicron SARS-CoV-2 to both mouse and palm-civet ACE2s	research	SCV2	19a	Wuhan-Hu-1	alpaca	Vicugna_pacos	NA	0	NA	NA
Li et al	2022	Cell Discov.	35821014	https://pubmed.ncbi.nlm.nih.gov/35821014/	Broader-species receptor binding and structural bases of Omicron SARS-CoV-2 to both mouse and palm-civet ACE2s	research	SCV2	delta	B.1.617.2	alpaca	Vicugna_pacos	NA	0	NA	NA
Li et al	2022	Cell Discov.	35821014	https://pubmed.ncbi.nlm.nih.gov/35821014/	Broader-species receptor binding and structural bases of Omicron SARS-CoV-2 to both mouse and palm-civet ACE2s	research	SCV2	omicron	BA.1	alpace	Vicugna_pacos	NA	1	NA	NA
Li et al	2022	Cell Discov.	35821014	https://pubmed.ncbi.nlm.nih.gov/35821014/	Broader-species receptor binding and structural bases of Omicron SARS-CoV-2 to both mouse and palm-civet ACE2s	research	SCV2	19a	Wuhan-Hu-1	cow	Bos_taurus	NA	1	NA	NA
Li et al	2022	Cell Discov.	35821014	https://pubmed.ncbi.nlm.nih.gov/35821014/	Broader-species receptor binding and structural bases of Omicron SARS-CoV-2 to both mouse and palm-civet ACE2s	research	SCV2	delta	B.1.617.2	cow	Bos_taurus	NA	1	NA	NA
Li et al	2022	Cell Discov.	35821014	https://pubmed.ncbi.nlm.nih.gov/35821014/	Broader-species receptor binding and structural bases of Omicron SARS-CoV-2 to both mouse and palm-civet ACE2s	research	SCV2	omicron	BA.1	cow	Bos_taurus	NA	1	NA	NA
Li et al	2022	Cell Discov.	35821014	https://pubmed.ncbi.nlm.nih.gov/35821014/	Broader-species receptor binding and structural bases of Omicron SARS-CoV-2 to both mouse and palm-civet ACE2s	research	SCV2	19a	Wuhan-Hu-1	goat	Capra_hircus	NA	1	NA	NA
Li et al	2022	Cell Discov.	35821014	https://pubmed.ncbi.nlm.nih.gov/35821014/	Broader-species receptor binding and structural bases of Omicron SARS-CoV-2 to both mouse and palm-civet ACE2s	research	SCV2	delta	B.1.617.2	goat	Capra_hircus	NA	1	NA	NA
Li et al	2022	Cell Discov.	35821014	https://pubmed.ncbi.nlm.nih.gov/35821014/	Broader-species receptor binding and structural bases of Omicron SARS-CoV-2 to both mouse and palm-civet ACE2s	research	SCV2	omicron	BA.1	goat	Capra_hircus	NA	1	NA	NA
Li et al	2022	Cell Discov.	35821014	https://pubmed.ncbi.nlm.nih.gov/35821014/	Broader-species receptor binding and structural bases of Omicron SARS-CoV-2 to both mouse and palm-civet ACE2s	research	SCV2	19a	Wuhan-Hu-1	sheep	Ovis_aries	NA	1	NA	NA
Li et al	2022	Cell Discov.	35821014	https://pubmed.ncbi.nlm.nih.gov/35821014/	Broader-species receptor binding and structural bases of Omicron SARS-CoV-2 to both mouse and palm-civet ACE2s	research	SCV2	delta	B.1.617.2	sheep	Ovis_aries	NA	1	NA	NA
Li et al	2022	Cell Discov.	35821014	https://pubmed.ncbi.nlm.nih.gov/35821014/	Broader-species receptor binding and structural bases of Omicron SARS-CoV-2 to both mouse and palm-civet ACE2s	research	SCV2	omicron	BA.1	sheep	Ovis_aries	NA	1	NA	NA
Li et al	2022	Cell Discov.	35821014	https://pubmed.ncbi.nlm.nih.gov/35821014/	Broader-species receptor binding and structural bases of Omicron SARS-CoV-2 to both mouse and palm-civet ACE2s	research	SCV2	19a	Wuhan-Hu-1	least_horseshoe_bat	Rhinolophus_pusillus	NA	0	NA	NA
Li et al	2022	Cell Discov.	35821014	https://pubmed.ncbi.nlm.nih.gov/35821014/	Broader-species receptor binding and structural bases of Omicron SARS-CoV-2 to both mouse and palm-civet ACE2s	research	SCV2	delta	B.1.617.2	least_horseshoe_bat	Rhinolophus_pusillus	NA	0	NA	NA
Li et al	2022	Cell Discov.	35821014	https://pubmed.ncbi.nlm.nih.gov/35821014/	Broader-species receptor binding and structural bases of Omicron SARS-CoV-2 to both mouse and palm-civet ACE2s	research	SCV2	omicron	BA.1	least_horseshoe_bat	Rhinolophus_pusillus	NA	1	NA	NA
Li et al	2022	Cell Discov.	35821014	https://pubmed.ncbi.nlm.nih.gov/35821014/	Broader-species receptor binding and structural bases of Omicron SARS-CoV-2 to both mouse and palm-civet ACE2s	research	SCV2	19a	Wuhan-Hu-1	big_eared_horseshoe_bat	Rhinolophus_macrotis	NA	1	NA	NA
Li et al	2022	Cell Discov.	35821014	https://pubmed.ncbi.nlm.nih.gov/35821014/	Broader-species receptor binding and structural bases of Omicron SARS-CoV-2 to both mouse and palm-civet ACE2s	research	SCV2	delta	B.1.617.2	big_eared_horseshoe_bat	Rhinolophus_macrotis	NA	0	NA	NA
Li et al	2022	Cell Discov.	35821014	https://pubmed.ncbi.nlm.nih.gov/35821014/	Broader-species receptor binding and structural bases of Omicron SARS-CoV-2 to both mouse and palm-civet ACE2s	research	SCV2	omicron	BA.1	big_eared_horseshoe_bat	Rhinolophus_macrotis	NA	0	NA	NA
Li et al	2022	Cell Discov.	35821014	https://pubmed.ncbi.nlm.nih.gov/35821014/	Broader-species receptor binding and structural bases of Omicron SARS-CoV-2 to both mouse and palm-civet ACE2s	research	SCV2	19a	Wuhan-Hu-1	fulvous_fruit_bat	Rousettus_leschenaultii	NA	0	NA	NA
Li et al	2022	Cell Discov.	35821014	https://pubmed.ncbi.nlm.nih.gov/35821014/	Broader-species receptor binding and structural bases of Omicron SARS-CoV-2 to both mouse and palm-civet ACE2s	research	SCV2	delta	B.1.617.2	fulvous_fruit_bat	Rousettus_leschenaultii	NA	0	NA	NA
Li et al	2022	Cell Discov.	35821014	https://pubmed.ncbi.nlm.nih.gov/35821014/	Broader-species receptor binding and structural bases of Omicron SARS-CoV-2 to both mouse and palm-civet ACE2s	research	SCV2	omicron	BA.1	fulvous_fruit_bat	Rousettus_leschenaultii	NA	0	NA	NA
Li et al	2022	Cell Discov.	35821014	https://pubmed.ncbi.nlm.nih.gov/35821014/	Broader-species receptor binding and structural bases of Omicron SARS-CoV-2 to both mouse and palm-civet ACE2s	research	SCV2	19a	Wuhan-Hu-1	greater_horseshoe_bat	Rhinolophus_ferrumequinum	NA	0	NA	NA
Li et al	2022	Cell Discov.	35821014	https://pubmed.ncbi.nlm.nih.gov/35821014/	Broader-species receptor binding and structural bases of Omicron SARS-CoV-2 to both mouse and palm-civet ACE2s	research	SCV2	delta	B.1.617.2	greater_horseshoe_bat	Rhinolophus_ferrumequinum	NA	0	NA	NA
Li et al	2022	Cell Discov.	35821014	https://pubmed.ncbi.nlm.nih.gov/35821014/	Broader-species receptor binding and structural bases of Omicron SARS-CoV-2 to both mouse and palm-civet ACE2s	research	SCV2	omicron	BA.1	greater_horseshoe_bat	Rhinolophus_ferrumequinum	NA	0	NA	NA
Li et al	2022	Cell Discov.	35821014	https://pubmed.ncbi.nlm.nih.gov/35821014/	Broader-species receptor binding and structural bases of Omicron SARS-CoV-2 to both mouse and palm-civet ACE2s	research	SCV2	19a	Wuhan-Hu-1	chinese_rufous_horseshoe_bat	Rhinolophus_sinicus	NA	0	NA	NA
Li et al	2022	Cell Discov.	35821014	https://pubmed.ncbi.nlm.nih.gov/35821014/	Broader-species receptor binding and structural bases of Omicron SARS-CoV-2 to both mouse and palm-civet ACE2s	research	SCV2	delta	B.1.617.2	chinese_rufous_horseshoe_bat	Rhinolophus_sinicus	NA	0	NA	NA
Li et al	2022	Cell Discov.	35821014	https://pubmed.ncbi.nlm.nih.gov/35821014/	Broader-species receptor binding and structural bases of Omicron SARS-CoV-2 to both mouse and palm-civet ACE2s	research	SCV2	omicron	BA.1	chinese_rufous_horseshoe_bat	Rhinolophus_sinicus	NA	0	NA	NA
Li et al	2022	Cell Discov.	35821014	https://pubmed.ncbi.nlm.nih.gov/35821014/	Broader-species receptor binding and structural bases of Omicron SARS-CoV-2 to both mouse and palm-civet ACE2s	research	SCV2	19a	Wuhan-Hu-1	little_brown_bat	Myotis_lucifugus	NA	0	NA	NA
Li et al	2022	Cell Discov.	35821014	https://pubmed.ncbi.nlm.nih.gov/35821014/	Broader-species receptor binding and structural bases of Omicron SARS-CoV-2 to both mouse and palm-civet ACE2s	research	SCV2	delta	B.1.617.2	little_brown_bat	Myotis_lucifugus	NA	0	NA	NA
Li et al	2022	Cell Discov.	35821014	https://pubmed.ncbi.nlm.nih.gov/35821014/	Broader-species receptor binding and structural bases of Omicron SARS-CoV-2 to both mouse and palm-civet ACE2s	research	SCV2	omicron	BA.1	little_brown_bat	Myotis_lucifugus	NA	0	NA	NA
Li et al	2022	Cell Discov.	35821014	https://pubmed.ncbi.nlm.nih.gov/35821014/	Broader-species receptor binding and structural bases of Omicron SARS-CoV-2 to both mouse and palm-civet ACE2s	research	SCV2	19a	Wuhan-Hu-1	lesser_hedgehog_tenrec	Echinops_telfairi	NA	0	NA	NA
Li et al	2022	Cell Discov.	35821014	https://pubmed.ncbi.nlm.nih.gov/35821014/	Broader-species receptor binding and structural bases of Omicron SARS-CoV-2 to both mouse and palm-civet ACE2s	research	SCV2	delta	B.1.617.2	lesser_hedgehog_tenrec	Echinops_telfairi	NA	0	NA	NA
Li et al	2022	Cell Discov.	35821014	https://pubmed.ncbi.nlm.nih.gov/35821014/	Broader-species receptor binding and structural bases of Omicron SARS-CoV-2 to both mouse and palm-civet ACE2s	research	SCV2	omicron	BA.1	lesser_hedgehog_tenrec	Echinops_telfairi	NA	0	NA	NA
Li et al	2022	Cell Discov.	35821014	https://pubmed.ncbi.nlm.nih.gov/35821014/	Broader-species receptor binding and structural bases of Omicron SARS-CoV-2 to both mouse and palm-civet ACE2s	research	SCV2	19a	Wuhan-Hu-1	Palm_civet	Paradoxurus_hermaphroditus	NA	0	NA	NA
Li et al	2022	Cell Discov.	35821014	https://pubmed.ncbi.nlm.nih.gov/35821014/	Broader-species receptor binding and structural bases of Omicron SARS-CoV-2 to both mouse and palm-civet ACE2s	research	SCV2	delta	B.1.617.2	Palm_civet	Paradoxurus_hermaphroditus	NA	0	NA	NA
Li et al	2022	Cell Discov.	35821014	https://pubmed.ncbi.nlm.nih.gov/35821014/	Broader-species receptor binding and structural bases of Omicron SARS-CoV-2 to both mouse and palm-civet ACE2s	research	SCV2	omicron	BA.1	Palm_civet	Paradoxurus_hermaphroditus	NA	0	NA	NA
Ahmed	2022	Infect Genet Evol.	33301987	https://pubmed.ncbi.nlm.nih.gov/33301987/	Host range projection of SARS-CoV-2: South Asia perspective	research	SCV2	19a	Wuhan-Hu-1	rhesus_macaque	Macaca_mulatta	NA	NA	NA	1
Ahmed	2022	Infect Genet Evol.	33301987	https://pubmed.ncbi.nlm.nih.gov/33301987/	Host range projection of SARS-CoV-2: South Asia perspective	research	SCV2	19a	Wuhan-Hu-1	squirrel	Ictidomys_tridecemlineatus	NA	NA	NA	1
Ahmed	2022	Infect Genet Evol.	33301987	https://pubmed.ncbi.nlm.nih.gov/33301987/	Host range projection of SARS-CoV-2: South Asia perspective	research	SCV2	19a	Wuhan-Hu-1	European_rabbit	Oryctolagus_cuniculus	NA	NA	NA	1
Ahmed	2022	Infect Genet Evol.	33301987	https://pubmed.ncbi.nlm.nih.gov/33301987/	Host range projection of SARS-CoV-2: South Asia perspective	research	SCV2	19a	Wuhan-Hu-1	Siberian_tiger	Panthera_tigris_altaica	NA	NA	NA	1
Ahmed	2022	Infect Genet Evol.	33301987	https://pubmed.ncbi.nlm.nih.gov/33301987/	Host range projection of SARS-CoV-2: South Asia perspective	research	SCV2	19a	Wuhan-Hu-1	cat	Felis_catus	NA	NA	NA	1
Ahmed	2022	Infect Genet Evol.	33301987	https://pubmed.ncbi.nlm.nih.gov/33301987/	Host range projection of SARS-CoV-2: South Asia perspective	research	SCV2	19a	Wuhan-Hu-1	cow	Bos_taurus	NA	NA	NA	1
Ahmed	2022	Infect Genet Evol.	33301987	https://pubmed.ncbi.nlm.nih.gov/33301987/	Host range projection of SARS-CoV-2: South Asia perspective	research	SCV2	19a	Wuhan-Hu-1	buffalo	Bubalus_bubalis	NA	NA	NA	1
Ahmed	2022	Infect Genet Evol.	33301987	https://pubmed.ncbi.nlm.nih.gov/33301987/	Host range projection of SARS-CoV-2: South Asia perspective	research	SCV2	19a	Wuhan-Hu-1	goat	Capra_hircus	NA	NA	NA	1
Ahmed	2022	Infect Genet Evol.	33301987	https://pubmed.ncbi.nlm.nih.gov/33301987/	Host range projection of SARS-CoV-2: South Asia perspective	research	SCV2	19a	Wuhan-Hu-1	sheep	Ovis_aries	NA	NA	NA	1
Ahmed	2022	Infect Genet Evol.	33301987	https://pubmed.ncbi.nlm.nih.gov/33301987/	Host range projection of SARS-CoV-2: South Asia perspective	research	SCV2	19a	Wuhan-Hu-1	dog	Canis_lupus_familiaris	NA	NA	NA	1
Ahmed	2022	Infect Genet Evol.	33301987	https://pubmed.ncbi.nlm.nih.gov/33301987/	Host range projection of SARS-CoV-2: South Asia perspective	research	SCV2	19a	Wuhan-Hu-1	fox	Vulpes_vulpes	NA	NA	NA	1
Ahmed	2022	Infect Genet Evol.	33301987	https://pubmed.ncbi.nlm.nih.gov/33301987/	Host range projection of SARS-CoV-2: South Asia perspective	research	SCV2	19a	Wuhan-Hu-1	intermediate_horseshoe_bat	Rhinolophus_affinis	NA	NA	NA	1
Ahmed	2022	Infect Genet Evol.	33301987	https://pubmed.ncbi.nlm.nih.gov/33301987/	Host range projection of SARS-CoV-2: South Asia perspective	research	SCV2	19a	Wuhan-Hu-1	pig	Sus_scrofa	NA	NA	NA	1
Ahmed	2022	Infect Genet Evol.	33301987	https://pubmed.ncbi.nlm.nih.gov/33301987/	Host range projection of SARS-CoV-2: South Asia perspective	research	SCV2	19a	Wuhan-Hu-1	camel	Camelus_dromedarius	NA	NA	NA	1
Ahmed	2022	Infect Genet Evol.	33301987	https://pubmed.ncbi.nlm.nih.gov/33301987/	Host range projection of SARS-CoV-2: South Asia perspective	research	SCV2	19a	Wuhan-Hu-1	large_flying_fox	Pteropus_vampyrus	NA	NA	NA	1
Ahmed	2022	Infect Genet Evol.	33301987	https://pubmed.ncbi.nlm.nih.gov/33301987/	Host range projection of SARS-CoV-2: South Asia perspective	research	SCV2	19a	Wuhan-Hu-1	elephant	Loxodonta_africana	NA	NA	NA	1
Ahmed	2022	Infect Genet Evol.	33301987	https://pubmed.ncbi.nlm.nih.gov/33301987/	Host range projection of SARS-CoV-2: South Asia perspective	research	SCV2	19a	Wuhan-Hu-1	horse	Equus_caballus	NA	NA	NA	1
Ahmed	2022	Infect Genet Evol.	33301987	https://pubmed.ncbi.nlm.nih.gov/33301987/	Host range projection of SARS-CoV-2: South Asia perspective	research	SCV2	19a	Wuhan-Hu-1	donkey	Equus_asinus	NA	NA	NA	1
Ahmed	2022	Infect Genet Evol.	33301987	https://pubmed.ncbi.nlm.nih.gov/33301987/	Host range projection of SARS-CoV-2: South Asia perspective	research	SCV2	19a	Wuhan-Hu-1	pearson's_horseshoe_bat	Rhinolophus_pearsonii	NA	NA	NA	1
Ahmed	2022	Infect Genet Evol.	33301987	https://pubmed.ncbi.nlm.nih.gov/33301987/	Host range projection of SARS-CoV-2: South Asia perspective	research	SCV2	19a	Wuhan-Hu-1	pangolin	Manis_javanica	NA	NA	NA	1
Ahmed	2022	Infect Genet Evol.	33301987	https://pubmed.ncbi.nlm.nih.gov/33301987/	Host range projection of SARS-CoV-2: South Asia perspective	research	SCV2	19a	Wuhan-Hu-1	chinese_rufous_horseshoe_bat	Rhinolophus_sinicus	NA	NA	NA	1
Ahmed	2022	Infect Genet Evol.	33301987	https://pubmed.ncbi.nlm.nih.gov/33301987/	Host range projection of SARS-CoV-2: South Asia perspective	research	SCV2	19a	Wuhan-Hu-1	European_mink	Mustela_lutreola	NA	NA	NA	1
Ahmed	2022	Infect Genet Evol.	33301987	https://pubmed.ncbi.nlm.nih.gov/33301987/	Host range projection of SARS-CoV-2: South Asia perspective	research	SCV2	19a	Wuhan-Hu-1	masked_palm_civet	Paguma_larvata	NA	NA	NA	1
Ahmed	2022	Infect Genet Evol.	33301987	https://pubmed.ncbi.nlm.nih.gov/33301987/	Host range projection of SARS-CoV-2: South Asia perspective	research	SCV2	19a	Wuhan-Hu-1	mouse	Mus_musculus	NA	NA	NA	0
Ahmed	2022	Infect Genet Evol.	33301987	https://pubmed.ncbi.nlm.nih.gov/33301987/	Host range projection of SARS-CoV-2: South Asia perspective	research	SCV2	19a	Wuhan-Hu-1	rat	Rattus_norvegicus	NA	NA	NA	0
Ahmed	2022	Infect Genet Evol.	33301987	https://pubmed.ncbi.nlm.nih.gov/33301987/	Host range projection of SARS-CoV-2: South Asia perspective	research	SCV2	19a	Wuhan-Hu-1	greater_horseshoe_bat	Rhinolophus_ferrumequinum	NA	NA	NA	0
Ahmed	2022	Infect Genet Evol.	33301987	https://pubmed.ncbi.nlm.nih.gov/33301987/	Host range projection of SARS-CoV-2: South Asia perspective	research	SCV2	19a	Wuhan-Hu-1	chicken	Gallus_gallus	NA	NA	NA	0
Ahmed	2022	Infect Genet Evol.	33301987	https://pubmed.ncbi.nlm.nih.gov/33301987/	Host range projection of SARS-CoV-2: South Asia perspective	research	SCV2	19a	Wuhan-Hu-1	pigeon	Columba_livia	NA	NA	NA	0
Ahmed	2022	Infect Genet Evol.	33301987	https://pubmed.ncbi.nlm.nih.gov/33301987/	Host range projection of SARS-CoV-2: South Asia perspective	research	SCV2	19a	Wuhan-Hu-1	turkey	Meleagris_gallopavo	NA	NA	NA	0
Ahmed	2022	Infect Genet Evol.	33301987	https://pubmed.ncbi.nlm.nih.gov/33301987/	Host range projection of SARS-CoV-2: South Asia perspective	research	SCV2	19a	Wuhan-Hu-1	duck	Anas_platyrhynchos	NA	NA	NA	0
Ahmed	2022	Infect Genet Evol.	33301987	https://pubmed.ncbi.nlm.nih.gov/33301987/	Host range projection of SARS-CoV-2: South Asia perspective	research	SCV2	19a	Wuhan-Hu-1	crow	Corvus_moneduloides	NA	NA	NA	0
Ahmed	2022	Infect Genet Evol.	33301987	https://pubmed.ncbi.nlm.nih.gov/33301987/	Host range projection of SARS-CoV-2: South Asia perspective	research	SCV2	19a	Wuhan-Hu-1	quail	Coturnix_japonica	NA	NA	NA	0
Ahmed	2022	Infect Genet Evol.	33301987	https://pubmed.ncbi.nlm.nih.gov/33301987/	Host range projection of SARS-CoV-2: South Asia perspective	research	SCV2	19a	Wuhan-Hu-1	sparrow	Zonotrichia_albicollis	NA	NA	NA	0
Ahmed	2022	Infect Genet Evol.	33301987	https://pubmed.ncbi.nlm.nih.gov/33301987/	Host range projection of SARS-CoV-2: South Asia perspective	research	SCV2	19a	Wuhan-Hu-1	frog	Nanorana_parkeri	NA	NA	NA	0
Starr et al.	2022	Nature	35114688	https://pubmed.ncbi.nlm.nih.gov/35114688/	ACE2 binding is an ancestral and evolvable trait of sarbecoviruses	research	SBC-C3	NA	BtKY72	pangolin	Manis_javanica	NA	NA	0	NA
Starr et al.	2022	Nature	35114688	https://pubmed.ncbi.nlm.nih.gov/35114688/	ACE2 binding is an ancestral and evolvable trait of sarbecoviruses	research	SCV2	19a	hCoV-19	pangolin	Manis_javanica	NA	NA	1	NA
Starr et al.	2022	Nature	35114688	https://pubmed.ncbi.nlm.nih.gov/35114688/	ACE2 binding is an ancestral and evolvable trait of sarbecoviruses	research	SCV2-like	NA	RaTG13	pangolin	Manis_javanica	NA	NA	0	NA
Starr et al.	2022	Nature	35114688	https://pubmed.ncbi.nlm.nih.gov/35114688/	ACE2 binding is an ancestral and evolvable trait of sarbecoviruses	research	SCV2-like	NA	GD-Pangolin	pangolin	Manis_javanica	NA	NA	1	NA
Starr et al.	2022	Nature	35114688	https://pubmed.ncbi.nlm.nih.gov/35114688/	ACE2 binding is an ancestral and evolvable trait of sarbecoviruses	research	SCV2-like	NA	GX-Pangolin	pangolin	Manis_javanica	NA	NA	1	NA
Starr et al.	2022	Nature	35114688	https://pubmed.ncbi.nlm.nih.gov/35114688/	ACE2 binding is an ancestral and evolvable trait of sarbecoviruses	research	SCV1	NA	Sin852	pangolin	Manis_javanica	NA	NA	1	NA
Starr et al.	2022	Nature	35114688	https://pubmed.ncbi.nlm.nih.gov/35114688/	ACE2 binding is an ancestral and evolvable trait of sarbecoviruses	research	SCV1	NA	GZ-C	pangolin	Manis_javanica	NA	NA	1	NA
Starr et al.	2022	Nature	35114688	https://pubmed.ncbi.nlm.nih.gov/35114688/	ACE2 binding is an ancestral and evolvable trait of sarbecoviruses	research	SCV1	NA	Sino1-11	pangolin	Manis_javanica	NA	NA	1	NA
Starr et al.	2022	Nature	35114688	https://pubmed.ncbi.nlm.nih.gov/35114688/	ACE2 binding is an ancestral and evolvable trait of sarbecoviruses	research	SCV1	NA	Urbani	pangolin	Manis_javanica	NA	NA	1	NA
Starr et al.	2022	Nature	35114688	https://pubmed.ncbi.nlm.nih.gov/35114688/	ACE2 binding is an ancestral and evolvable trait of sarbecoviruses	research	SCV1	NA	HGZ8L1-A	pangolin	Manis_javanica	NA	NA	1	NA
Starr et al.	2022	Nature	35114688	https://pubmed.ncbi.nlm.nih.gov/35114688/	ACE2 binding is an ancestral and evolvable trait of sarbecoviruses	research	SCV1	NA	GD01	pangolin	Manis_javanica	NA	NA	1	NA
Starr et al.	2022	Nature	35114688	https://pubmed.ncbi.nlm.nih.gov/35114688/	ACE2 binding is an ancestral and evolvable trait of sarbecoviruses	research	SCV1	NA	PC4-127	pangolin	Manis_javanica	NA	NA	0	NA
Starr et al.	2022	Nature	35114688	https://pubmed.ncbi.nlm.nih.gov/35114688/	ACE2 binding is an ancestral and evolvable trait of sarbecoviruses	research	SCV1	NA	PC4-13	pangolin	Manis_javanica	NA	NA	0	NA
Starr et al.	2022	Nature	35114688	https://pubmed.ncbi.nlm.nih.gov/35114688/	ACE2 binding is an ancestral and evolvable trait of sarbecoviruses	research	SCV1	NA	PC4-137	pangolin	Manis_javanica	NA	NA	0	NA
Starr et al.	2022	Nature	35114688	https://pubmed.ncbi.nlm.nih.gov/35114688/	ACE2 binding is an ancestral and evolvable trait of sarbecoviruses	research	SCV1	NA	GD03T0013	pangolin	Manis_javanica	NA	NA	0	NA
Starr et al.	2022	Nature	35114688	https://pubmed.ncbi.nlm.nih.gov/35114688/	ACE2 binding is an ancestral and evolvable trait of sarbecoviruses	research	SCV1	NA	GZ0402	pangolin	Manis_javanica	NA	NA	0	NA
Starr et al.	2022	Nature	35114688	https://pubmed.ncbi.nlm.nih.gov/35114688/	ACE2 binding is an ancestral and evolvable trait of sarbecoviruses	research	SCV1	NA	SZ1	pangolin	Manis_javanica	NA	NA	0	NA
Starr et al.	2022	Nature	35114688	https://pubmed.ncbi.nlm.nih.gov/35114688/	ACE2 binding is an ancestral and evolvable trait of sarbecoviruses	research	SCV1-like	NA	LYRa11	pangolin	Manis_javanica	NA	NA	0	NA
Starr et al.	2022	Nature	35114688	https://pubmed.ncbi.nlm.nih.gov/35114688/	ACE2 binding is an ancestral and evolvable trait of sarbecoviruses	research	SCV1-like	NA	WIV1	pangolin	Manis_javanica	NA	NA	0	NA
Starr et al.	2022	Nature	35114688	https://pubmed.ncbi.nlm.nih.gov/35114688/	ACE2 binding is an ancestral and evolvable trait of sarbecoviruses	research	SCV1-like	NA	Rs7327	pangolin	Manis_javanica	NA	NA	0	NA
Starr et al.	2022	Nature	35114688	https://pubmed.ncbi.nlm.nih.gov/35114688/	ACE2 binding is an ancestral and evolvable trait of sarbecoviruses	research	SCV1-like	NA	Rs4231	pangolin	Manis_javanica	NA	NA	0	NA
Starr et al.	2022	Nature	35114688	https://pubmed.ncbi.nlm.nih.gov/35114688/	ACE2 binding is an ancestral and evolvable trait of sarbecoviruses	research	SCV1-like	NA	RsSHC014	pangolin	Manis_javanica	NA	NA	0	NA
Starr et al.	2022	Nature	35114688	https://pubmed.ncbi.nlm.nih.gov/35114688/	ACE2 binding is an ancestral and evolvable trait of sarbecoviruses	research	SCV1-like	NA	Rs4084	pangolin	Manis_javanica	NA	NA	0	NA
Starr et al.	2022	Nature	35114688	https://pubmed.ncbi.nlm.nih.gov/35114688/	ACE2 binding is an ancestral and evolvable trait of sarbecoviruses	research	SBC-C3	NA	BtKY72	civet	Paguma_larvata	NA	NA	0	NA
Starr et al.	2022	Nature	35114688	https://pubmed.ncbi.nlm.nih.gov/35114688/	ACE2 binding is an ancestral and evolvable trait of sarbecoviruses	research	SCV2	19a	hCoV-19	civet	Paguma_larvata	NA	NA	0	NA
Starr et al.	2022	Nature	35114688	https://pubmed.ncbi.nlm.nih.gov/35114688/	ACE2 binding is an ancestral and evolvable trait of sarbecoviruses	research	SCV2-like	NA	RaTG13	civet	Paguma_larvata	NA	NA	0	NA
Starr et al.	2022	Nature	35114688	https://pubmed.ncbi.nlm.nih.gov/35114688/	ACE2 binding is an ancestral and evolvable trait of sarbecoviruses	research	SCV2-like	NA	GD-Pangolin	civet	Paguma_larvata	NA	NA	0	NA
Starr et al.	2022	Nature	35114688	https://pubmed.ncbi.nlm.nih.gov/35114688/	ACE2 binding is an ancestral and evolvable trait of sarbecoviruses	research	SCV2-like	NA	GX-Pangolin	civet	Paguma_larvata	NA	NA	0	NA
Starr et al.	2022	Nature	35114688	https://pubmed.ncbi.nlm.nih.gov/35114688/	ACE2 binding is an ancestral and evolvable trait of sarbecoviruses	research	SCV1	NA	Sin852	civet	Paguma_larvata	NA	NA	1	NA
Starr et al.	2022	Nature	35114688	https://pubmed.ncbi.nlm.nih.gov/35114688/	ACE2 binding is an ancestral and evolvable trait of sarbecoviruses	research	SCV1	NA	GZ-C	civet	Paguma_larvata	NA	NA	1	NA
Starr et al.	2022	Nature	35114688	https://pubmed.ncbi.nlm.nih.gov/35114688/	ACE2 binding is an ancestral and evolvable trait of sarbecoviruses	research	SCV1	NA	Sino1-11	civet	Paguma_larvata	NA	NA	1	NA
Starr et al.	2022	Nature	35114688	https://pubmed.ncbi.nlm.nih.gov/35114688/	ACE2 binding is an ancestral and evolvable trait of sarbecoviruses	research	SCV1	NA	Urbani	civet	Paguma_larvata	NA	NA	1	NA
Starr et al.	2022	Nature	35114688	https://pubmed.ncbi.nlm.nih.gov/35114688/	ACE2 binding is an ancestral and evolvable trait of sarbecoviruses	research	SCV1	NA	HGZ8L1-A	civet	Paguma_larvata	NA	NA	1	NA
Starr et al.	2022	Nature	35114688	https://pubmed.ncbi.nlm.nih.gov/35114688/	ACE2 binding is an ancestral and evolvable trait of sarbecoviruses	research	SCV1	NA	GD01	civet	Paguma_larvata	NA	NA	1	NA
Starr et al.	2022	Nature	35114688	https://pubmed.ncbi.nlm.nih.gov/35114688/	ACE2 binding is an ancestral and evolvable trait of sarbecoviruses	research	SCV1	NA	PC4-127	civet	Paguma_larvata	NA	NA	1	NA
Starr et al.	2022	Nature	35114688	https://pubmed.ncbi.nlm.nih.gov/35114688/	ACE2 binding is an ancestral and evolvable trait of sarbecoviruses	research	SCV1	NA	PC4-13	civet	Paguma_larvata	NA	NA	1	NA
Starr et al.	2022	Nature	35114688	https://pubmed.ncbi.nlm.nih.gov/35114688/	ACE2 binding is an ancestral and evolvable trait of sarbecoviruses	research	SCV1	NA	PC4-137	civet	Paguma_larvata	NA	NA	1	NA
Starr et al.	2022	Nature	35114688	https://pubmed.ncbi.nlm.nih.gov/35114688/	ACE2 binding is an ancestral and evolvable trait of sarbecoviruses	research	SCV1	NA	GD03T0013	civet	Paguma_larvata	NA	NA	1	NA
Starr et al.	2022	Nature	35114688	https://pubmed.ncbi.nlm.nih.gov/35114688/	ACE2 binding is an ancestral and evolvable trait of sarbecoviruses	research	SCV1	NA	GZ0402	civet	Paguma_larvata	NA	NA	0	NA
Starr et al.	2022	Nature	35114688	https://pubmed.ncbi.nlm.nih.gov/35114688/	ACE2 binding is an ancestral and evolvable trait of sarbecoviruses	research	SCV1	NA	SZ1	civet	Paguma_larvata	NA	NA	1	NA
Starr et al.	2022	Nature	35114688	https://pubmed.ncbi.nlm.nih.gov/35114688/	ACE2 binding is an ancestral and evolvable trait of sarbecoviruses	research	SCV1-like	NA	LYRa11	civet	Paguma_larvata	NA	NA	0	NA
Starr et al.	2022	Nature	35114688	https://pubmed.ncbi.nlm.nih.gov/35114688/	ACE2 binding is an ancestral and evolvable trait of sarbecoviruses	research	SCV1-like	NA	WIV1	civet	Paguma_larvata	NA	NA	0	NA
Starr et al.	2022	Nature	35114688	https://pubmed.ncbi.nlm.nih.gov/35114688/	ACE2 binding is an ancestral and evolvable trait of sarbecoviruses	research	SCV1-like	NA	Rs7327	civet	Paguma_larvata	NA	NA	0	NA
Starr et al.	2022	Nature	35114688	https://pubmed.ncbi.nlm.nih.gov/35114688/	ACE2 binding is an ancestral and evolvable trait of sarbecoviruses	research	SCV1-like	NA	Rs4231	civet	Paguma_larvata	NA	NA	1	NA
Starr et al.	2022	Nature	35114688	https://pubmed.ncbi.nlm.nih.gov/35114688/	ACE2 binding is an ancestral and evolvable trait of sarbecoviruses	research	SCV1-like	NA	RsSHC014	civet	Paguma_larvata	NA	NA	1	NA
Starr et al.	2022	Nature	35114688	https://pubmed.ncbi.nlm.nih.gov/35114688/	ACE2 binding is an ancestral and evolvable trait of sarbecoviruses	research	SCV1-like	NA	Rs4084	civet	Paguma_larvata	NA	NA	1	NA
Starr et al.	2022	Nature	35114688	https://pubmed.ncbi.nlm.nih.gov/35114688/	ACE2 binding is an ancestral and evolvable trait of sarbecoviruses	research	SBC-C3	NA	BtKY72	intermediate_horseshoe_bat	Rhinolophus_affinis	NA	1	1	NA
Starr et al.	2022	Nature	35114688	https://pubmed.ncbi.nlm.nih.gov/35114688/	ACE2 binding is an ancestral and evolvable trait of sarbecoviruses	research	SCV2	19a	hCoV-19	intermediate_horseshoe_bat	Rhinolophus_affinis	NA	NA	1	NA
Starr et al.	2022	Nature	35114688	https://pubmed.ncbi.nlm.nih.gov/35114688/	ACE2 binding is an ancestral and evolvable trait of sarbecoviruses	research	SCV2-like	NA	RaTG13	intermediate_horseshoe_bat	Rhinolophus_affinis	NA	NA	0	NA
Starr et al.	2022	Nature	35114688	https://pubmed.ncbi.nlm.nih.gov/35114688/	ACE2 binding is an ancestral and evolvable trait of sarbecoviruses	research	SCV2-like	NA	GD-Pangolin	intermediate_horseshoe_bat	Rhinolophus_affinis	NA	NA	1	NA
Starr et al.	2022	Nature	35114688	https://pubmed.ncbi.nlm.nih.gov/35114688/	ACE2 binding is an ancestral and evolvable trait of sarbecoviruses	research	SCV2-like	NA	GX-Pangolin	intermediate_horseshoe_bat	Rhinolophus_affinis	NA	NA	1	NA
Starr et al.	2022	Nature	35114688	https://pubmed.ncbi.nlm.nih.gov/35114688/	ACE2 binding is an ancestral and evolvable trait of sarbecoviruses	research	SCV1	NA	Sin852	intermediate_horseshoe_bat	Rhinolophus_affinis	NA	NA	1	NA
Starr et al.	2022	Nature	35114688	https://pubmed.ncbi.nlm.nih.gov/35114688/	ACE2 binding is an ancestral and evolvable trait of sarbecoviruses	research	SCV1	NA	GZ-C	intermediate_horseshoe_bat	Rhinolophus_affinis	NA	NA	1	NA
Starr et al.	2022	Nature	35114688	https://pubmed.ncbi.nlm.nih.gov/35114688/	ACE2 binding is an ancestral and evolvable trait of sarbecoviruses	research	SCV1	NA	Sino1-11	intermediate_horseshoe_bat	Rhinolophus_affinis	NA	NA	1	NA
Starr et al.	2022	Nature	35114688	https://pubmed.ncbi.nlm.nih.gov/35114688/	ACE2 binding is an ancestral and evolvable trait of sarbecoviruses	research	SCV1	NA	Urbani	intermediate_horseshoe_bat	Rhinolophus_affinis	NA	NA	1	NA
Starr et al.	2022	Nature	35114688	https://pubmed.ncbi.nlm.nih.gov/35114688/	ACE2 binding is an ancestral and evolvable trait of sarbecoviruses	research	SCV1	NA	HGZ8L1-A	intermediate_horseshoe_bat	Rhinolophus_affinis	NA	NA	1	NA
Starr et al.	2022	Nature	35114688	https://pubmed.ncbi.nlm.nih.gov/35114688/	ACE2 binding is an ancestral and evolvable trait of sarbecoviruses	research	SCV1	NA	GD01	intermediate_horseshoe_bat	Rhinolophus_affinis	NA	NA	1	NA
Starr et al.	2022	Nature	35114688	https://pubmed.ncbi.nlm.nih.gov/35114688/	ACE2 binding is an ancestral and evolvable trait of sarbecoviruses	research	SCV1	NA	PC4-127	intermediate_horseshoe_bat	Rhinolophus_affinis	NA	NA	1	NA
Starr et al.	2022	Nature	35114688	https://pubmed.ncbi.nlm.nih.gov/35114688/	ACE2 binding is an ancestral and evolvable trait of sarbecoviruses	research	SCV1	NA	PC4-13	intermediate_horseshoe_bat	Rhinolophus_affinis	NA	NA	1	NA
Starr et al.	2022	Nature	35114688	https://pubmed.ncbi.nlm.nih.gov/35114688/	ACE2 binding is an ancestral and evolvable trait of sarbecoviruses	research	SCV1	NA	PC4-137	intermediate_horseshoe_bat	Rhinolophus_affinis	NA	NA	1	NA
Starr et al.	2022	Nature	35114688	https://pubmed.ncbi.nlm.nih.gov/35114688/	ACE2 binding is an ancestral and evolvable trait of sarbecoviruses	research	SCV1	NA	GD03T0013	intermediate_horseshoe_bat	Rhinolophus_affinis	NA	NA	1	NA
Starr et al.	2022	Nature	35114688	https://pubmed.ncbi.nlm.nih.gov/35114688/	ACE2 binding is an ancestral and evolvable trait of sarbecoviruses	research	SCV1	NA	GZ0402	intermediate_horseshoe_bat	Rhinolophus_affinis	NA	NA	0	NA
Starr et al.	2022	Nature	35114688	https://pubmed.ncbi.nlm.nih.gov/35114688/	ACE2 binding is an ancestral and evolvable trait of sarbecoviruses	research	SCV1	NA	SZ1	intermediate_horseshoe_bat	Rhinolophus_affinis	NA	NA	1	NA
Starr et al.	2022	Nature	35114688	https://pubmed.ncbi.nlm.nih.gov/35114688/	ACE2 binding is an ancestral and evolvable trait of sarbecoviruses	research	SCV1-like	NA	LYRa11	intermediate_horseshoe_bat	Rhinolophus_affinis	NA	NA	1	NA
Starr et al.	2022	Nature	35114688	https://pubmed.ncbi.nlm.nih.gov/35114688/	ACE2 binding is an ancestral and evolvable trait of sarbecoviruses	research	SCV1-like	NA	WIV1	intermediate_horseshoe_bat	Rhinolophus_affinis	NA	NA	1	NA
Starr et al.	2022	Nature	35114688	https://pubmed.ncbi.nlm.nih.gov/35114688/	ACE2 binding is an ancestral and evolvable trait of sarbecoviruses	research	SCV1-like	NA	Rs7327	intermediate_horseshoe_bat	Rhinolophus_affinis	NA	NA	1	NA
Starr et al.	2022	Nature	35114688	https://pubmed.ncbi.nlm.nih.gov/35114688/	ACE2 binding is an ancestral and evolvable trait of sarbecoviruses	research	SCV1-like	NA	Rs4231	intermediate_horseshoe_bat	Rhinolophus_affinis	NA	NA	1	NA
Starr et al.	2022	Nature	35114688	https://pubmed.ncbi.nlm.nih.gov/35114688/	ACE2 binding is an ancestral and evolvable trait of sarbecoviruses	research	SCV1-like	NA	RsSHC014	intermediate_horseshoe_bat	Rhinolophus_affinis	NA	NA	1	NA
Starr et al.	2022	Nature	35114688	https://pubmed.ncbi.nlm.nih.gov/35114688/	ACE2 binding is an ancestral and evolvable trait of sarbecoviruses	research	SCV1-like	NA	Rs4084	intermediate_horseshoe_bat	Rhinolophus_affinis	NA	NA	1	NA
Starr et al.	2022	Nature	35114688	https://pubmed.ncbi.nlm.nih.gov/35114688/	ACE2 binding is an ancestral and evolvable trait of sarbecoviruses	research	SBC-C3	NA	BtKY72	chinese_rufous_horseshoe_bat	Rhinolophus_sinicus	NA	NA	0	NA
Starr et al.	2022	Nature	35114688	https://pubmed.ncbi.nlm.nih.gov/35114688/	ACE2 binding is an ancestral and evolvable trait of sarbecoviruses	research	SCV2	19a	hCoV-19	chinese_rufous_horseshoe_bat	Rhinolophus_sinicus	NA	NA	0	NA
Starr et al.	2022	Nature	35114688	https://pubmed.ncbi.nlm.nih.gov/35114688/	ACE2 binding is an ancestral and evolvable trait of sarbecoviruses	research	SCV2-like	NA	RaTG13	chinese_rufous_horseshoe_bat	Rhinolophus_sinicus	NA	NA	0	NA
Starr et al.	2022	Nature	35114688	https://pubmed.ncbi.nlm.nih.gov/35114688/	ACE2 binding is an ancestral and evolvable trait of sarbecoviruses	research	SCV2-like	NA	GD-Pangolin	chinese_rufous_horseshoe_bat	Rhinolophus_sinicus	NA	NA	0	NA
Starr et al.	2022	Nature	35114688	https://pubmed.ncbi.nlm.nih.gov/35114688/	ACE2 binding is an ancestral and evolvable trait of sarbecoviruses	research	SCV2-like	NA	GX-Pangolin	chinese_rufous_horseshoe_bat	Rhinolophus_sinicus	NA	NA	0	NA
Starr et al.	2022	Nature	35114688	https://pubmed.ncbi.nlm.nih.gov/35114688/	ACE2 binding is an ancestral and evolvable trait of sarbecoviruses	research	SCV1	NA	Sin852	chinese_rufous_horseshoe_bat	Rhinolophus_sinicus	NA	NA	0	NA
Starr et al.	2022	Nature	35114688	https://pubmed.ncbi.nlm.nih.gov/35114688/	ACE2 binding is an ancestral and evolvable trait of sarbecoviruses	research	SCV1	NA	GZ-C	chinese_rufous_horseshoe_bat	Rhinolophus_sinicus	NA	NA	1	NA
Starr et al.	2022	Nature	35114688	https://pubmed.ncbi.nlm.nih.gov/35114688/	ACE2 binding is an ancestral and evolvable trait of sarbecoviruses	research	SCV1	NA	Sino1-11	chinese_rufous_horseshoe_bat	Rhinolophus_sinicus	NA	NA	1	NA
Starr et al.	2022	Nature	35114688	https://pubmed.ncbi.nlm.nih.gov/35114688/	ACE2 binding is an ancestral and evolvable trait of sarbecoviruses	research	SCV1	NA	Urbani	chinese_rufous_horseshoe_bat	Rhinolophus_sinicus	NA	NA	0	NA
Starr et al.	2022	Nature	35114688	https://pubmed.ncbi.nlm.nih.gov/35114688/	ACE2 binding is an ancestral and evolvable trait of sarbecoviruses	research	SCV1	NA	HGZ8L1-A	chinese_rufous_horseshoe_bat	Rhinolophus_sinicus	NA	NA	0	NA
Starr et al.	2022	Nature	35114688	https://pubmed.ncbi.nlm.nih.gov/35114688/	ACE2 binding is an ancestral and evolvable trait of sarbecoviruses	research	SCV1	NA	GD01	chinese_rufous_horseshoe_bat	Rhinolophus_sinicus	NA	NA	0	NA
Starr et al.	2022	Nature	35114688	https://pubmed.ncbi.nlm.nih.gov/35114688/	ACE2 binding is an ancestral and evolvable trait of sarbecoviruses	research	SCV1	NA	PC4-127	chinese_rufous_horseshoe_bat	Rhinolophus_sinicus	NA	NA	1	NA
Starr et al.	2022	Nature	35114688	https://pubmed.ncbi.nlm.nih.gov/35114688/	ACE2 binding is an ancestral and evolvable trait of sarbecoviruses	research	SCV1	NA	PC4-13	chinese_rufous_horseshoe_bat	Rhinolophus_sinicus	NA	NA	0	NA
Starr et al.	2022	Nature	35114688	https://pubmed.ncbi.nlm.nih.gov/35114688/	ACE2 binding is an ancestral and evolvable trait of sarbecoviruses	research	SCV1	NA	PC4-137	chinese_rufous_horseshoe_bat	Rhinolophus_sinicus	NA	NA	0	NA
Starr et al.	2022	Nature	35114688	https://pubmed.ncbi.nlm.nih.gov/35114688/	ACE2 binding is an ancestral and evolvable trait of sarbecoviruses	research	SCV1	NA	GD03T0013	chinese_rufous_horseshoe_bat	Rhinolophus_sinicus	NA	NA	0	NA
Starr et al.	2022	Nature	35114688	https://pubmed.ncbi.nlm.nih.gov/35114688/	ACE2 binding is an ancestral and evolvable trait of sarbecoviruses	research	SCV1	NA	GZ0402	chinese_rufous_horseshoe_bat	Rhinolophus_sinicus	NA	NA	0	NA
Starr et al.	2022	Nature	35114688	https://pubmed.ncbi.nlm.nih.gov/35114688/	ACE2 binding is an ancestral and evolvable trait of sarbecoviruses	research	SCV1	NA	SZ1	chinese_rufous_horseshoe_bat	Rhinolophus_sinicus	NA	NA	0	NA
Starr et al.	2022	Nature	35114688	https://pubmed.ncbi.nlm.nih.gov/35114688/	ACE2 binding is an ancestral and evolvable trait of sarbecoviruses	research	SCV1-like	NA	LYRa11	chinese_rufous_horseshoe_bat	Rhinolophus_sinicus	NA	NA	0	NA
Starr et al.	2022	Nature	35114688	https://pubmed.ncbi.nlm.nih.gov/35114688/	ACE2 binding is an ancestral and evolvable trait of sarbecoviruses	research	SCV1-like	NA	WIV1	chinese_rufous_horseshoe_bat	Rhinolophus_sinicus	NA	NA	0	NA
Starr et al.	2022	Nature	35114688	https://pubmed.ncbi.nlm.nih.gov/35114688/	ACE2 binding is an ancestral and evolvable trait of sarbecoviruses	research	SCV1-like	NA	Rs7327	chinese_rufous_horseshoe_bat	Rhinolophus_sinicus	NA	NA	0	NA
Starr et al.	2022	Nature	35114688	https://pubmed.ncbi.nlm.nih.gov/35114688/	ACE2 binding is an ancestral and evolvable trait of sarbecoviruses	research	SCV1-like	NA	Rs4231	chinese_rufous_horseshoe_bat	Rhinolophus_sinicus	NA	NA	1	NA
Starr et al.	2022	Nature	35114688	https://pubmed.ncbi.nlm.nih.gov/35114688/	ACE2 binding is an ancestral and evolvable trait of sarbecoviruses	research	SCV1-like	NA	RsSHC014	chinese_rufous_horseshoe_bat	Rhinolophus_sinicus	NA	NA	1	NA
Starr et al.	2022	Nature	35114688	https://pubmed.ncbi.nlm.nih.gov/35114688/	ACE2 binding is an ancestral and evolvable trait of sarbecoviruses	research	SCV1-like	NA	Rs4084	chinese_rufous_horseshoe_bat	Rhinolophus_sinicus	NA	NA	1	NA
Roelle et al.	2022	PLoS Biol.	35895696	https://pubmed.ncbi.nlm.nih.gov/35895696/	Expanded ACE2 dependencies of diverse SARS-like coronavirus receptor binding domains	research	SCV1	NA	Urbani	pearson's_horseshoe_bat	Rhinolophus_pearsonii	NA	0	NA	NA
Roelle et al.	2022	PLoS Biol.	35895696	https://pubmed.ncbi.nlm.nih.gov/35895696/	Expanded ACE2 dependencies of diverse SARS-like coronavirus receptor binding domains	research	SCV1-like	NA	WIV1	pearson's_horseshoe_bat	Rhinolophus_pearsonii	NA	1	NA	NA
Roelle et al.	2022	PLoS Biol.	35895696	https://pubmed.ncbi.nlm.nih.gov/35895696/	Expanded ACE2 dependencies of diverse SARS-like coronavirus receptor binding domains	research	SCV1-like	NA	YN2013	pearson's_horseshoe_bat	Rhinolophus_pearsonii	NA	1	NA	NA
Roelle et al.	2022	PLoS Biol.	35895696	https://pubmed.ncbi.nlm.nih.gov/35895696/	Expanded ACE2 dependencies of diverse SARS-like coronavirus receptor binding domains	research	SCV1-like	NA	Rs4237	pearson's_horseshoe_bat	Rhinolophus_pearsonii	NA	0	NA	NA
Roelle et al.	2022	PLoS Biol.	35895696	https://pubmed.ncbi.nlm.nih.gov/35895696/	Expanded ACE2 dependencies of diverse SARS-like coronavirus receptor binding domains	research	SCV1-like	NA	Rp3	pearson's_horseshoe_bat	Rhinolophus_pearsonii	NA	1	NA	NA
Roelle et al.	2022	PLoS Biol.	35895696	https://pubmed.ncbi.nlm.nih.gov/35895696/	Expanded ACE2 dependencies of diverse SARS-like coronavirus receptor binding domains	research	SCV2	19a	Wuhan-Hu-1	pearson's_horseshoe_bat	Rhinolophus_pearsonii	NA	0	NA	NA
Roelle et al.	2022	PLoS Biol.	35895696	https://pubmed.ncbi.nlm.nih.gov/35895696/	Expanded ACE2 dependencies of diverse SARS-like coronavirus receptor binding domains	research	SCV1	NA	Urbani	intermediate_horseshoe_bat	Rhinolophus_affinis	NA	1	NA	NA
Roelle et al.	2022	PLoS Biol.	35895696	https://pubmed.ncbi.nlm.nih.gov/35895696/	Expanded ACE2 dependencies of diverse SARS-like coronavirus receptor binding domains	research	SCV1-like	NA	WIV1	intermediate_horseshoe_bat	Rhinolophus_affinis	NA	1	NA	NA
Roelle et al.	2022	PLoS Biol.	35895696	https://pubmed.ncbi.nlm.nih.gov/35895696/	Expanded ACE2 dependencies of diverse SARS-like coronavirus receptor binding domains	research	SCV1-like	NA	YN2013	intermediate_horseshoe_bat	Rhinolophus_affinis	NA	1	NA	NA
Roelle et al.	2022	PLoS Biol.	35895696	https://pubmed.ncbi.nlm.nih.gov/35895696/	Expanded ACE2 dependencies of diverse SARS-like coronavirus receptor binding domains	research	SCV1-like	NA	Rs4237	intermediate_horseshoe_bat	Rhinolophus_affinis	NA	0	NA	NA
Roelle et al.	2022	PLoS Biol.	35895696	https://pubmed.ncbi.nlm.nih.gov/35895696/	Expanded ACE2 dependencies of diverse SARS-like coronavirus receptor binding domains	research	SCV1-like	NA	Rp3	intermediate_horseshoe_bat	Rhinolophus_affinis	NA	0	NA	NA
Roelle et al.	2022	PLoS Biol.	35895696	https://pubmed.ncbi.nlm.nih.gov/35895696/	Expanded ACE2 dependencies of diverse SARS-like coronavirus receptor binding domains	research	SCV2	19a	Wuhan-Hu-1	intermediate_horseshoe_bat	Rhinolophus_affinis	NA	1	NA	NA
Roelle et al.	2022	PLoS Biol.	35895696	https://pubmed.ncbi.nlm.nih.gov/35895696/	Expanded ACE2 dependencies of diverse SARS-like coronavirus receptor binding domains	research	SCV1	NA	Urbani	chinese_rufous_horseshoe_bat	Rhinolophus_sinicus	NA	1	NA	NA
Roelle et al.	2022	PLoS Biol.	35895696	https://pubmed.ncbi.nlm.nih.gov/35895696/	Expanded ACE2 dependencies of diverse SARS-like coronavirus receptor binding domains	research	SCV1-like	NA	WIV1	chinese_rufous_horseshoe_bat	Rhinolophus_sinicus	NA	1	NA	NA
Roelle et al.	2022	PLoS Biol.	35895696	https://pubmed.ncbi.nlm.nih.gov/35895696/	Expanded ACE2 dependencies of diverse SARS-like coronavirus receptor binding domains	research	SCV1-like	NA	YN2013	chinese_rufous_horseshoe_bat	Rhinolophus_sinicus	NA	0	NA	NA
Roelle et al.	2022	PLoS Biol.	35895696	https://pubmed.ncbi.nlm.nih.gov/35895696/	Expanded ACE2 dependencies of diverse SARS-like coronavirus receptor binding domains	research	SCV1-like	NA	Rs4237	chinese_rufous_horseshoe_bat	Rhinolophus_sinicus	NA	0	NA	NA
Roelle et al.	2022	PLoS Biol.	35895696	https://pubmed.ncbi.nlm.nih.gov/35895696/	Expanded ACE2 dependencies of diverse SARS-like coronavirus receptor binding domains	research	SCV1-like	NA	Rp3	chinese_rufous_horseshoe_bat	Rhinolophus_sinicus	NA	0	NA	NA
Roelle et al.	2022	PLoS Biol.	35895696	https://pubmed.ncbi.nlm.nih.gov/35895696/	Expanded ACE2 dependencies of diverse SARS-like coronavirus receptor binding domains	research	SCV2	19a	Wuhan-Hu-1	chinese_rufous_horseshoe_bat	Rhinolophus_sinicus	NA	1	NA	NA
Roelle et al.	2022	PLoS Biol.	35895696	https://pubmed.ncbi.nlm.nih.gov/35895696/	Expanded ACE2 dependencies of diverse SARS-like coronavirus receptor binding domains	research	SCV1	NA	Urbani	lander's_horseshoe_bat	Rhinolophus_landeri	NA	1	NA	NA
Roelle et al.	2022	PLoS Biol.	35895696	https://pubmed.ncbi.nlm.nih.gov/35895696/	Expanded ACE2 dependencies of diverse SARS-like coronavirus receptor binding domains	research	SCV1-like	NA	WIV1	lander's_horseshoe_bat	Rhinolophus_landeri	NA	1	NA	NA
Roelle et al.	2022	PLoS Biol.	35895696	https://pubmed.ncbi.nlm.nih.gov/35895696/	Expanded ACE2 dependencies of diverse SARS-like coronavirus receptor binding domains	research	SCV1-like	NA	YN2013	lander's_horseshoe_bat	Rhinolophus_landeri	NA	0	NA	NA
Roelle et al.	2022	PLoS Biol.	35895696	https://pubmed.ncbi.nlm.nih.gov/35895696/	Expanded ACE2 dependencies of diverse SARS-like coronavirus receptor binding domains	research	SCV1-like	NA	Rs4237	lander's_horseshoe_bat	Rhinolophus_landeri	NA	1	NA	NA
Roelle et al.	2022	PLoS Biol.	35895696	https://pubmed.ncbi.nlm.nih.gov/35895696/	Expanded ACE2 dependencies of diverse SARS-like coronavirus receptor binding domains	research	SCV1-like	NA	Rp3	lander's_horseshoe_bat	Rhinolophus_landeri	NA	0	NA	NA
Roelle et al.	2022	PLoS Biol.	35895696	https://pubmed.ncbi.nlm.nih.gov/35895696/	Expanded ACE2 dependencies of diverse SARS-like coronavirus receptor binding domains	research	SCV2	19a	Wuhan-Hu-1	lander's_horseshoe_bat	Rhinolophus_landeri	NA	1	NA	NA
Roelle et al.	2022	PLoS Biol.	35895696	https://pubmed.ncbi.nlm.nih.gov/35895696/	Expanded ACE2 dependencies of diverse SARS-like coronavirus receptor binding domains	research	SCV1	NA	Urbani	halcyon_horseshoe_bat	Rhinolophus_alcyone	NA	1	NA	NA
Roelle et al.	2022	PLoS Biol.	35895696	https://pubmed.ncbi.nlm.nih.gov/35895696/	Expanded ACE2 dependencies of diverse SARS-like coronavirus receptor binding domains	research	SCV1-like	NA	WIV1	halcyon_horseshoe_bat	Rhinolophus_alcyone	NA	1	NA	NA
Roelle et al.	2022	PLoS Biol.	35895696	https://pubmed.ncbi.nlm.nih.gov/35895696/	Expanded ACE2 dependencies of diverse SARS-like coronavirus receptor binding domains	research	SCV1-like	NA	YN2013	halcyon_horseshoe_bat	Rhinolophus_alcyone	NA	0	NA	NA
Roelle et al.	2022	PLoS Biol.	35895696	https://pubmed.ncbi.nlm.nih.gov/35895696/	Expanded ACE2 dependencies of diverse SARS-like coronavirus receptor binding domains	research	SCV1-like	NA	Rs4237	halcyon_horseshoe_bat	Rhinolophus_alcyone	NA	0	NA	NA
Roelle et al.	2022	PLoS Biol.	35895696	https://pubmed.ncbi.nlm.nih.gov/35895696/	Expanded ACE2 dependencies of diverse SARS-like coronavirus receptor binding domains	research	SCV1-like	NA	Rp3	halcyon_horseshoe_bat	Rhinolophus_alcyone	NA	0	NA	NA
Roelle et al.	2022	PLoS Biol.	35895696	https://pubmed.ncbi.nlm.nih.gov/35895696/	Expanded ACE2 dependencies of diverse SARS-like coronavirus receptor binding domains	research	SCV2	19a	Wuhan-Hu-1	halcyon_horseshoe_bat	Rhinolophus_alcyone	NA	1	NA	NA
Roelle et al.	2022	PLoS Biol.	35895696	https://pubmed.ncbi.nlm.nih.gov/35895696/	Expanded ACE2 dependencies of diverse SARS-like coronavirus receptor binding domains	research	SCV1	NA	Urbani	greater_horseshoe_bat	Rhinolophus_ferrumequinum	NA	0	NA	NA
Roelle et al.	2022	PLoS Biol.	35895696	https://pubmed.ncbi.nlm.nih.gov/35895696/	Expanded ACE2 dependencies of diverse SARS-like coronavirus receptor binding domains	research	SCV1-like	NA	WIV1	greater_horseshoe_bat	Rhinolophus_ferrumequinum	NA	1	NA	NA
Roelle et al.	2022	PLoS Biol.	35895696	https://pubmed.ncbi.nlm.nih.gov/35895696/	Expanded ACE2 dependencies of diverse SARS-like coronavirus receptor binding domains	research	SCV1-like	NA	YN2013	greater_horseshoe_bat	Rhinolophus_ferrumequinum	NA	0	NA	NA
Roelle et al.	2022	PLoS Biol.	35895696	https://pubmed.ncbi.nlm.nih.gov/35895696/	Expanded ACE2 dependencies of diverse SARS-like coronavirus receptor binding domains	research	SCV1-like	NA	Rs4237	greater_horseshoe_bat	Rhinolophus_ferrumequinum	NA	0	NA	NA
Roelle et al.	2022	PLoS Biol.	35895696	https://pubmed.ncbi.nlm.nih.gov/35895696/	Expanded ACE2 dependencies of diverse SARS-like coronavirus receptor binding domains	research	SCV1-like	NA	Rp3	greater_horseshoe_bat	Rhinolophus_ferrumequinum	NA	0	NA	NA
Roelle et al.	2022	PLoS Biol.	35895696	https://pubmed.ncbi.nlm.nih.gov/35895696/	Expanded ACE2 dependencies of diverse SARS-like coronavirus receptor binding domains	research	SCV2	19a	Wuhan-Hu-1	greater_horseshoe_bat	Rhinolophus_ferrumequinum	NA	0	NA	NA
Roelle et al.	2022	PLoS Biol.	35895696	https://pubmed.ncbi.nlm.nih.gov/35895696/	Expanded ACE2 dependencies of diverse SARS-like coronavirus receptor binding domains	research	SBC-C3	NA	BtKY72	pearson's_horseshoe_bat	Rhinolophus_pearsonii	NA	0	NA	NA
Roelle et al.	2022	PLoS Biol.	35895696	https://pubmed.ncbi.nlm.nih.gov/35895696/	Expanded ACE2 dependencies of diverse SARS-like coronavirus receptor binding domains	research	SBC-C3	NA	BtKY72	intermediate_horseshoe_bat	Rhinolophus_affinis	NA	1	NA	NA
Roelle et al.	2022	PLoS Biol.	35895696	https://pubmed.ncbi.nlm.nih.gov/35895696/	Expanded ACE2 dependencies of diverse SARS-like coronavirus receptor binding domains	research	SBC-C3	NA	BtKY72	chinese_rufous_horseshoe_bat	Rhinolophus_sinicus	NA	1	NA	NA
Roelle et al.	2022	PLoS Biol.	35895696	https://pubmed.ncbi.nlm.nih.gov/35895696/	Expanded ACE2 dependencies of diverse SARS-like coronavirus receptor binding domains	research	SBC-C3	NA	BtKY72	lander's_horseshoe_bat	Rhinolophus_landeri	NA	1	NA	NA
Roelle et al.	2022	PLoS Biol.	35895696	https://pubmed.ncbi.nlm.nih.gov/35895696/	Expanded ACE2 dependencies of diverse SARS-like coronavirus receptor binding domains	research	SBC-C3	NA	BtKY72	halcyon_horseshoe_bat	Rhinolophus_alcyone	NA	1	NA	NA
Roelle et al.	2022	PLoS Biol.	35895696	https://pubmed.ncbi.nlm.nih.gov/35895696/	Expanded ACE2 dependencies of diverse SARS-like coronavirus receptor binding domains	research	SBC-C3	NA	BtKY72	greater_horseshoe_bat	Rhinolophus_ferrumequinum	NA	1	NA	NA
Roelle et al.	2022	PLoS Biol.	35895696	https://pubmed.ncbi.nlm.nih.gov/35895696/	Expanded ACE2 dependencies of diverse SARS-like coronavirus receptor binding domains	research	SBC-C3	NA	Khosta-2	pearson's_horseshoe_bat	Rhinolophus_pearsonii	NA	0	NA	NA
Roelle et al.	2022	PLoS Biol.	35895696	https://pubmed.ncbi.nlm.nih.gov/35895696/	Expanded ACE2 dependencies of diverse SARS-like coronavirus receptor binding domains	research	SBC-C3	NA	Khosta-2	intermediate_horseshoe_bat	Rhinolophus_affinis	NA	0	NA	NA
Roelle et al.	2022	PLoS Biol.	35895696	https://pubmed.ncbi.nlm.nih.gov/35895696/	Expanded ACE2 dependencies of diverse SARS-like coronavirus receptor binding domains	research	SBC-C3	NA	Khosta-2	chinese_rufous_horseshoe_bat	Rhinolophus_sinicus	NA	0	NA	NA
Roelle et al.	2022	PLoS Biol.	35895696	https://pubmed.ncbi.nlm.nih.gov/35895696/	Expanded ACE2 dependencies of diverse SARS-like coronavirus receptor binding domains	research	SBC-C3	NA	Khosta-2	lander's_horseshoe_bat	Rhinolophus_landeri	NA	1	NA	NA
Roelle et al.	2022	PLoS Biol.	35895696	https://pubmed.ncbi.nlm.nih.gov/35895696/	Expanded ACE2 dependencies of diverse SARS-like coronavirus receptor binding domains	research	SBC-C3	NA	Khosta-2	halcyon_horseshoe_bat	Rhinolophus_alcyone	NA	1	NA	NA
Roelle et al.	2022	PLoS Biol.	35895696	https://pubmed.ncbi.nlm.nih.gov/35895696/	Expanded ACE2 dependencies of diverse SARS-like coronavirus receptor binding domains	research	SBC-C3	NA	Khosta-2	greater_horseshoe_bat	Rhinolophus_ferrumequinum	NA	1	NA	NA
Temmam et al.	2022	Nature	35172323	https://pubmed.ncbi.nlm.nih.gov/35172323/	Bat coronaviruses related to SARS-CoV-2 and infectious for human cells	research	SCV2-like	NA	BANAL52	Malayan_horseshoe_bat	Rhinolophus_malayanus	1	NA	NA	NA
Temmam et al.	2022	Nature	35172323	https://pubmed.ncbi.nlm.nih.gov/35172323/	Bat coronaviruses related to SARS-CoV-2 and infectious for human cells	research	SCV2-like	NA	BANAL103	least_horseshoe_bat	Rhinolophus_pusillus	1	NA	NA	NA
Temmam et al.	2022	Nature	35172323	https://pubmed.ncbi.nlm.nih.gov/35172323/	Bat coronaviruses related to SARS-CoV-2 and infectious for human cells	research	SCV2-like	NA	BANAL236	marshall's_horseshoe_bat	Rhinolophus_marshalli	1	NA	NA	NA
Kuchipudi et al.	2022	PNAS	35078920	https://pubmed.ncbi.nlm.nih.gov/35078920/	Multiple spillovers from humans and onwardtransmission of SARS-CoV-2 in white-tailed deer	research	SCV2	omicron	B.1.234	white_tailed_deer	Odocoileus_virginianus_texanus	1	NA	NA	NA
Kuchipudi et al.	2022	PNAS	35078920	https://pubmed.ncbi.nlm.nih.gov/35078920/	Multiple spillovers from humans and onwardtransmission of SARS-CoV-2 in white-tailed deer	research	SCV2	NA	B.1.311	white_tailed_deer	Odocoileus_virginianus_texanus	1	NA	NA	NA
Kuchipudi et al.	2022	PNAS	35078920	https://pubmed.ncbi.nlm.nih.gov/35078920/	Multiple spillovers from humans and onwardtransmission of SARS-CoV-2 in white-tailed deer	research	SCV2	NA	B.1.2	white_tailed_deer	Odocoileus_virginianus_texanus	1	NA	NA	NA
Yen et al.	2022	Lancet.	35279259	https://pubmed.ncbi.nlm.nih.gov/35279259/	Transmission of SARS-CoV-2 delta variant (AY.127) from pet hamsters to humans, leading to onward human-to-human transmission: a case study	research	SCV2	delta	AY.127	golden_hamster	Mesocricetus_auratus	1	NA	NA	NA
Koeppel et al.	2022	Viruses.	35062324	https://pubmed.ncbi.nlm.nih.gov/35062324/	SARS-CoV-2 Reverse Zoonoses to Pumas and Lions, South Africa	research	SCV2	delta	B.1.617.2	puma	Puma_concolor	1	NA	NA	NA
Koeppel et al.	2022	Viruses.	35062324	https://pubmed.ncbi.nlm.nih.gov/35062324/	SARS-CoV-2 Reverse Zoonoses to Pumas and Lions, South Africa	research	SCV2	delta	B.1.617.2	lion	Panthera_leo	1	NA	NA	NA
Nagy et al.	2022	Arch Virol.	35616738	https://pubmed.ncbi.nlm.nih.gov/35616738/	Reverse-zoonotic transmission of SARS-CoV-2 lineage alpha (B.1.1.7) to great apes and exotic felids in a zoo in the Czech Republic	research	SCV2	alpha	B.1.1.7	gorilla	Gorilla_gorilla_gorilla	1	NA	NA	NA
Nagy et al.	2022	Arch Virol.	35616738	https://pubmed.ncbi.nlm.nih.gov/35616738/	Reverse-zoonotic transmission of SARS-CoV-2 lineage alpha (B.1.1.7) to great apes and exotic felids in a zoo in the Czech Republic	research	SCV2	alpha	B.1.1.7	asiatic_lion	Panthera_leo_persica	1	NA	NA	NA
Nagy et al.	2022	Arch Virol.	35616738	https://pubmed.ncbi.nlm.nih.gov/35616738/	Reverse-zoonotic transmission of SARS-CoV-2 lineage alpha (B.1.1.7) to great apes and exotic felids in a zoo in the Czech Republic	research	SCV2	alpha	B.1.1.7	sumatran_tiger	Panthera_tigris_sumatrae	1	NA	NA	NA
Nagy et al.	2022	Arch Virol.	35616738	https://pubmed.ncbi.nlm.nih.gov/35616738/	Reverse-zoonotic transmission of SARS-CoV-2 lineage alpha (B.1.1.7) to great apes and exotic felids in a zoo in the Czech Republic	research	SCV2	alpha	B.1.1.7	malayan_tiger	Panthera_tigris_jacksoni	1	NA	NA	NA
Nagy et al.	2022	Arch Virol.	35616738	https://pubmed.ncbi.nlm.nih.gov/35616738/	Reverse-zoonotic transmission of SARS-CoV-2 lineage alpha (B.1.1.7) to great apes and exotic felids in a zoo in the Czech Republic	research	SCV2	alpha	B.1.1.7	tsushima_leopard_cat	Prionailurus_bengalensis_euptilurus	1	NA	NA	NA
Cool et al.	2022	Emerg Microbes Infect.	34842046	https://pubmed.ncbi.nlm.nih.gov/34842046/	Infection and transmission of ancestral SARS-CoV-2 and its alpha variant in pregnant white-tailed deer	research	SCV2	19a	WA1	white_tailed_deer	Odocoileus_virginianus_texanus	1	1	NA	NA
Cool et al.	2022	Emerg Microbes Infect.	34842046	https://pubmed.ncbi.nlm.nih.gov/34842046/	Infection and transmission of ancestral SARS-CoV-2 and its alpha variant in pregnant white-tailed deer	research	SCV2	19a	WA1	elk	Cervus_canadensis	0	NA	NA	NA
Cool et al.	2022	Emerg Microbes Infect.	34842046	https://pubmed.ncbi.nlm.nih.gov/34842046/	Infection and transmission of ancestral SARS-CoV-2 and its alpha variant in pregnant white-tailed deer	research	SCV2	19a	WA1	mule_deer	Odocoileus_hemionus	1	NA	NA	NA
Cool et al.	2022	Emerg Microbes Infect.	34842046	https://pubmed.ncbi.nlm.nih.gov/34842046/	Infection and transmission of ancestral SARS-CoV-2 and its alpha variant in pregnant white-tailed deer	research	SCV2	alpha	B.1.1.7	white_tailed_deer	Odocoileus_virginianus_texanus	1	NA	NA	NA
Gaudreault et al.	2022	Emerg Microbes Infect.	35105272	https://pubmed.ncbi.nlm.nih.gov/35105272/	Susceptibility of sheep to experimental co-infection with the ancestral lineage of SARS-CoV-2 and its alpha variant	research	SCV2	19a	WA1	sheep	Ovis_aries	1	1	NA	NA
Gaudreault et al.	2022	Emerg Microbes Infect.	35105272	https://pubmed.ncbi.nlm.nih.gov/35105272/	Susceptibility of sheep to experimental co-infection with the ancestral lineage of SARS-CoV-2 and its alpha variant	research	SCV2	alpha	B.1.1.7	sheep	Ovis_aries	1	NA	NA	NA
Martins et al.	2022	PLoS Pathog.	35312736	https://pubmed.ncbi.nlm.nih.gov/35312736/	From Deer-to-Deer: SARS-CoV-2 is efficiently transmitted and presents broad tissue tropism and replication sites in white-tailed deer	research	SCV2	alpha	NYI67-20	white_tailed_deer	Odocoileus_virginianus_texanus	1	NA	NA	NA
Tarrés-Freixas et al.	2022	Front Microbiol.	35602059	https://pubmed.ncbi.nlm.nih.gov/35602059/	Heterogeneous Infectivity and Pathogenesis of SARS-CoV-2 Variants Beta, Delta and Omicron in Transgenic K18-hACE2 and Wildtype Mice	research	SCV2	19a	B.1	mouse	Mus_musculus	0	NA	NA	0
Tarrés-Freixas et al.	2022	Front Microbiol.	35602059	https://pubmed.ncbi.nlm.nih.gov/35602059/	Heterogeneous Infectivity and Pathogenesis of SARS-CoV-2 Variants Beta, Delta and Omicron in Transgenic K18-hACE2 and Wildtype Mice	research	SCV2	beta	B.1.351	mouse	Mus_musculus	1	NA	NA	1
Tarrés-Freixas et al.	2022	Front Microbiol.	35602059	https://pubmed.ncbi.nlm.nih.gov/35602059/	Heterogeneous Infectivity and Pathogenesis of SARS-CoV-2 Variants Beta, Delta and Omicron in Transgenic K18-hACE2 and Wildtype Mice	research	SCV2	delta	B.1.617.2	mouse	Mus_musculus	0	NA	NA	0
Tarrés-Freixas et al.	2022	Front Microbiol.	35602059	https://pubmed.ncbi.nlm.nih.gov/35602059/	Heterogeneous Infectivity and Pathogenesis of SARS-CoV-2 Variants Beta, Delta and Omicron in Transgenic K18-hACE2 and Wildtype Mice	research	SCV2	omicron	BA.1.1	mouse	Mus_musculus	1	NA	NA	1
Kim et al.	2022	Microbiol Spectr.	35638818	https://pubmed.ncbi.nlm.nih.gov/35638818/	Effects of Spike Mutations in SARS-CoV-2 Variants of Concern on Human or Animal ACE2-Mediated Virus Entry and Neutralization	research	SCV2	19a	Wuhan-Hu-1	cat	Felis_catus	NA	1	NA	NA
Kim et al.	2022	Microbiol Spectr.	35638818	https://pubmed.ncbi.nlm.nih.gov/35638818/	Effects of Spike Mutations in SARS-CoV-2 Variants of Concern on Human or Animal ACE2-Mediated Virus Entry and Neutralization	research	SCV2	19a	Wuhan-Hu-1	dog	Canis_lupus_familiaris	NA	1	NA	NA
Kim et al.	2022	Microbiol Spectr.	35638818	https://pubmed.ncbi.nlm.nih.gov/35638818/	Effects of Spike Mutations in SARS-CoV-2 Variants of Concern on Human or Animal ACE2-Mediated Virus Entry and Neutralization	research	SCV2	19a	Wuhan-Hu-1	cow	Bos_taurus	NA	1	NA	NA
Kim et al.	2022	Microbiol Spectr.	35638818	https://pubmed.ncbi.nlm.nih.gov/35638818/	Effects of Spike Mutations in SARS-CoV-2 Variants of Concern on Human or Animal ACE2-Mediated Virus Entry and Neutralization	research	SCV2	19a	Wuhan-Hu-1	horse	Equus_caballus	NA	1	NA	NA
Kim et al.	2022	Microbiol Spectr.	35638818	https://pubmed.ncbi.nlm.nih.gov/35638818/	Effects of Spike Mutations in SARS-CoV-2 Variants of Concern on Human or Animal ACE2-Mediated Virus Entry and Neutralization	research	SCV2	19a	Wuhan-Hu-1	camel	Camelus_dromedarius	NA	1	NA	NA
Kim et al.	2022	Microbiol Spectr.	35638818	https://pubmed.ncbi.nlm.nih.gov/35638818/	Effects of Spike Mutations in SARS-CoV-2 Variants of Concern on Human or Animal ACE2-Mediated Virus Entry and Neutralization	research	SCV2	19a	Wuhan-Hu-1	hamster	Mesocricetus_auratus	NA	1	NA	NA
Kim et al.	2022	Microbiol Spectr.	35638818	https://pubmed.ncbi.nlm.nih.gov/35638818/	Effects of Spike Mutations in SARS-CoV-2 Variants of Concern on Human or Animal ACE2-Mediated Virus Entry and Neutralization	research	SCV2	19a	Wuhan-Hu-1	rabbit	Oryctolagus_cuniculus	NA	1	NA	NA
Kim et al.	2022	Microbiol Spectr.	35638818	https://pubmed.ncbi.nlm.nih.gov/35638818/	Effects of Spike Mutations in SARS-CoV-2 Variants of Concern on Human or Animal ACE2-Mediated Virus Entry and Neutralization	research	SCV2	19a	Wuhan-Hu-1	white_tailed_deer	Odocoileus_virginianus_texanus	NA	1	NA	NA
Kim et al.	2022	Microbiol Spectr.	35638818	https://pubmed.ncbi.nlm.nih.gov/35638818/	Effects of Spike Mutations in SARS-CoV-2 Variants of Concern on Human or Animal ACE2-Mediated Virus Entry and Neutralization	research	SCV2	19a	Wuhan-Hu-1	european_mink	Mustela_lutreola_biedermanni	NA	0	NA	NA
Thakur et al.	2022	J Gen Virol.	35377298	https://pubmed.ncbi.nlm.nih.gov/35377298/	SARS-CoV-2 variants of concern alpha, beta, gamma and delta have extended ACE2 receptor host ranges	research	SCV2	alpha	B.1.17	civet	Paguma_larvata	NA	1	NA	NA
Thakur et al.	2022	J Gen Virol.	35377298	https://pubmed.ncbi.nlm.nih.gov/35377298/	SARS-CoV-2 variants of concern alpha, beta, gamma and delta have extended ACE2 receptor host ranges	research	SCV2	alpha	B.1.17	ferret	Mustela_putorius_furo	NA	1	NA	NA
Thakur et al.	2022	J Gen Virol.	35377298	https://pubmed.ncbi.nlm.nih.gov/35377298/	SARS-CoV-2 variants of concern alpha, beta, gamma and delta have extended ACE2 receptor host ranges	research	SCV2	alpha	B.1.17	hamster	Mesocricetus_auratus	NA	1	NA	NA
Thakur et al.	2022	J Gen Virol.	35377298	https://pubmed.ncbi.nlm.nih.gov/35377298/	SARS-CoV-2 variants of concern alpha, beta, gamma and delta have extended ACE2 receptor host ranges	research	SCV2	alpha	B.1.17	mouse	Mus_musculus	NA	1	NA	NA
Thakur et al.	2022	J Gen Virol.	35377298	https://pubmed.ncbi.nlm.nih.gov/35377298/	SARS-CoV-2 variants of concern alpha, beta, gamma and delta have extended ACE2 receptor host ranges	research	SCV2	alpha	B.1.17	rat	Rattus_norvegicus	NA	1	NA	NA
Thakur et al.	2022	J Gen Virol.	35377298	https://pubmed.ncbi.nlm.nih.gov/35377298/	SARS-CoV-2 variants of concern alpha, beta, gamma and delta have extended ACE2 receptor host ranges	research	SCV2	alpha	B.1.17	pig	Sus_scrofa	NA	1	NA	NA
Thakur et al.	2022	J Gen Virol.	35377298	https://pubmed.ncbi.nlm.nih.gov/35377298/	SARS-CoV-2 variants of concern alpha, beta, gamma and delta have extended ACE2 receptor host ranges	research	SCV2	beta	B.1.351	civet	Paguma_larvata	NA	1	NA	NA
Thakur et al.	2022	J Gen Virol.	35377298	https://pubmed.ncbi.nlm.nih.gov/35377298/	SARS-CoV-2 variants of concern alpha, beta, gamma and delta have extended ACE2 receptor host ranges	research	SCV2	beta	B.1.351	ferret	Mustela_putorius_furo	NA	1	NA	NA
Thakur et al.	2022	J Gen Virol.	35377298	https://pubmed.ncbi.nlm.nih.gov/35377298/	SARS-CoV-2 variants of concern alpha, beta, gamma and delta have extended ACE2 receptor host ranges	research	SCV2	beta	B.1.351	hamster	Mesocricetus_auratus	NA	1	NA	NA
Thakur et al.	2022	J Gen Virol.	35377298	https://pubmed.ncbi.nlm.nih.gov/35377298/	SARS-CoV-2 variants of concern alpha, beta, gamma and delta have extended ACE2 receptor host ranges	research	SCV2	beta	B.1.351	mouse	Mus_musculus	NA	1	NA	NA
Thakur et al.	2022	J Gen Virol.	35377298	https://pubmed.ncbi.nlm.nih.gov/35377298/	SARS-CoV-2 variants of concern alpha, beta, gamma and delta have extended ACE2 receptor host ranges	research	SCV2	beta	B.1.351	rat	Rattus_norvegicus	NA	1	NA	NA
Thakur et al.	2022	J Gen Virol.	35377298	https://pubmed.ncbi.nlm.nih.gov/35377298/	SARS-CoV-2 variants of concern alpha, beta, gamma and delta have extended ACE2 receptor host ranges	research	SCV2	beta	B.1.351	pig	Sus_scrofa	NA	1	NA	NA
Thakur et al.	2022	J Gen Virol.	35377298	https://pubmed.ncbi.nlm.nih.gov/35377298/	SARS-CoV-2 variants of concern alpha, beta, gamma and delta have extended ACE2 receptor host ranges	research	SCV2	gamma	P.1	civet	Paguma_larvata	NA	1	NA	NA
Thakur et al.	2022	J Gen Virol.	35377298	https://pubmed.ncbi.nlm.nih.gov/35377298/	SARS-CoV-2 variants of concern alpha, beta, gamma and delta have extended ACE2 receptor host ranges	research	SCV2	gamma	P.1	ferret	Mustela_putorius_furo	NA	1	NA	NA
Thakur et al.	2022	J Gen Virol.	35377298	https://pubmed.ncbi.nlm.nih.gov/35377298/	SARS-CoV-2 variants of concern alpha, beta, gamma and delta have extended ACE2 receptor host ranges	research	SCV2	gamma	P.1	hamster	Mesocricetus_auratus	NA	1	NA	NA
Thakur et al.	2022	J Gen Virol.	35377298	https://pubmed.ncbi.nlm.nih.gov/35377298/	SARS-CoV-2 variants of concern alpha, beta, gamma and delta have extended ACE2 receptor host ranges	research	SCV2	gamma	P.1	mouse	Mus_musculus	NA	1	NA	NA
Thakur et al.	2022	J Gen Virol.	35377298	https://pubmed.ncbi.nlm.nih.gov/35377298/	SARS-CoV-2 variants of concern alpha, beta, gamma and delta have extended ACE2 receptor host ranges	research	SCV2	gamma	P.1	rat	Rattus_norvegicus	NA	1	NA	NA
Thakur et al.	2022	J Gen Virol.	35377298	https://pubmed.ncbi.nlm.nih.gov/35377298/	SARS-CoV-2 variants of concern alpha, beta, gamma and delta have extended ACE2 receptor host ranges	research	SCV2	gamma	P.1	pig	Sus_scrofa	NA	1	NA	NA
Thakur et al.	2022	J Gen Virol.	35377298	https://pubmed.ncbi.nlm.nih.gov/35377298/	SARS-CoV-2 variants of concern alpha, beta, gamma and delta have extended ACE2 receptor host ranges	research	SCV2	delta	B.1.617.2	civet	Paguma_larvata	NA	1	NA	NA
Thakur et al.	2022	J Gen Virol.	35377298	https://pubmed.ncbi.nlm.nih.gov/35377298/	SARS-CoV-2 variants of concern alpha, beta, gamma and delta have extended ACE2 receptor host ranges	research	SCV2	delta	B.1.617.2	ferret	Mustela_putorius_furo	NA	1	NA	NA
Thakur et al.	2022	J Gen Virol.	35377298	https://pubmed.ncbi.nlm.nih.gov/35377298/	SARS-CoV-2 variants of concern alpha, beta, gamma and delta have extended ACE2 receptor host ranges	research	SCV2	delta	B.1.617.2	hamster	Mesocricetus_auratus	NA	1	NA	NA
Thakur et al.	2022	J Gen Virol.	35377298	https://pubmed.ncbi.nlm.nih.gov/35377298/	SARS-CoV-2 variants of concern alpha, beta, gamma and delta have extended ACE2 receptor host ranges	research	SCV2	delta	B.1.617.2	mouse	Mus_musculus	NA	1	NA	NA
Thakur et al.	2022	J Gen Virol.	35377298	https://pubmed.ncbi.nlm.nih.gov/35377298/	SARS-CoV-2 variants of concern alpha, beta, gamma and delta have extended ACE2 receptor host ranges	research	SCV2	delta	B.1.617.2	rat	Rattus_norvegicus	NA	1	NA	NA
Thakur et al.	2022	J Gen Virol.	35377298	https://pubmed.ncbi.nlm.nih.gov/35377298/	SARS-CoV-2 variants of concern alpha, beta, gamma and delta have extended ACE2 receptor host ranges	research	SCV2	delta	B.1.617.2	pig	Sus_scrofa	NA	1	NA	NA
Kapczynski et al.	2022	Virology.	35217403	https://pubmed.ncbi.nlm.nih.gov/35217403/	Development of an in vitro model for animal species susceptibility to SARS-CoV-2 replication based on expression of ACE2 and TMPRSS2 in avian cells	research	SCV2	19a	WA1	cat	Felis_catus	NA	1	NA	NA
Kapczynski et al.	2022	Virology.	35217403	https://pubmed.ncbi.nlm.nih.gov/35217403/	Development of an in vitro model for animal species susceptibility to SARS-CoV-2 replication based on expression of ACE2 and TMPRSS2 in avian cells	research	SCV2	19a	WA1	pig	Sus_scrofa_domesticus	NA	0	NA	NA
Kapczynski et al.	2022	Virology.	35217403	https://pubmed.ncbi.nlm.nih.gov/35217403/	Development of an in vitro model for animal species susceptibility to SARS-CoV-2 replication based on expression of ACE2 and TMPRSS2 in avian cells	research	SCV2	19a	WA1	horse	Equus_caballus	NA	0	NA	NA
Kapczynski et al.	2022	Virology.	35217403	https://pubmed.ncbi.nlm.nih.gov/35217403/	Development of an in vitro model for animal species susceptibility to SARS-CoV-2 replication based on expression of ACE2 and TMPRSS2 in avian cells	research	SCV2	19a	WA1	goat	Capra_hircus	NA	1	NA	NA
Kapczynski et al.	2022	Virology.	35217403	https://pubmed.ncbi.nlm.nih.gov/35217403/	Development of an in vitro model for animal species susceptibility to SARS-CoV-2 replication based on expression of ACE2 and TMPRSS2 in avian cells	research	SCV2	19a	WA1	golden_hamster	Mesocricetus_auratus	NA	1	NA	NA
Kapczynski et al.	2022	Virology.	35217403	https://pubmed.ncbi.nlm.nih.gov/35217403/	Development of an in vitro model for animal species susceptibility to SARS-CoV-2 replication based on expression of ACE2 and TMPRSS2 in avian cells	research	SCV2	19a	WA1	great_roundleaf_bat	Hipposideros_armiger	NA	0	NA	NA
Kapczynski et al.	2022	Virology.	35217403	https://pubmed.ncbi.nlm.nih.gov/35217403/	Development of an in vitro model for animal species susceptibility to SARS-CoV-2 replication based on expression of ACE2 and TMPRSS2 in avian cells	research	SCV2	19a	WA1	little_brown_bat	Myotis_lucifugus	NA	0	NA	NA
Li et al.	2022	Natl Sci Rev.	36187898	https://pubmed.ncbi.nlm.nih.gov/36187898/	Cross-species recognition and molecular basis of SARS-CoV-2 and SARS-CoV binding to ACE2s of marine animals	research	SCV1	NA	Tor2	northern_fur_seal	Callorhinus_ursinus	NA	1	1	NA
Li et al.	2022	Natl Sci Rev.	36187898	https://pubmed.ncbi.nlm.nih.gov/36187898/	Cross-species recognition and molecular basis of SARS-CoV-2 and SARS-CoV binding to ACE2s of marine animals	research	SCV2	19a	Wuhan-Hu-1	northern_fur_seal	Callorhinus_ursinus	NA	1	1	NA
Li et al.	2022	Natl Sci Rev.	36187898	https://pubmed.ncbi.nlm.nih.gov/36187898/	Cross-species recognition and molecular basis of SARS-CoV-2 and SARS-CoV binding to ACE2s of marine animals	research	SCV1	NA	Tor2	steller_sea_lion	Eumetopias_jubatus	NA	1	1	NA
Li et al.	2022	Natl Sci Rev.	36187898	https://pubmed.ncbi.nlm.nih.gov/36187898/	Cross-species recognition and molecular basis of SARS-CoV-2 and SARS-CoV binding to ACE2s of marine animals	research	SCV2	19a	Wuhan-Hu-1	steller_sea_lion	Eumetopias_jubatus	NA	1	1	NA
Li et al.	2022	Natl Sci Rev.	36187898	https://pubmed.ncbi.nlm.nih.gov/36187898/	Cross-species recognition and molecular basis of SARS-CoV-2 and SARS-CoV binding to ACE2s of marine animals	research	SCV1	NA	Tor2	sea_otter	Enhydra_lutris_kenyoni	NA	NA	0	NA
Li et al.	2022	Natl Sci Rev.	36187898	https://pubmed.ncbi.nlm.nih.gov/36187898/	Cross-species recognition and molecular basis of SARS-CoV-2 and SARS-CoV binding to ACE2s of marine animals	research	SCV2	19a	Wuhan-Hu-1	sea_otter	Enhydra_lutris_kenyoni	NA	NA	0	NA
Li et al.	2022	Natl Sci Rev.	36187898	https://pubmed.ncbi.nlm.nih.gov/36187898/	Cross-species recognition and molecular basis of SARS-CoV-2 and SARS-CoV binding to ACE2s of marine animals	research	SCV1	NA	Tor2	hippopotamus	Hippopotamus_amphibius	NA	1	1	NA
Li et al.	2022	Natl Sci Rev.	36187898	https://pubmed.ncbi.nlm.nih.gov/36187898/	Cross-species recognition and molecular basis of SARS-CoV-2 and SARS-CoV binding to ACE2s of marine animals	research	SCV2	19a	Wuhan-Hu-1	hippopotamus	Hippopotamus_amphibius	NA	1	1	NA
Li et al.	2022	Natl Sci Rev.	36187898	https://pubmed.ncbi.nlm.nih.gov/36187898/	Cross-species recognition and molecular basis of SARS-CoV-2 and SARS-CoV binding to ACE2s of marine animals	research	SCV1	NA	Tor2	sperm_whale	Physeter_catodon	NA	1	1	NA
Li et al.	2022	Natl Sci Rev.	36187898	https://pubmed.ncbi.nlm.nih.gov/36187898/	Cross-species recognition and molecular basis of SARS-CoV-2 and SARS-CoV binding to ACE2s of marine animals	research	SCV2	19a	Wuhan-Hu-1	sperm_whale	Physeter_catodon	NA	1	1	NA
Li et al.	2022	Natl Sci Rev.	36187898	https://pubmed.ncbi.nlm.nih.gov/36187898/	Cross-species recognition and molecular basis of SARS-CoV-2 and SARS-CoV binding to ACE2s of marine animals	research	SCV1	NA	Tor2	minke_whale	Balaenoptera_acutorostrata_scammoni	NA	1	1	NA
Li et al.	2022	Natl Sci Rev.	36187898	https://pubmed.ncbi.nlm.nih.gov/36187898/	Cross-species recognition and molecular basis of SARS-CoV-2 and SARS-CoV binding to ACE2s of marine animals	research	SCV2	19a	Wuhan-Hu-1	minke_whale	Balaenoptera_acutorostrata_scammoni	NA	1	1	NA
Li et al.	2022	Natl Sci Rev.	36187898	https://pubmed.ncbi.nlm.nih.gov/36187898/	Cross-species recognition and molecular basis of SARS-CoV-2 and SARS-CoV binding to ACE2s of marine animals	research	SCV1	NA	Tor2	Sea_trout	Salmo_trutta	NA	0	0	NA
Li et al.	2022	Natl Sci Rev.	36187898	https://pubmed.ncbi.nlm.nih.gov/36187898/	Cross-species recognition and molecular basis of SARS-CoV-2 and SARS-CoV binding to ACE2s of marine animals	research	SCV2	19a	Wuhan-Hu-1	Sea_trout	Salmo_trutta	NA	0	0	NA
Li et al.	2022	Natl Sci Rev.	36187898	https://pubmed.ncbi.nlm.nih.gov/36187898/	Cross-species recognition and molecular basis of SARS-CoV-2 and SARS-CoV binding to ACE2s of marine animals	research	SCV1	NA	Tor2	Rainbow_trout	Oncorhynchus_mykiss	NA	NA	0	NA
Li et al.	2022	Natl Sci Rev.	36187898	https://pubmed.ncbi.nlm.nih.gov/36187898/	Cross-species recognition and molecular basis of SARS-CoV-2 and SARS-CoV binding to ACE2s of marine animals	research	SCV2	19a	Wuhan-Hu-1	Rainbow_trout	Oncorhynchus_mykiss	NA	NA	0	NA
Li et al.	2022	Natl Sci Rev.	36187898	https://pubmed.ncbi.nlm.nih.gov/36187898/	Cross-species recognition and molecular basis of SARS-CoV-2 and SARS-CoV binding to ACE2s of marine animals	research	SCV1	NA	Tor2	Coho_salmon	Oncorhynchus_kisutch	NA	NA	0	NA
Li et al.	2022	Natl Sci Rev.	36187898	https://pubmed.ncbi.nlm.nih.gov/36187898/	Cross-species recognition and molecular basis of SARS-CoV-2 and SARS-CoV binding to ACE2s of marine animals	research	SCV2	19a	Wuhan-Hu-1	Coho_salmon	Oncorhynchus_kisutch	NA	NA	0	NA
Li et al.	2022	Natl Sci Rev.	36187898	https://pubmed.ncbi.nlm.nih.gov/36187898/	Cross-species recognition and molecular basis of SARS-CoV-2 and SARS-CoV binding to ACE2s of marine animals	research	SCV1	NA	Tor2	Dolphin	Phocoena_sinus	NA	1	1	NA
Li et al.	2022	Natl Sci Rev.	36187898	https://pubmed.ncbi.nlm.nih.gov/36187898/	Cross-species recognition and molecular basis of SARS-CoV-2 and SARS-CoV binding to ACE2s of marine animals	research	SCV2	19a	Wuhan-Hu-1	Dolphin	Phocoena_sinus	NA	1	1	NA
Xie et al.	2022	Virol Sin.	35234633	https://pubmed.ncbi.nlm.nih.gov/35234633/	Fish ACE2 is not susceptible to SARS-CoV-2	research	SCV2	19a	Wuhan-Hu-1	zebrafish	Danio_rerio	NA	0	NA	NA
Xie et al.	2022	Virol Sin.	35234633	https://pubmed.ncbi.nlm.nih.gov/35234633/	Fish ACE2 is not susceptible to SARS-CoV-2	research	SCV2	19a	Wuhan-Hu-1	tilapia	Oreochromis_niloticus	NA	0	NA	NA
Xie et al.	2022	Virol Sin.	35234633	https://pubmed.ncbi.nlm.nih.gov/35234633/	Fish ACE2 is not susceptible to SARS-CoV-2	research	SCV2	19a	Wuhan-Hu-1	catfish	Silurus_glanis	NA	0	NA	NA
Xie et al.	2022	Virol Sin.	35234633	https://pubmed.ncbi.nlm.nih.gov/35234633/	Fish ACE2 is not susceptible to SARS-CoV-2	research	SCV2	19a	Wuhan-Hu-1	salmon	Salmo_salar	NA	0	NA	NA
Xie et al.	2022	Virol Sin.	35234633	https://pubmed.ncbi.nlm.nih.gov/35234633/	Fish ACE2 is not susceptible to SARS-CoV-2	research	SCV2	19a	Wuhan-Hu-1	rainbow_trout	Oncorhynchus_mykiss	NA	0	NA	NA
Stone et al.	2022	Viruses	35062231	https://pubmed.ncbi.nlm.nih.gov/35062231/	SARS-CoV-2 Variants of Concern Infect the Respiratory Tract and Induce Inflammatory Response in Wild-Type Laboratory Mice	research	SCV2	alpha	B.1	mouse	Mus_musculus	0	NA	NA	NA
Stone et al.	2022	Viruses	35062231	https://pubmed.ncbi.nlm.nih.gov/35062231/	SARS-CoV-2 Variants of Concern Infect the Respiratory Tract and Induce Inflammatory Response in Wild-Type Laboratory Mice	research	SCV2	alpha	B.1.1.7	mouse	Mus_musculus	1	NA	NA	NA
Stone et al.	2022	Viruses	35062231	https://pubmed.ncbi.nlm.nih.gov/35062231/	SARS-CoV-2 Variants of Concern Infect the Respiratory Tract and Induce Inflammatory Response in Wild-Type Laboratory Mice	research	SCV2	beta	B.1.351	mouse	Mus_musculus	1	NA	NA	NA
Zhang et a.	2022	Signal Transduct. Target. Ther.	35217641	https://pubmed.ncbi.nlm.nih.gov/35217641/	Different pathogenesis of SARS-CoV-2 Omicron variant in wild-type laboratory mice and hamsters	research	SCV2	omicron	B.1.1.529	mouse	Mus_musculus	1	NA	NA	NA
Zhang et a.	2022	Signal Transduct. Target. Ther.	35217641	https://pubmed.ncbi.nlm.nih.gov/35217641/	Different pathogenesis of SARS-CoV-2 Omicron variant in wild-type laboratory mice and hamsters	research	SCV2	omicron	B.1.1.529	syrian_hamster	Mesocricetus_auratus	1	NA	NA	NA
Tan et al.	2022	Nature Communications	35624123	https://pubmed.ncbi.nlm.nih.gov/35624123/	Transmission of SARS-CoV-2 from humans to animals and potential host adaptation	research	SCV2	19a	NA	NA	NA	NA	NA	NA	NA
Villanueeva-Saz et al.	2022	Transboundary and Emerging Diseases	33686768	https://pubmed.ncbi.nlm.nih.gov/33686768/	Serological evidence of SARS-CoV-2 and co-infections in stray cats in Spain	research	SCV2	19a	hCoV-19	cat	Felis_catus	1	NA	NA	NA
Mathavarajah et al.	2021	Sci Total Environ.	33160659	https://pubmed.ncbi.nlm.nih.gov/33160659/	Pandemic danger to the deep: The risk of marine mammals contracting SARS-CoV-2 from wastewater	research	SCV2	19a	hCoV-19	sea_otter	Enhydra_lutris	NA	NA	NA	1
Mathavarajah et al.	2021	Sci Total Environ.	33160659	https://pubmed.ncbi.nlm.nih.gov/33160659/	Pandemic danger to the deep: The risk of marine mammals contracting SARS-CoV-2 from wastewater	research	SCV2	19a	hCoV-19	west_indian_manatee	Trichechus_manatus	NA	NA	NA	0
Mathavarajah et al.	2021	Sci Total Environ.	33160659	https://pubmed.ncbi.nlm.nih.gov/33160659/	Pandemic danger to the deep: The risk of marine mammals contracting SARS-CoV-2 from wastewater	research	SCV2	19a	hCoV-19	polar_bear	Ursus_maritimus	NA	NA	NA	0
Mathavarajah et al.	2021	Sci Total Environ.	33160659	https://pubmed.ncbi.nlm.nih.gov/33160659/	Pandemic danger to the deep: The risk of marine mammals contracting SARS-CoV-2 from wastewater	research	SCV2	19a	hCoV-19	sea_otter	Enhydra_lutris	NA	NA	NA	1
Mathavarajah et al.	2021	Sci Total Environ.	33160659	https://pubmed.ncbi.nlm.nih.gov/33160659/	Pandemic danger to the deep: The risk of marine mammals contracting SARS-CoV-2 from wastewater	research	SCV2	19a	hCoV-19	california_sea_lion	Zalophus_californianus	NA	NA	NA	0
Mathavarajah et al.	2021	Sci Total Environ.	33160659	https://pubmed.ncbi.nlm.nih.gov/33160659/	Pandemic danger to the deep: The risk of marine mammals contracting SARS-CoV-2 from wastewater	research	SCV2	19a	hCoV-19	hawaiian_monk_seal	Monachus_schauinslandi	NA	NA	NA	1
Mathavarajah et al.	2021	Sci Total Environ.	33160659	https://pubmed.ncbi.nlm.nih.gov/33160659/	Pandemic danger to the deep: The risk of marine mammals contracting SARS-CoV-2 from wastewater	research	SCV2	19a	hCoV-19	Sowerby's_beaked_whale	Mesoplodon_bidens	NA	NA	NA	0
Mathavarajah et al.	2021	Sci Total Environ.	33160659	https://pubmed.ncbi.nlm.nih.gov/33160659/	Pandemic danger to the deep: The risk of marine mammals contracting SARS-CoV-2 from wastewater	research	SCV2	19a	hCoV-19	atlantic_walrus	Odobenus_rosmarus_divergens	NA	NA	NA	1
Mathavarajah et al.	2021	Sci Total Environ.	33160659	https://pubmed.ncbi.nlm.nih.gov/33160659/	Pandemic danger to the deep: The risk of marine mammals contracting SARS-CoV-2 from wastewater	research	SCV2	19a	hCoV-19	northern_fur_seal	Callorhinus_ursinus	NA	NA	NA	1
Mathavarajah et al.	2021	Sci Total Environ.	33160659	https://pubmed.ncbi.nlm.nih.gov/33160659/	Pandemic danger to the deep: The risk of marine mammals contracting SARS-CoV-2 from wastewater	research	SCV2	19a	hCoV-19	steller_sea_lion	Eumetopias_jubatus	NA	NA	NA	1
Mathavarajah et al.	2021	Sci Total Environ.	33160659	https://pubmed.ncbi.nlm.nih.gov/33160659/	Pandemic danger to the deep: The risk of marine mammals contracting SARS-CoV-2 from wastewater	research	SCV2	19a	hCoV-19	harbor_seal	Phoca_vitulina	NA	NA	NA	1
Mathavarajah et al.	2021	Sci Total Environ.	33160659	https://pubmed.ncbi.nlm.nih.gov/33160659/	Pandemic danger to the deep: The risk of marine mammals contracting SARS-CoV-2 from wastewater	research	SCV2	19a	hCoV-19	weddell_seal	Leptonychotes_weddellii	NA	NA	NA	1
Mathavarajah et al.	2021	Sci Total Environ.	33160659	https://pubmed.ncbi.nlm.nih.gov/33160659/	Pandemic danger to the deep: The risk of marine mammals contracting SARS-CoV-2 from wastewater	research	SCV2	19a	hCoV-19	southern_elephant_seal	Mirounga_leonina	NA	NA	NA	1
Mathavarajah et al.	2021	Sci Total Environ.	33160659	https://pubmed.ncbi.nlm.nih.gov/33160659/	Pandemic danger to the deep: The risk of marine mammals contracting SARS-CoV-2 from wastewater	research	SCV2	19a	hCoV-19	northern_elephant_seal	Mirounga_angustirostris	NA	NA	NA	1
Mathavarajah et al.	2021	Sci Total Environ.	33160659	https://pubmed.ncbi.nlm.nih.gov/33160659/	Pandemic danger to the deep: The risk of marine mammals contracting SARS-CoV-2 from wastewater	research	SCV2	19a	hCoV-19	north_pacific_right_whale	Eubalaena_japonica	NA	NA	NA	1
Mathavarajah et al.	2021	Sci Total Environ.	33160659	https://pubmed.ncbi.nlm.nih.gov/33160659/	Pandemic danger to the deep: The risk of marine mammals contracting SARS-CoV-2 from wastewater	research	SCV2	19a	hCoV-19	humpback_whale	Megaptera_novaeangliae	NA	NA	NA	1
Mathavarajah et al.	2021	Sci Total Environ.	33160659	https://pubmed.ncbi.nlm.nih.gov/33160659/	Pandemic danger to the deep: The risk of marine mammals contracting SARS-CoV-2 from wastewater	research	SCV2	19a	hCoV-19	antarctic_minke_whale	Balaenoptera_bonaerensis	NA	NA	NA	1
Mathavarajah et al.	2021	Sci Total Environ.	33160659	https://pubmed.ncbi.nlm.nih.gov/33160659/	Pandemic danger to the deep: The risk of marine mammals contracting SARS-CoV-2 from wastewater	research	SCV2	19a	hCoV-19	minke_whale	Balaenoptera_acutorostrata_scammoni	NA	NA	NA	1
Mathavarajah et al.	2021	Sci Total Environ.	33160659	https://pubmed.ncbi.nlm.nih.gov/33160659/	Pandemic danger to the deep: The risk of marine mammals contracting SARS-CoV-2 from wastewater	research	SCV2	19a	hCoV-19	pygmy_sperm_whale	Kogia_breviceps	NA	NA	NA	1
Mathavarajah et al.	2021	Sci Total Environ.	33160659	https://pubmed.ncbi.nlm.nih.gov/33160659/	Pandemic danger to the deep: The risk of marine mammals contracting SARS-CoV-2 from wastewater	research	SCV2	19a	hCoV-19	sperm_whale	Physeter_catodon	NA	NA	NA	1
Mathavarajah et al.	2021	Sci Total Environ.	33160659	https://pubmed.ncbi.nlm.nih.gov/33160659/	Pandemic danger to the deep: The risk of marine mammals contracting SARS-CoV-2 from wastewater	research	SCV2	19a	hCoV-19	south_asian_river_dolphin	Platanista_minor	NA	NA	NA	1
Mathavarajah et al.	2021	Sci Total Environ.	33160659	https://pubmed.ncbi.nlm.nih.gov/33160659/	Pandemic danger to the deep: The risk of marine mammals contracting SARS-CoV-2 from wastewater	research	SCV2	19a	hCoV-19	baiji	Lipotes_vexillifer	NA	NA	NA	1
Mathavarajah et al.	2021	Sci Total Environ.	33160659	https://pubmed.ncbi.nlm.nih.gov/33160659/	Pandemic danger to the deep: The risk of marine mammals contracting SARS-CoV-2 from wastewater	research	SCV2	19a	hCoV-19	amazon_river_dolphin	Inia_geoffrensis	NA	NA	NA	1
Mathavarajah et al.	2021	Sci Total Environ.	33160659	https://pubmed.ncbi.nlm.nih.gov/33160659/	Pandemic danger to the deep: The risk of marine mammals contracting SARS-CoV-2 from wastewater	research	SCV2	19a	hCoV-19	la_plata_dolphin	Pontoporia_blainvillei	NA	NA	NA	1
Mathavarajah et al.	2021	Sci Total Environ.	33160659	https://pubmed.ncbi.nlm.nih.gov/33160659/	Pandemic danger to the deep: The risk of marine mammals contracting SARS-CoV-2 from wastewater	research	SCV2	19a	hCoV-19	harbour_porpoise	Phocoena_phocoena	NA	NA	NA	1
Mathavarajah et al.	2021	Sci Total Environ.	33160659	https://pubmed.ncbi.nlm.nih.gov/33160659/	Pandemic danger to the deep: The risk of marine mammals contracting SARS-CoV-2 from wastewater	research	SCV2	19a	hCoV-19	vaquita	Phocoena_sinus	NA	NA	NA	1
Mathavarajah et al.	2021	Sci Total Environ.	33160659	https://pubmed.ncbi.nlm.nih.gov/33160659/	Pandemic danger to the deep: The risk of marine mammals contracting SARS-CoV-2 from wastewater	research	SCV2	19a	hCoV-19	narrow_ridged_finless_porpoise	Neophocaena_asiaeorientalis_asiaeorientalis	NA	NA	NA	1
Mathavarajah et al.	2021	Sci Total Environ.	33160659	https://pubmed.ncbi.nlm.nih.gov/33160659/	Pandemic danger to the deep: The risk of marine mammals contracting SARS-CoV-2 from wastewater	research	SCV2	19a	hCoV-19	beluga_whale	Delphinapterus_leucas	NA	NA	NA	1
Mathavarajah et al.	2021	Sci Total Environ.	33160659	https://pubmed.ncbi.nlm.nih.gov/33160659/	Pandemic danger to the deep: The risk of marine mammals contracting SARS-CoV-2 from wastewater	research	SCV2	19a	hCoV-19	narwhal	Monodon_monoceros	NA	NA	NA	1
Mathavarajah et al.	2021	Sci Total Environ.	33160659	https://pubmed.ncbi.nlm.nih.gov/33160659/	Pandemic danger to the deep: The risk of marine mammals contracting SARS-CoV-2 from wastewater	research	SCV2	19a	hCoV-19	killer_whale	Orcinus_orca	NA	NA	NA	1
Mathavarajah et al.	2021	Sci Total Environ.	33160659	https://pubmed.ncbi.nlm.nih.gov/33160659/	Pandemic danger to the deep: The risk of marine mammals contracting SARS-CoV-2 from wastewater	research	SCV2	19a	hCoV-19	long_finned_pilot_whale	Globicephala_melas	NA	NA	NA	1
Mathavarajah et al.	2021	Sci Total Environ.	33160659	https://pubmed.ncbi.nlm.nih.gov/33160659/	Pandemic danger to the deep: The risk of marine mammals contracting SARS-CoV-2 from wastewater	research	SCV2	19a	hCoV-19	pacific_white_sided_dolphin	Lagenorhynchus_obliquidens	NA	NA	NA	1
Mathavarajah et al.	2021	Sci Total Environ.	33160659	https://pubmed.ncbi.nlm.nih.gov/33160659/	Pandemic danger to the deep: The risk of marine mammals contracting SARS-CoV-2 from wastewater	research	SCV2	19a	hCoV-19	common_bottlenose_dolphin	Tursiops_truncatus	NA	NA	NA	1
Mathavarajah et al.	2021	Sci Total Environ.	33160659	https://pubmed.ncbi.nlm.nih.gov/33160659/	Pandemic danger to the deep: The risk of marine mammals contracting SARS-CoV-2 from wastewater	research	SCV2	19a	hCoV-19	indo_pacific_humpback_dolphin	Sousa_chinensis	NA	NA	NA	1
Wei et al.	2021	Sci Rep.	33462320	https://pubmed.ncbi.nlm.nih.gov/33462320/	Predicting mammalian species at risk of being infected by SARS-CoV-2 from an ACE2 perspective	research	SCV2	19a	Wuhan-Hu-1	rhesus_macaque	Macaca_mulatta	NA	NA	NA	1
Wei et al.	2021	Sci Rep.	33462320	https://pubmed.ncbi.nlm.nih.gov/33462320/	Predicting mammalian species at risk of being infected by SARS-CoV-2 from an ACE2 perspective	research	SCV2	19a	Wuhan-Hu-1	crab_eating_macaque	Macaca_fascicularis	NA	NA	NA	1
Wei et al.	2021	Sci Rep.	33462320	https://pubmed.ncbi.nlm.nih.gov/33462320/	Predicting mammalian species at risk of being infected by SARS-CoV-2 from an ACE2 perspective	research	SCV2	19a	Wuhan-Hu-1	grivet	Cercopithecus_aethiops	NA	NA	NA	1
Wei et al.	2021	Sci Rep.	33462320	https://pubmed.ncbi.nlm.nih.gov/33462320/	Predicting mammalian species at risk of being infected by SARS-CoV-2 from an ACE2 perspective	research	SCV2	19a	Wuhan-Hu-1	ferret	Mustela_putorius_furo	NA	NA	NA	1
Wei et al.	2021	Sci Rep.	33462320	https://pubmed.ncbi.nlm.nih.gov/33462320/	Predicting mammalian species at risk of being infected by SARS-CoV-2 from an ACE2 perspective	research	SCV2	19a	Wuhan-Hu-1	dog	Canis_lupus_familiaris	NA	NA	NA	1
Wei et al.	2021	Sci Rep.	33462320	https://pubmed.ncbi.nlm.nih.gov/33462320/	Predicting mammalian species at risk of being infected by SARS-CoV-2 from an ACE2 perspective	research	SCV2	19a	Wuhan-Hu-1	cat	Felis_catus	NA	NA	NA	1
Wei et al.	2021	Sci Rep.	33462320	https://pubmed.ncbi.nlm.nih.gov/33462320/	Predicting mammalian species at risk of being infected by SARS-CoV-2 from an ACE2 perspective	research	SCV2	19a	Wuhan-Hu-1	tiger	Panthera_tigris	NA	NA	NA	1
Wei et al.	2021	Sci Rep.	33462320	https://pubmed.ncbi.nlm.nih.gov/33462320/	Predicting mammalian species at risk of being infected by SARS-CoV-2 from an ACE2 perspective	research	SCV2	19a	Wuhan-Hu-1	masked_palm_civet	Paguma_larvata	NA	NA	NA	1
Wei et al.	2021	Sci Rep.	33462320	https://pubmed.ncbi.nlm.nih.gov/33462320/	Predicting mammalian species at risk of being infected by SARS-CoV-2 from an ACE2 perspective	research	SCV2	19a	Wuhan-Hu-1	golden_hamster	Mesocricetus_auratus	NA	NA	NA	1
Wei et al.	2021	Sci Rep.	33462320	https://pubmed.ncbi.nlm.nih.gov/33462320/	Predicting mammalian species at risk of being infected by SARS-CoV-2 from an ACE2 perspective	research	SCV2	19a	Wuhan-Hu-1	mouse	Mus_musculus	NA	NA	NA	0
Wei et al.	2021	Sci Rep.	33462320	https://pubmed.ncbi.nlm.nih.gov/33462320/	Predicting mammalian species at risk of being infected by SARS-CoV-2 from an ACE2 perspective	research	SCV2	19a	Wuhan-Hu-1	cow	Bos_taurus	NA	NA	NA	1
Wei et al.	2021	Sci Rep.	33462320	https://pubmed.ncbi.nlm.nih.gov/33462320/	Predicting mammalian species at risk of being infected by SARS-CoV-2 from an ACE2 perspective	research	SCV2	19a	Wuhan-Hu-1	wild_bactrian_camel	Camelus_dromedarius	NA	NA	NA	1
Wei et al.	2021	Sci Rep.	33462320	https://pubmed.ncbi.nlm.nih.gov/33462320/	Predicting mammalian species at risk of being infected by SARS-CoV-2 from an ACE2 perspective	research	SCV2	19a	Wuhan-Hu-1	wild_boar	Sus_scrofa	NA	NA	NA	1
Wei et al.	2021	Sci Rep.	33462320	https://pubmed.ncbi.nlm.nih.gov/33462320/	Predicting mammalian species at risk of being infected by SARS-CoV-2 from an ACE2 perspective	research	SCV2	19a	Wuhan-Hu-1	greater_horseshoe_bat	Rhinolophus_ferrumequinum	NA	NA	NA	1
Wei et al.	2021	Sci Rep.	33462320	https://pubmed.ncbi.nlm.nih.gov/33462320/	Predicting mammalian species at risk of being infected by SARS-CoV-2 from an ACE2 perspective	research	SCV2	19a	Wuhan-Hu-1	chinese_rufous_horseshoe_bat	Rhinolophus_sinicus	NA	NA	NA	1
Wei et al.	2021	Sci Rep.	33462320	https://pubmed.ncbi.nlm.nih.gov/33462320/	Predicting mammalian species at risk of being infected by SARS-CoV-2 from an ACE2 perspective	research	SCV2	19a	Wuhan-Hu-1	intermediate_horseshoe_bat	Rhinolophus_affinis	NA	NA	NA	1
Wei et al.	2021	Sci Rep.	33462320	https://pubmed.ncbi.nlm.nih.gov/33462320/	Predicting mammalian species at risk of being infected by SARS-CoV-2 from an ACE2 perspective	research	SCV2	19a	Wuhan-Hu-1	european_rabbit	Oryctolagus_cuniculus	NA	NA	NA	1
Wei et al.	2021	Sci Rep.	33462320	https://pubmed.ncbi.nlm.nih.gov/33462320/	Predicting mammalian species at risk of being infected by SARS-CoV-2 from an ACE2 perspective	research	SCV2	19a	Wuhan-Hu-1	horse	Equus_caballus	NA	NA	NA	1
Wei et al.	2021	Sci Rep.	33462320	https://pubmed.ncbi.nlm.nih.gov/33462320/	Predicting mammalian species at risk of being infected by SARS-CoV-2 from an ACE2 perspective	research	SCV2	19a	Wuhan-Hu-1	white_rhinoceros	Ceratotherium_simum_simum	NA	NA	NA	1
Wei et al.	2021	Sci Rep.	33462320	https://pubmed.ncbi.nlm.nih.gov/33462320/	Predicting mammalian species at risk of being infected by SARS-CoV-2 from an ACE2 perspective	research	SCV2	19a	Wuhan-Hu-1	florida_manatee	Trichechus_manatus_latirostris	NA	NA	NA	1
Wei et al.	2021	Sci Rep.	33462320	https://pubmed.ncbi.nlm.nih.gov/33462320/	Predicting mammalian species at risk of being infected by SARS-CoV-2 from an ACE2 perspective	research	SCV2	19a	Wuhan-Hu-1	african_bush_elephant	Loxodonta_africana	NA	NA	NA	1
Wei et al.	2021	Sci Rep.	33462320	https://pubmed.ncbi.nlm.nih.gov/33462320/	Predicting mammalian species at risk of being infected by SARS-CoV-2 from an ACE2 perspective	research	SCV2	19a	Wuhan-Hu-1	sunda_pangolin	Manis_javanica	NA	NA	NA	1
Mou et al.	2021	PLoS Pathog.	33836016	https://pubmed.ncbi.nlm.nih.gov/33836016/	Mutations derived from horseshoe bat ACE2 orthologs enhance ACE2-Fc neutralization of SARS-CoV-2	research	SCV1	NA	Tor2	pig	Sus_scrofa	NA	NA	1	NA
Mou et al.	2021	PLoS Pathog.	33836016	https://pubmed.ncbi.nlm.nih.gov/33836016/	Mutations derived from horseshoe bat ACE2 orthologs enhance ACE2-Fc neutralization of SARS-CoV-2	research	SCV2	19a	WA1	pig	Sus_scrofa	NA	NA	1	NA
Mou et al.	2021	PLoS Pathog.	33836016	https://pubmed.ncbi.nlm.nih.gov/33836016/	Mutations derived from horseshoe bat ACE2 orthologs enhance ACE2-Fc neutralization of SARS-CoV-2	research	SCV2-like	NA	RaTG13	pig	Sus_scrofa	NA	NA	1	NA
Mou et al.	2021	PLoS Pathog.	33836016	https://pubmed.ncbi.nlm.nih.gov/33836016/	Mutations derived from horseshoe bat ACE2 orthologs enhance ACE2-Fc neutralization of SARS-CoV-2	research	SCV2-like	NA	PgCoV	pig	Sus_scrofa	NA	NA	1	NA
Mou et al.	2021	PLoS Pathog.	33836016	https://pubmed.ncbi.nlm.nih.gov/33836016/	Mutations derived from horseshoe bat ACE2 orthologs enhance ACE2-Fc neutralization of SARS-CoV-2	research	SCV1-like	NA	LYRa11	pig	Sus_scrofa	NA	NA	1	NA
Mou et al.	2021	PLoS Pathog.	33836016	https://pubmed.ncbi.nlm.nih.gov/33836016/	Mutations derived from horseshoe bat ACE2 orthologs enhance ACE2-Fc neutralization of SARS-CoV-2	research	SCV1	NA	Tor2	dog	Canis_lupus_familiaris	NA	NA	1	NA
Mou et al.	2021	PLoS Pathog.	33836016	https://pubmed.ncbi.nlm.nih.gov/33836016/	Mutations derived from horseshoe bat ACE2 orthologs enhance ACE2-Fc neutralization of SARS-CoV-2	research	SCV2	19a	WA1	dog	Canis_lupus_familiaris	NA	NA	1	NA
Mou et al.	2021	PLoS Pathog.	33836016	https://pubmed.ncbi.nlm.nih.gov/33836016/	Mutations derived from horseshoe bat ACE2 orthologs enhance ACE2-Fc neutralization of SARS-CoV-2	research	SCV2-like	NA	RaTG13	dog	Canis_lupus_familiaris	NA	NA	0	NA
Mou et al.	2021	PLoS Pathog.	33836016	https://pubmed.ncbi.nlm.nih.gov/33836016/	Mutations derived from horseshoe bat ACE2 orthologs enhance ACE2-Fc neutralization of SARS-CoV-2	research	SCV2-like	NA	PgCoV	dog	Canis_lupus_familiaris	NA	NA	1	NA
Mou et al.	2021	PLoS Pathog.	33836016	https://pubmed.ncbi.nlm.nih.gov/33836016/	Mutations derived from horseshoe bat ACE2 orthologs enhance ACE2-Fc neutralization of SARS-CoV-2	research	SCV1-like	NA	LYRa11	dog	Canis_lupus_familiaris	NA	NA	1	NA
Mou et al.	2021	PLoS Pathog.	33836016	https://pubmed.ncbi.nlm.nih.gov/33836016/	Mutations derived from horseshoe bat ACE2 orthologs enhance ACE2-Fc neutralization of SARS-CoV-2	research	SCV1	NA	Tor2	big_eared_horseshoe_bat	Rhinolophus_macrotis	NA	NA	0	NA
Mou et al.	2021	PLoS Pathog.	33836016	https://pubmed.ncbi.nlm.nih.gov/33836016/	Mutations derived from horseshoe bat ACE2 orthologs enhance ACE2-Fc neutralization of SARS-CoV-2	research	SCV2	19a	WA1	big_eared_horseshoe_bat	Rhinolophus_macrotis	NA	NA	1	NA
Mou et al.	2021	PLoS Pathog.	33836016	https://pubmed.ncbi.nlm.nih.gov/33836016/	Mutations derived from horseshoe bat ACE2 orthologs enhance ACE2-Fc neutralization of SARS-CoV-2	research	SCV2-like	NA	RaTG13	big_eared_horseshoe_bat	Rhinolophus_macrotis	NA	NA	0	NA
Mou et al.	2021	PLoS Pathog.	33836016	https://pubmed.ncbi.nlm.nih.gov/33836016/	Mutations derived from horseshoe bat ACE2 orthologs enhance ACE2-Fc neutralization of SARS-CoV-2	research	SCV2-like	NA	PgCoV	big_eared_horseshoe_bat	Rhinolophus_macrotis	NA	NA	1	NA
Mou et al.	2021	PLoS Pathog.	33836016	https://pubmed.ncbi.nlm.nih.gov/33836016/	Mutations derived from horseshoe bat ACE2 orthologs enhance ACE2-Fc neutralization of SARS-CoV-2	research	SCV1-like	NA	LYRa11	big_eared_horseshoe_bat	Rhinolophus_macrotis	NA	NA	0	NA
Mou et al.	2021	PLoS Pathog.	33836016	https://pubmed.ncbi.nlm.nih.gov/33836016/	Mutations derived from horseshoe bat ACE2 orthologs enhance ACE2-Fc neutralization of SARS-CoV-2	research	SCV1	NA	Tor2	least_horseshoe_bat	Rhinolophus_pusillus	NA	NA	0	NA
Mou et al.	2021	PLoS Pathog.	33836016	https://pubmed.ncbi.nlm.nih.gov/33836016/	Mutations derived from horseshoe bat ACE2 orthologs enhance ACE2-Fc neutralization of SARS-CoV-2	research	SCV2	19a	WA1	least_horseshoe_bat	Rhinolophus_pusillus	NA	NA	0	NA
Mou et al.	2021	PLoS Pathog.	33836016	https://pubmed.ncbi.nlm.nih.gov/33836016/	Mutations derived from horseshoe bat ACE2 orthologs enhance ACE2-Fc neutralization of SARS-CoV-2	research	SCV2-like	NA	RaTG13	least_horseshoe_bat	Rhinolophus_pusillus	NA	NA	0	NA
Mou et al.	2021	PLoS Pathog.	33836016	https://pubmed.ncbi.nlm.nih.gov/33836016/	Mutations derived from horseshoe bat ACE2 orthologs enhance ACE2-Fc neutralization of SARS-CoV-2	research	SCV2-like	NA	PgCoV	least_horseshoe_bat	Rhinolophus_pusillus	NA	NA	0	NA
Mou et al.	2021	PLoS Pathog.	33836016	https://pubmed.ncbi.nlm.nih.gov/33836016/	Mutations derived from horseshoe bat ACE2 orthologs enhance ACE2-Fc neutralization of SARS-CoV-2	research	SCV1-like	NA	LYRa11	least_horseshoe_bat	Rhinolophus_pusillus	NA	NA	0	NA
Mou et al.	2021	PLoS Pathog.	33836016	https://pubmed.ncbi.nlm.nih.gov/33836016/	Mutations derived from horseshoe bat ACE2 orthologs enhance ACE2-Fc neutralization of SARS-CoV-2	research	SCV1	NA	Tor2	chinese_rufous_horseshoe_bat	Rhinolophus_sinicus	NA	NA	1	NA
Mou et al.	2021	PLoS Pathog.	33836016	https://pubmed.ncbi.nlm.nih.gov/33836016/	Mutations derived from horseshoe bat ACE2 orthologs enhance ACE2-Fc neutralization of SARS-CoV-2	research	SCV2	19a	WA1	chinese_rufous_horseshoe_bat	Rhinolophus_sinicus	NA	NA	0	NA
Mou et al.	2021	PLoS Pathog.	33836016	https://pubmed.ncbi.nlm.nih.gov/33836016/	Mutations derived from horseshoe bat ACE2 orthologs enhance ACE2-Fc neutralization of SARS-CoV-2	research	SCV2-like	NA	RaTG13	chinese_rufous_horseshoe_bat	Rhinolophus_sinicus	NA	NA	0	NA
Mou et al.	2021	PLoS Pathog.	33836016	https://pubmed.ncbi.nlm.nih.gov/33836016/	Mutations derived from horseshoe bat ACE2 orthologs enhance ACE2-Fc neutralization of SARS-CoV-2	research	SCV2-like	NA	PgCoV	chinese_rufous_horseshoe_bat	Rhinolophus_sinicus	NA	NA	1	NA
Mou et al.	2021	PLoS Pathog.	33836016	https://pubmed.ncbi.nlm.nih.gov/33836016/	Mutations derived from horseshoe bat ACE2 orthologs enhance ACE2-Fc neutralization of SARS-CoV-2	research	SCV1-like	NA	LYRa11	chinese_rufous_horseshoe_bat	Rhinolophus_sinicus	NA	NA	0	NA
Mou et al.	2021	PLoS Pathog.	33836016	https://pubmed.ncbi.nlm.nih.gov/33836016/	Mutations derived from horseshoe bat ACE2 orthologs enhance ACE2-Fc neutralization of SARS-CoV-2	research	SCV1	NA	Tor2	intermediate_horseshoe_bat	Rhinolophus_affinis	NA	NA	1	NA
Mou et al.	2021	PLoS Pathog.	33836016	https://pubmed.ncbi.nlm.nih.gov/33836016/	Mutations derived from horseshoe bat ACE2 orthologs enhance ACE2-Fc neutralization of SARS-CoV-2	research	SCV2	19a	WA1	intermediate_horseshoe_bat	Rhinolophus_affinis	NA	NA	1	NA
Mou et al.	2021	PLoS Pathog.	33836016	https://pubmed.ncbi.nlm.nih.gov/33836016/	Mutations derived from horseshoe bat ACE2 orthologs enhance ACE2-Fc neutralization of SARS-CoV-2	research	SCV2-like	NA	RaTG13	intermediate_horseshoe_bat	Rhinolophus_affinis	NA	NA	1	NA
Mou et al.	2021	PLoS Pathog.	33836016	https://pubmed.ncbi.nlm.nih.gov/33836016/	Mutations derived from horseshoe bat ACE2 orthologs enhance ACE2-Fc neutralization of SARS-CoV-2	research	SCV2-like	NA	PgCoV	intermediate_horseshoe_bat	Rhinolophus_affinis	NA	NA	1	NA
Mou et al.	2021	PLoS Pathog.	33836016	https://pubmed.ncbi.nlm.nih.gov/33836016/	Mutations derived from horseshoe bat ACE2 orthologs enhance ACE2-Fc neutralization of SARS-CoV-2	research	SCV1-like	NA	LYRa11	intermediate_horseshoe_bat	Rhinolophus_affinis	NA	NA	1	NA
Mou et al.	2021	PLoS Pathog.	33836016	https://pubmed.ncbi.nlm.nih.gov/33836016/	Mutations derived from horseshoe bat ACE2 orthologs enhance ACE2-Fc neutralization of SARS-CoV-2	research	SCV1	NA	Tor2	palm_civet	Paguma_larvata	NA	NA	1	NA
Mou et al.	2021	PLoS Pathog.	33836016	https://pubmed.ncbi.nlm.nih.gov/33836016/	Mutations derived from horseshoe bat ACE2 orthologs enhance ACE2-Fc neutralization of SARS-CoV-2	research	SCV2	19a	WA1	palm_civet	Paguma_larvata	NA	NA	0	NA
Mou et al.	2021	PLoS Pathog.	33836016	https://pubmed.ncbi.nlm.nih.gov/33836016/	Mutations derived from horseshoe bat ACE2 orthologs enhance ACE2-Fc neutralization of SARS-CoV-2	research	SCV2-like	NA	RaTG13	palm_civet	Paguma_larvata	NA	NA	0	NA
Mou et al.	2021	PLoS Pathog.	33836016	https://pubmed.ncbi.nlm.nih.gov/33836016/	Mutations derived from horseshoe bat ACE2 orthologs enhance ACE2-Fc neutralization of SARS-CoV-2	research	SCV2-like	NA	PgCoV	palm_civet	Paguma_larvata	NA	NA	0	NA
Mou et al.	2021	PLoS Pathog.	33836016	https://pubmed.ncbi.nlm.nih.gov/33836016/	Mutations derived from horseshoe bat ACE2 orthologs enhance ACE2-Fc neutralization of SARS-CoV-2	research	SCV1-like	NA	LYRa11	palm_civet	Paguma_larvata	NA	NA	0	NA
Mou et al.	2021	PLoS Pathog.	33836016	https://pubmed.ncbi.nlm.nih.gov/33836016/	Mutations derived from horseshoe bat ACE2 orthologs enhance ACE2-Fc neutralization of SARS-CoV-2	research	SCV1	NA	Tor2	rat	Rattus_norvegicus	NA	NA	0	NA
Mou et al.	2021	PLoS Pathog.	33836016	https://pubmed.ncbi.nlm.nih.gov/33836016/	Mutations derived from horseshoe bat ACE2 orthologs enhance ACE2-Fc neutralization of SARS-CoV-2	research	SCV2	19a	WA1	rat	Rattus_norvegicus	NA	NA	0	NA
Mou et al.	2021	PLoS Pathog.	33836016	https://pubmed.ncbi.nlm.nih.gov/33836016/	Mutations derived from horseshoe bat ACE2 orthologs enhance ACE2-Fc neutralization of SARS-CoV-2	research	SCV2-like	NA	RaTG13	rat	Rattus_norvegicus	NA	NA	1	NA
Mou et al.	2021	PLoS Pathog.	33836016	https://pubmed.ncbi.nlm.nih.gov/33836016/	Mutations derived from horseshoe bat ACE2 orthologs enhance ACE2-Fc neutralization of SARS-CoV-2	research	SCV2-like	NA	PgCoV	rat	Rattus_norvegicus	NA	NA	1	NA
Mou et al.	2021	PLoS Pathog.	33836016	https://pubmed.ncbi.nlm.nih.gov/33836016/	Mutations derived from horseshoe bat ACE2 orthologs enhance ACE2-Fc neutralization of SARS-CoV-2	research	SCV1-like	NA	LYRa11	rat	Rattus_norvegicus	NA	NA	0	NA
Mou et al.	2021	PLoS Pathog.	33836016	https://pubmed.ncbi.nlm.nih.gov/33836016/	Mutations derived from horseshoe bat ACE2 orthologs enhance ACE2-Fc neutralization of SARS-CoV-2	research	SCV1	NA	Tor2	mouse	Mus_musculus	NA	NA	1	NA
Mou et al.	2021	PLoS Pathog.	33836016	https://pubmed.ncbi.nlm.nih.gov/33836016/	Mutations derived from horseshoe bat ACE2 orthologs enhance ACE2-Fc neutralization of SARS-CoV-2	research	SCV2	19a	WA1	mouse	Mus_musculus	NA	NA	0	NA
Mou et al.	2021	PLoS Pathog.	33836016	https://pubmed.ncbi.nlm.nih.gov/33836016/	Mutations derived from horseshoe bat ACE2 orthologs enhance ACE2-Fc neutralization of SARS-CoV-2	research	SCV2-like	NA	RaTG13	mouse	Mus_musculus	NA	NA	1	NA
Mou et al.	2021	PLoS Pathog.	33836016	https://pubmed.ncbi.nlm.nih.gov/33836016/	Mutations derived from horseshoe bat ACE2 orthologs enhance ACE2-Fc neutralization of SARS-CoV-2	research	SCV2-like	NA	PgCoV	mouse	Mus_musculus	NA	NA	1	NA
Mou et al.	2021	PLoS Pathog.	33836016	https://pubmed.ncbi.nlm.nih.gov/33836016/	Mutations derived from horseshoe bat ACE2 orthologs enhance ACE2-Fc neutralization of SARS-CoV-2	research	SCV1-like	NA	LYRa11	mouse	Mus_musculus	NA	NA	0	NA
Mou et al.	2021	PLoS Pathog.	33836016	https://pubmed.ncbi.nlm.nih.gov/33836016/	Mutations derived from horseshoe bat ACE2 orthologs enhance ACE2-Fc neutralization of SARS-CoV-2	research	SCV1	NA	Tor2	pangolin	Manis_javanica	NA	NA	1	NA
Mou et al.	2021	PLoS Pathog.	33836016	https://pubmed.ncbi.nlm.nih.gov/33836016/	Mutations derived from horseshoe bat ACE2 orthologs enhance ACE2-Fc neutralization of SARS-CoV-2	research	SCV2	19a	WA1	pangolin	Manis_javanica	NA	NA	1	NA
Mou et al.	2021	PLoS Pathog.	33836016	https://pubmed.ncbi.nlm.nih.gov/33836016/	Mutations derived from horseshoe bat ACE2 orthologs enhance ACE2-Fc neutralization of SARS-CoV-2	research	SCV2-like	NA	RaTG13	pangolin	Manis_javanica	NA	NA	0	NA
Mou et al.	2021	PLoS Pathog.	33836016	https://pubmed.ncbi.nlm.nih.gov/33836016/	Mutations derived from horseshoe bat ACE2 orthologs enhance ACE2-Fc neutralization of SARS-CoV-2	research	SCV2-like	NA	PgCoV	pangolin	Manis_javanica	NA	NA	1	NA
Mou et al.	2021	PLoS Pathog.	33836016	https://pubmed.ncbi.nlm.nih.gov/33836016/	Mutations derived from horseshoe bat ACE2 orthologs enhance ACE2-Fc neutralization of SARS-CoV-2	research	SCV1-like	NA	LYRa11	pangolin	Manis_javanica	NA	NA	1	NA
Colombo et al.	2021	Transbound Emerg Dis.	34224205	https://pubmed.ncbi.nlm.nih.gov/34224205/	SARS-CoV-2 surveillance in Norway rats (Rattus norvegicus) from Antwerp sewer system, Belgium	research	SCV2	19a	hCoV-19	rat	Rattus_norvegicus	0	NA	NA	NA
Griffin et al.	2021	Nat Commun.	34127676	https://pubmed.ncbi.nlm.nih.gov/34127676/	SARS-CoV-2 infection and transmission in the North American deer mouse	research	SCV2	19a	hCoV-19	deer_mouse	Peromyscus_maniculatus_bairdii	1	NA	NA	NA
Fagre et al.	2021	PLoS Pathog.	34010360	https://pubmed.ncbi.nlm.nih.gov/34010360/	SARS-CoV-2 infection, neuropathogenesis and transmission among deer mice: Implications for spillback to New World rodents	research	SCV2	19a	WA1	deer_mouse	Peromyscus_maniculatus_bairdii	1	NA	NA	NA
Munnink et al.	2021	Science	33172935	https://pubmed.ncbi.nlm.nih.gov/33172935/	Transmission of SARS-CoV-2 on mink farms between humans and mink and back to humans	research	SCV2	19a	hCoV-19	mink	Neogale_vison	1	NA	NA	NA
Bhattacharjee et al.	2021	Mol Biol Evol.	33674876	https://pubmed.ncbi.nlm.nih.gov/33674876/	Identifying Primate ACE2 Variants That Confer Resistance to SARS-CoV-2	research	SCV2	19a	hCoV-19	silvery_gibbon	Hylobates_moloch	NA	NA	NA	1
Bhattacharjee et al.	2021	Mol Biol Evol.	33674876	https://pubmed.ncbi.nlm.nih.gov/33674876/	Identifying Primate ACE2 Variants That Confer Resistance to SARS-CoV-2	research	SCV2	19a	hCoV-19	northern_white_cheeked_gibbon	Nomascus_leucogenys	NA	NA	NA	1
Bhattacharjee et al.	2021	Mol Biol Evol.	33674876	https://pubmed.ncbi.nlm.nih.gov/33674876/	Identifying Primate ACE2 Variants That Confer Resistance to SARS-CoV-2	research	SCV2	19a	hCoV-19	sumatran_orangutan	Pongo_abelii	NA	NA	NA	1
Bhattacharjee et al.	2021	Mol Biol Evol.	33674876	https://pubmed.ncbi.nlm.nih.gov/33674876/	Identifying Primate ACE2 Variants That Confer Resistance to SARS-CoV-2	research	SCV2	19a	hCoV-19	gorilla	Gorilla_gorilla_gorilla	NA	NA	NA	1
Bhattacharjee et al.	2021	Mol Biol Evol.	33674876	https://pubmed.ncbi.nlm.nih.gov/33674876/	Identifying Primate ACE2 Variants That Confer Resistance to SARS-CoV-2	research	SCV2	19a	hCoV-19	chimpanzee	Pan_troglodytes	NA	NA	NA	1
Bhattacharjee et al.	2021	Mol Biol Evol.	33674876	https://pubmed.ncbi.nlm.nih.gov/33674876/	Identifying Primate ACE2 Variants That Confer Resistance to SARS-CoV-2	research	SCV2	19a	hCoV-19	bonobo	Pan_paniscus	NA	NA	NA	1
O'Donnell et al.	2021	EBioMedicine.	34758415	https://pubmed.ncbi.nlm.nih.gov/34758415/	Pathogenic and transcriptomic differences of emerging SARS-CoV-2 variants in the Syrian golden hamster model	research	SCV2	19a	WA1	golden_hamster	Mesocricetus_auratus	1	NA	NA	NA
O'Donnell et al.	2021	EBioMedicine.	34758415	https://pubmed.ncbi.nlm.nih.gov/34758415/	Pathogenic and transcriptomic differences of emerging SARS-CoV-2 variants in the Syrian golden hamster model	research	SCV2	alpha	B.1.1.7	golden_hamster	Mesocricetus_auratus	1	NA	NA	NA
O'Donnell et al.	2021	EBioMedicine.	34758415	https://pubmed.ncbi.nlm.nih.gov/34758415/	Pathogenic and transcriptomic differences of emerging SARS-CoV-2 variants in the Syrian golden hamster model	research	SCV2	beta	B.1.351	golden_hamster	Mesocricetus_auratus	1	NA	NA	NA
Bosco-Lauth et al.	2021	Emerg Infect Dis.	34286685	https://www.ncbi.nlm.nih.gov/pmc/articles/PMC8314817/	Peridomestic Mammal Susceptibility to Severe Acute Respiratory Syndrome Coronavirus 2 Infection	research	SCV2	19a	WA1	deer_mouse	Peromyscus_maniculatus_bairdii	1	NA	NA	NA
Bosco-Lauth et al.	2021	Emerg Infect Dis.	34286685	https://www.ncbi.nlm.nih.gov/pmc/articles/PMC8314817/	Peridomestic Mammal Susceptibility to Severe Acute Respiratory Syndrome Coronavirus 2 Infection	research	SCV2	19a	WA1	mouse	Mus_musculus	0	NA	NA	NA
Bosco-Lauth et al.	2021	Emerg Infect Dis.	34286685	https://www.ncbi.nlm.nih.gov/pmc/articles/PMC8314817/	Peridomestic Mammal Susceptibility to Severe Acute Respiratory Syndrome Coronavirus 2 Infection	research	SCV2	19a	WA1	bushy_tailed_woodrat	Neotoma_cinerea	1	NA	NA	NA
Bosco-Lauth et al.	2021	Emerg Infect Dis.	34286685	https://www.ncbi.nlm.nih.gov/pmc/articles/PMC8314817/	Peridomestic Mammal Susceptibility to Severe Acute Respiratory Syndrome Coronavirus 2 Infection	research	SCV2	19a	WA1	wyoming_ground_squirrel	Urocitellus_elegans	NA	NA	NA	NA
Bosco-Lauth et al.	2021	Emerg Infect Dis.	34286685	https://www.ncbi.nlm.nih.gov/pmc/articles/PMC8314817/	Peridomestic Mammal Susceptibility to Severe Acute Respiratory Syndrome Coronavirus 2 Infection	research	SCV2	19a	WA1	fox_squirrel	Sciurus_niger	NA	NA	NA	NA
Bosco-Lauth et al.	2021	Emerg Infect Dis.	34286685	https://www.ncbi.nlm.nih.gov/pmc/articles/PMC8314817/	Peridomestic Mammal Susceptibility to Severe Acute Respiratory Syndrome Coronavirus 2 Infection	research	SCV2	19a	WA1	black_tailed_prairie_dog	Cynomys_ludovicianus	0	NA	NA	NA
Bosco-Lauth et al.	2021	Emerg Infect Dis.	34286685	https://www.ncbi.nlm.nih.gov/pmc/articles/PMC8314817/	Peridomestic Mammal Susceptibility to Severe Acute Respiratory Syndrome Coronavirus 2 Infection	research	SCV2	19a	WA1	wyoming_ground_squirrel	Urocitellus_elegans	NA	NA	NA	NA
Bosco-Lauth et al.	2021	Emerg Infect Dis.	34286685	https://www.ncbi.nlm.nih.gov/pmc/articles/PMC8314817/	Peridomestic Mammal Susceptibility to Severe Acute Respiratory Syndrome Coronavirus 2 Infection	research	SCV2	19a	WA1	cottontail_rabbit	Lepus_sylvaticus	NA	NA	NA	NA
Bosco-Lauth et al.	2021	Emerg Infect Dis.	34286685	https://www.ncbi.nlm.nih.gov/pmc/articles/PMC8314817/	Peridomestic Mammal Susceptibility to Severe Acute Respiratory Syndrome Coronavirus 2 Infection	research	SCV2	19a	WA1	striped_skunk	Mephitis_mephitis	1	NA	NA	NA
Bosco-Lauth et al.	2021	Emerg Infect Dis.	34286685	https://www.ncbi.nlm.nih.gov/pmc/articles/PMC8314817/	Peridomestic Mammal Susceptibility to Severe Acute Respiratory Syndrome Coronavirus 2 Infection	research	SCV2	19a	WA1	raccoon	Procyon_lotor	0	NA	NA	NA
Lu et al.	2021	Nat Commun.	34815406	https://pubmed.ncbi.nlm.nih.gov/34815406/	Adaptation, spread and transmission of SARS-CoV-2 in farmed minks and related humans in the Netherlands	research	SCV2	19a	hCoV-19	mink	Neogale_vison	1	NA	NA	NA
Palmer et al.	2021	J Virol.	33692203	https://pubmed.ncbi.nlm.nih.gov/33692203/	Susceptibility of white-tailed deer (Odocoileus virginianus_texanus) to SARS-CoV-2	research	SCV2	19a	TGR/NY/20	african_green_monkey	Chlorocebus_sabaeus	NA	1	NA	NA
Palmer et al.	2021	J Virol.	33692203	https://pubmed.ncbi.nlm.nih.gov/33692203/	Susceptibility of white-tailed deer (Odocoileus virginianus) to SARS-CoV-2	research	SCV2	19a	TGR/NY/20	white_tailed_deer	Odocoileus_virginianus_texanus	1	1	NA	NA
Chandler et al.	2021	PNAS	34732584	https://pubmed.ncbi.nlm.nih.gov/34732584/	SARS-CoV-2 exposure in wild white-tailed deer ( Odocoileus virginianus)	research	SCV2	19a	hCoV-19	white_tailed_deer	Odocoileus_virginianus_texanus	1	NA	NA	NA
Mykytyn et al.	2021	Emerg Microbes Infect.	33356979	https://pubmed.ncbi.nlm.nih.gov/33356979/	Susceptibility of rabbits to SARS-CoV-2	research	SCV2	19a	B.1	rabbit	Oryctolagus_cuniculus	1	1	NA	NA
Mykytyn et al.	2021	Emerg Microbes Infect.	33356979	https://pubmed.ncbi.nlm.nih.gov/33356979/	Susceptibility of rabbits to SARS-CoV-2	research	SCV2	19a	B.1	chinese_rufous_horseshoe_bat	Rhinolophus_sinicus	NA	1	NA	NA
Mykytyn et al.	2021	Emerg Microbes Infect.	33356979	https://pubmed.ncbi.nlm.nih.gov/33356979/	Susceptibility of rabbits to SARS-CoV-2	research	SCV2	19a	B.1	great_roundleaf_bat	Hipposideros_armiger	NA	0	NA	NA
Zhou et al.	2021	Nature.	33636719	https://pubmed.ncbi.nlm.nih.gov/33636719/	SARS-CoV-2 spike D614G change enhances replication and transmission	research	SCV2	19a	WA1	golden_hamster	Mesocricetus_auratus	1	NA	NA	NA
Zhou et al.	2021	Nature.	33636719	https://pubmed.ncbi.nlm.nih.gov/33636719/	SARS-CoV-2 spike D614G change enhances replication and transmission	research	SCV2	19a	WA1	ferret	Mustela_putorius_furo	1	NA	NA	NA
Sawatzki et al.	2021	PNAS	33858941	https://pubmed.ncbi.nlm.nih.gov/33858941/	Host barriers to SARS-CoV-2 demonstrated by ferrets in a high-exposure domestic setting	research	SCV2	19a	hCoV-19	ferret	Mustela_putorius_furo	0	NA	NA	NA
Gultom et al.	2021	Emerg Infect Dis.	34152956	https://pubmed.ncbi.nlm.nih.gov/34152956/	Susceptibility of well-differentiated airway epithelial cell cultures from domestic and wildlife animals to SARS-CoV-2	research	SCV2	19a	hCoV-19	rhesus_macaque	Macaca_mulatta	NA	1	NA	NA
Gultom et al.	2021	Emerg Infect Dis.	34152956	https://pubmed.ncbi.nlm.nih.gov/34152956/	Susceptibility of well-differentiated airway epithelial cell cultures from domestic and wildlife animals to SARS-CoV-2	research	SCV2	19a	hCoV-19	ferret	Mustela_putorius_furo	NA	0	NA	NA
Gultom et al.	2021	Emerg Infect Dis.	34152956	https://pubmed.ncbi.nlm.nih.gov/34152956/	Susceptibility of well-differentiated airway epithelial cell cultures from domestic and wildlife animals to SARS-CoV-2	research	SCV2	19a	hCoV-19	cat	Felis_catus	NA	1	NA	NA
Gultom et al.	2021	Emerg Infect Dis.	34152956	https://pubmed.ncbi.nlm.nih.gov/34152956/	Susceptibility of well-differentiated airway epithelial cell cultures from domestic and wildlife animals to SARS-CoV-2	research	SCV2	19a	hCoV-19	dog	Canis_lupus_familiaris	NA	0	NA	NA
Gultom et al.	2021	Emerg Infect Dis.	34152956	https://pubmed.ncbi.nlm.nih.gov/34152956/	Susceptibility of well-differentiated airway epithelial cell cultures from domestic and wildlife animals to SARS-CoV-2	research	SCV2	19a	hCoV-19	rabbit	Oryctolagus_cuniculus	NA	0	NA	NA
Gultom et al.	2021	Emerg Infect Dis.	34152956	https://pubmed.ncbi.nlm.nih.gov/34152956/	Susceptibility of well-differentiated airway epithelial cell cultures from domestic and wildlife animals to SARS-CoV-2	research	SCV2	19a	hCoV-19	pig	Sus_scrofa	NA	0	NA	NA
Gultom et al.	2021	Emerg Infect Dis.	34152956	https://pubmed.ncbi.nlm.nih.gov/34152956/	Susceptibility of well-differentiated airway epithelial cell cultures from domestic and wildlife animals to SARS-CoV-2	research	SCV2	19a	hCoV-19	cow	Bos_taurus	NA	0	NA	NA
Gultom et al.	2021	Emerg Infect Dis.	34152956	https://pubmed.ncbi.nlm.nih.gov/34152956/	Susceptibility of well-differentiated airway epithelial cell cultures from domestic and wildlife animals to SARS-CoV-2	research	SCV2	19a	hCoV-19	goat	Capra_hircus	NA	0	NA	NA
Gultom et al.	2021	Emerg Infect Dis.	34152956	https://pubmed.ncbi.nlm.nih.gov/34152956/	Susceptibility of well-differentiated airway epithelial cell cultures from domestic and wildlife animals to SARS-CoV-2	research	SCV2	19a	hCoV-19	bactrian_camel	Camelus_bactrianus	NA	0	NA	NA
Gultom et al.	2021	Emerg Infect Dis.	34152956	https://pubmed.ncbi.nlm.nih.gov/34152956/	Susceptibility of well-differentiated airway epithelial cell cultures from domestic and wildlife animals to SARS-CoV-2	research	SCV2	19a	hCoV-19	llama	Lama_glama	NA	0	NA	NA
Gultom et al.	2021	Emerg Infect Dis.	34152956	https://pubmed.ncbi.nlm.nih.gov/34152956/	Susceptibility of well-differentiated airway epithelial cell cultures from domestic and wildlife animals to SARS-CoV-2	research	SCV2	19a	hCoV-19	little_yellow_shouldered_bat	Sturnira_lilium	NA	0	NA	NA
Gultom et al.	2021	Emerg Infect Dis.	34152956	https://pubmed.ncbi.nlm.nih.gov/34152956/	Susceptibility of well-differentiated airway epithelial cell cultures from domestic and wildlife animals to SARS-CoV-2	research	SCV2	19a	hCoV-19	seba's_short-tailed_bat	Carollia_perspicillata	NA	0	NA	NA
de Abreu et al.	2021	Ecohealth.	34843021	https://pubmed.ncbi.nlm.nih.gov/34843021/	No evidence of SARS-CoV-2 infection in Neotropical Primates sampled during COVID-19 pandemic in Minas Gerais and Rio Grande do Sul, Brazil	research	SCV2	19a	hCoV-19	black_howler	Alouatta_caraya	0	NA	NA	NA
de Abreu et al.	2021	Ecohealth.	34843021	https://pubmed.ncbi.nlm.nih.gov/34843021/	No evidence of SARS-CoV-2 infection in Neotropical Primates sampled during COVID-19 pandemic in Minas Gerais and Rio Grande do Sul, Brazil	research	SCV2	19a	hCoV-19	black_tufted_marmoset	Callithrix_penicillata	0	NA	NA	NA
de Abreu et al.	2021	Ecohealth.	34843021	https://pubmed.ncbi.nlm.nih.gov/34843021/	No evidence of SARS-CoV-2 infection in Neotropical Primates sampled during COVID-19 pandemic in Minas Gerais and Rio Grande do Sul, Brazil	research	SCV2	19a	hCoV-19	geoffroy's_marmoset	Callithrix_geoffroyi	0	NA	NA	NA
de Abreu et al.	2021	Ecohealth.	34843021	https://pubmed.ncbi.nlm.nih.gov/34843021/	No evidence of SARS-CoV-2 infection in Neotropical Primates sampled during COVID-19 pandemic in Minas Gerais and Rio Grande do Sul, Brazil	research	SCV2	19a	hCoV-19	southern_brown_howler	Alouatta_guariba_clamitans	0	NA	NA	NA
Zhou et al.	2021	Cell Rep.	35093235	https://pubmed.ncbi.nlm.nih.gov/35093235/	Mutations that adapt SARS-CoV-2 to mustelid hosts do not increase fitness in the human airway	research	SCV2	19a	VE6-T	ferret	Mustela_putorius_furo	1	1	NA	NA
Hale et al.	2021	Nature.	34942632	https://pubmed.ncbi.nlm.nih.gov/34942632/	SARS-CoV-2 infection in free-ranging white-tailed deer (Odocoileus virginianus)	research	SCV2	NA	B.1.2	white_tailed_deer	Odocoileus_virginianus_texanus	1	NA	NA	NA
Hale et al.	2021	Nature.	34942632	https://pubmed.ncbi.nlm.nih.gov/34942632/	SARS-CoV-2 infection in free-ranging white-tailed deer (Odocoileus virginianus)	research	SCV2	NA	B.1.596	white_tailed_deer	Odocoileus_virginianus_texanus	1	NA	NA	NA
Hale et al.	2021	Nature.	34942632	https://pubmed.ncbi.nlm.nih.gov/34942632/	SARS-CoV-2 infection in free-ranging white-tailed deer (Odocoileus virginianus)	research	SCV2	NA	B.1.582	white_tailed_deer	Odocoileus_virginianus_texanus	1	NA	NA	NA
Audino et al.	2021	Animals (Basel).	34204885	https://pubmed.ncbi.nlm.nih.gov/34204885/	SARS-CoV-2, a Threat to Marine Mammals? A Study from Italian Seawaters	research	SCV2	19a	hCoV-19	fin_whale	Balaenoptera_physalus	NA	NA	NA	1
Audino et al.	2021	Animals (Basel).	34204885	https://pubmed.ncbi.nlm.nih.gov/34204885/	SARS-CoV-2, a Threat to Marine Mammals? A Study from Italian Seawaters	research	SCV2	19a	hCoV-19	sperm_whale	Physeter_catodon	NA	NA	NA	1
Audino et al.	2021	Animals (Basel).	34204885	https://pubmed.ncbi.nlm.nih.gov/34204885/	SARS-CoV-2, a Threat to Marine Mammals? A Study from Italian Seawaters	research	SCV2	19a	hCoV-19	cuvier's_beaked_whale	Ziphius_cavirostris	NA	NA	NA	1
Audino et al.	2021	Animals (Basel).	34204885	https://pubmed.ncbi.nlm.nih.gov/34204885/	SARS-CoV-2, a Threat to Marine Mammals? A Study from Italian Seawaters	research	SCV2	19a	hCoV-19	long_finned_pilot_whale	Globicephala_melas	NA	NA	NA	1
Audino et al.	2021	Animals (Basel).	34204885	https://pubmed.ncbi.nlm.nih.gov/34204885/	SARS-CoV-2, a Threat to Marine Mammals? A Study from Italian Seawaters	research	SCV2	19a	hCoV-19	common_bottlenose_dolphin	Tursiops_truncatus	NA	NA	NA	1
Audino et al.	2021	Animals (Basel).	34204885	https://pubmed.ncbi.nlm.nih.gov/34204885/	SARS-CoV-2, a Threat to Marine Mammals? A Study from Italian Seawaters	research	SCV2	19a	hCoV-19	killer_whale	Orcinus_orca	NA	NA	NA	1
Audino et al.	2021	Animals (Basel).	34204885	https://pubmed.ncbi.nlm.nih.gov/34204885/	SARS-CoV-2, a Threat to Marine Mammals? A Study from Italian Seawaters	research	SCV2	19a	hCoV-19	striped_dolphin	Stenella_coeruleoalba	NA	NA	NA	1
Audino et al.	2021	Animals (Basel).	34204885	https://pubmed.ncbi.nlm.nih.gov/34204885/	SARS-CoV-2, a Threat to Marine Mammals? A Study from Italian Seawaters	research	SCV2	19a	hCoV-19	minke_whale	Balaenoptera_acutorostrata_scammoni	NA	NA	NA	1
Audino et al.	2021	Animals (Basel).	34204885	https://pubmed.ncbi.nlm.nih.gov/34204885/	SARS-CoV-2, a Threat to Marine Mammals? A Study from Italian Seawaters	research	SCV2	19a	hCoV-19	humpback_whale	Megaptera_novaeangliae	NA	NA	NA	1
Montagutelli et al.	2021	bioRxiv	N/A	https://www.biorxiv.org/content/10.1101/2021.03.18.436013v2	Variants with the N501Y mutation extend SARS-CoV-2 host range to mice, with contact transmission	research	SCV2	alpha	B.1.1.7	mouse	Mus_musculus	1	1	NA	NA
Montagutelli et al.	2021	bioRxiv	N/A	https://www.biorxiv.org/content/10.1101/2021.03.18.436013v2	Variants with the N501Y mutation extend SARS-CoV-2 host range to mice, with contact transmission	research	SCV2	beta	B.1.351	mouse	Mus_musculus	1	1	NA	NA
Montagutelli et al.	2021	bioRxiv	N/A	https://www.biorxiv.org/content/10.1101/2021.03.18.436013v2	Variants with the N501Y mutation extend SARS-CoV-2 host range to mice, with contact transmission	research	SCV2	gamma	P1	mouse	Mus_musculus	1	1	NA	NA
Montagutelli et al.	2021	bioRxiv	N/A	https://www.biorxiv.org/content/10.1101/2021.03.18.436013v2	Variants with the N501Y mutation extend SARS-CoV-2 host range to mice, with contact transmission	research	SCV2	delta	B.1.617.2	mouse	Mus_musculus	0	NA	NA	NA
Yan et al.	2021	Nat Ecol Evol.	33649547	https://pubmed.ncbi.nlm.nih.gov/33649547/	ACE2 receptor usage reveals variation in susceptibility to SARS-CoV and SARS-CoV-2 infection among bat species	research	SCV1	NA	CUHK-W1	egyptian_fruit_bat	Rousettus_aegyptiacus	NA	1	1	1
Yan et al.	2021	Nat Ecol Evol.	33649547	https://pubmed.ncbi.nlm.nih.gov/33649547/	ACE2 receptor usage reveals variation in susceptibility to SARS-CoV and SARS-CoV-2 infection among bat species	research	SCV2	19a	Wuhan-Hu-1	egyptian_fruit_bat	Rousettus_aegyptiacus	NA	1	0	1
Yan et al.	2021	Nat Ecol Evol.	33649547	https://pubmed.ncbi.nlm.nih.gov/33649547/	ACE2 receptor usage reveals variation in susceptibility to SARS-CoV and SARS-CoV-2 infection among bat species	research	SCV1	NA	CUHK-W1	cave_nectar_bat	Eonycteris_spelaea	NA	0	0	1
Yan et al.	2021	Nat Ecol Evol.	33649547	https://pubmed.ncbi.nlm.nih.gov/33649547/	ACE2 receptor usage reveals variation in susceptibility to SARS-CoV and SARS-CoV-2 infection among bat species	research	SCV2	19a	Wuhan-Hu-1	cave_nectar_bat	Eonycteris_spelaea	NA	1	0	1
Yan et al.	2021	Nat Ecol Evol.	33649547	https://pubmed.ncbi.nlm.nih.gov/33649547/	ACE2 receptor usage reveals variation in susceptibility to SARS-CoV and SARS-CoV-2 infection among bat species	research	SCV1	NA	CUHK-W1	black_flying_fox	Pteropus_alecto	NA	1	0	1
Yan et al.	2021	Nat Ecol Evol.	33649547	https://pubmed.ncbi.nlm.nih.gov/33649547/	ACE2 receptor usage reveals variation in susceptibility to SARS-CoV and SARS-CoV-2 infection among bat species	research	SCV2	19a	Wuhan-Hu-1	black_flying_fox	Pteropus_alecto	NA	1	0	1
Yan et al.	2021	Nat Ecol Evol.	33649547	https://pubmed.ncbi.nlm.nih.gov/33649547/	ACE2 receptor usage reveals variation in susceptibility to SARS-CoV and SARS-CoV-2 infection among bat species	research	SCV1	NA	CUHK-W1	indian_flying_fox	Pteropus_giganteus	NA	1	0	1
Yan et al.	2021	Nat Ecol Evol.	33649547	https://pubmed.ncbi.nlm.nih.gov/33649547/	ACE2 receptor usage reveals variation in susceptibility to SARS-CoV and SARS-CoV-2 infection among bat species	research	SCV2	19a	Wuhan-Hu-1	indian_flying_fox	Pteropus_giganteus	NA	1	0	1
Yan et al.	2021	Nat Ecol Evol.	33649547	https://pubmed.ncbi.nlm.nih.gov/33649547/	ACE2 receptor usage reveals variation in susceptibility to SARS-CoV and SARS-CoV-2 infection among bat species	research	SCV1	NA	CUHK-W1	straw-colored_fruit_bat	Eidolon_helvum	NA	1	0	1
Yan et al.	2021	Nat Ecol Evol.	33649547	https://pubmed.ncbi.nlm.nih.gov/33649547/	ACE2 receptor usage reveals variation in susceptibility to SARS-CoV and SARS-CoV-2 infection among bat species	research	SCV2	19a	Wuhan-Hu-1	straw-colored_fruit_bat	Eidolon_helvum	NA	1	0	1
Yan et al.	2021	Nat Ecol Evol.	33649547	https://pubmed.ncbi.nlm.nih.gov/33649547/	ACE2 receptor usage reveals variation in susceptibility to SARS-CoV and SARS-CoV-2 infection among bat species	research	SCV1	NA	CUHK-W1	long-tongued_fruit_bat	Macroglossus_sobrinus	NA	1	0	1
Yan et al.	2021	Nat Ecol Evol.	33649547	https://pubmed.ncbi.nlm.nih.gov/33649547/	ACE2 receptor usage reveals variation in susceptibility to SARS-CoV and SARS-CoV-2 infection among bat species	research	SCV2	19a	Wuhan-Hu-1	long-tongued_fruit_bat	Macroglossus_sobrinus	NA	1	0	1
Yan et al.	2021	Nat Ecol Evol.	33649547	https://pubmed.ncbi.nlm.nih.gov/33649547/	ACE2 receptor usage reveals variation in susceptibility to SARS-CoV and SARS-CoV-2 infection among bat species	research	SCV1	NA	CUHK-W1	greater_short-nosed_fruit_bat	Cynopterus_sphinx	NA	1	0	1
Yan et al.	2021	Nat Ecol Evol.	33649547	https://pubmed.ncbi.nlm.nih.gov/33649547/	ACE2 receptor usage reveals variation in susceptibility to SARS-CoV and SARS-CoV-2 infection among bat species	research	SCV2	19a	Wuhan-Hu-1	greater_short-nosed_fruit_bat	Cynopterus_sphinx	NA	0	0	0
Yan et al.	2021	Nat Ecol Evol.	33649547	https://pubmed.ncbi.nlm.nih.gov/33649547/	ACE2 receptor usage reveals variation in susceptibility to SARS-CoV and SARS-CoV-2 infection among bat species	research	SCV1	NA	CUHK-W1	lesser_short-nosed_fruit_bat	Cynopterus_brachyotis	NA	1	0	1
Yan et al.	2021	Nat Ecol Evol.	33649547	https://pubmed.ncbi.nlm.nih.gov/33649547/	ACE2 receptor usage reveals variation in susceptibility to SARS-CoV and SARS-CoV-2 infection among bat species	research	SCV2	19a	Wuhan-Hu-1	lesser_short-nosed_fruit_bat	Cynopterus_brachyotis	NA	0	0	0
Yan et al.	2021	Nat Ecol Evol.	33649547	https://pubmed.ncbi.nlm.nih.gov/33649547/	ACE2 receptor usage reveals variation in susceptibility to SARS-CoV and SARS-CoV-2 infection among bat species	research	SCV1	NA	CUHK-W1	greater_horseshoe_bat	Rhinolophus_ferrumequinum	NA	0	0	0
Yan et al.	2021	Nat Ecol Evol.	33649547	https://pubmed.ncbi.nlm.nih.gov/33649547/	ACE2 receptor usage reveals variation in susceptibility to SARS-CoV and SARS-CoV-2 infection among bat species	research	SCV2	19a	Wuhan-Hu-1	greater_horseshoe_bat	Rhinolophus_ferrumequinum	NA	1	0	0
Yan et al.	2021	Nat Ecol Evol.	33649547	https://pubmed.ncbi.nlm.nih.gov/33649547/	ACE2 receptor usage reveals variation in susceptibility to SARS-CoV and SARS-CoV-2 infection among bat species	research	SCV1	NA	CUHK-W1	chinese_rufous_horseshoe_bat	Rhinolophus_sinicus	NA	1	0	1
Yan et al.	2021	Nat Ecol Evol.	33649547	https://pubmed.ncbi.nlm.nih.gov/33649547/	ACE2 receptor usage reveals variation in susceptibility to SARS-CoV and SARS-CoV-2 infection among bat species	research	SCV2	19a	Wuhan-Hu-1	chinese_rufous_horseshoe_bat	Rhinolophus_sinicus	NA	0	0	0
Yan et al.	2021	Nat Ecol Evol.	33649547	https://pubmed.ncbi.nlm.nih.gov/33649547/	ACE2 receptor usage reveals variation in susceptibility to SARS-CoV and SARS-CoV-2 infection among bat species	research	SCV1	NA	CUHK-W1	chinese_rufous_horseshoe_bat	Rhinolophus_pearsonii	NA	0	0	0
Yan et al.	2021	Nat Ecol Evol.	33649547	https://pubmed.ncbi.nlm.nih.gov/33649547/	ACE2 receptor usage reveals variation in susceptibility to SARS-CoV and SARS-CoV-2 infection among bat species	research	SCV2	19a	Wuhan-Hu-1	chinese_rufous_horseshoe_bat	Rhinolophus_pearsonii	NA	0	0	0
Yan et al.	2021	Nat Ecol Evol.	33649547	https://pubmed.ncbi.nlm.nih.gov/33649547/	ACE2 receptor usage reveals variation in susceptibility to SARS-CoV and SARS-CoV-2 infection among bat species	research	SCV1	NA	CUHK-W1	chinese_rufous_horseshoe_bat	Hipposideros_armiger	NA	0	0	0
Yan et al.	2021	Nat Ecol Evol.	33649547	https://pubmed.ncbi.nlm.nih.gov/33649547/	ACE2 receptor usage reveals variation in susceptibility to SARS-CoV and SARS-CoV-2 infection among bat species	research	SCV2	19a	Wuhan-Hu-1	chinese_rufous_horseshoe_bat	Hipposideros_armiger	NA	0	1	0
Yan et al.	2021	Nat Ecol Evol.	33649547	https://pubmed.ncbi.nlm.nih.gov/33649547/	ACE2 receptor usage reveals variation in susceptibility to SARS-CoV and SARS-CoV-2 infection among bat species	research	SCV1	NA	CUHK-W1	chinese_rufous_horseshoe_bat	Hipposideros_pratti	NA	0	0	0
Yan et al.	2021	Nat Ecol Evol.	33649547	https://pubmed.ncbi.nlm.nih.gov/33649547/	ACE2 receptor usage reveals variation in susceptibility to SARS-CoV and SARS-CoV-2 infection among bat species	research	SCV2	19a	Wuhan-Hu-1	chinese_rufous_horseshoe_bat	Hipposideros_pratti	NA	0	1	0
Yan et al.	2021	Nat Ecol Evol.	33649547	https://pubmed.ncbi.nlm.nih.gov/33649547/	ACE2 receptor usage reveals variation in susceptibility to SARS-CoV and SARS-CoV-2 infection among bat species	research	SCV1	NA	CUHK-W1	chinese_rufous_horseshoe_bat	Hipposideros_galeritus	NA	0	1	0
Yan et al.	2021	Nat Ecol Evol.	33649547	https://pubmed.ncbi.nlm.nih.gov/33649547/	ACE2 receptor usage reveals variation in susceptibility to SARS-CoV and SARS-CoV-2 infection among bat species	research	SCV2	19a	Wuhan-Hu-1	chinese_rufous_horseshoe_bat	Hipposideros_galeritus	NA	0	1	0
Yan et al.	2021	Nat Ecol Evol.	33649547	https://pubmed.ncbi.nlm.nih.gov/33649547/	ACE2 receptor usage reveals variation in susceptibility to SARS-CoV and SARS-CoV-2 infection among bat species	research	SCV1	NA	CUHK-W1	greater_false_vampire_bat	Lyroderma_lyra	NA	1	1	1
Yan et al.	2021	Nat Ecol Evol.	33649547	https://pubmed.ncbi.nlm.nih.gov/33649547/	ACE2 receptor usage reveals variation in susceptibility to SARS-CoV and SARS-CoV-2 infection among bat species	research	SCV2	19a	Wuhan-Hu-1	greater_false_vampire_bat	Lyroderma_lyra	NA	1	1	1
Yan et al.	2021	Nat Ecol Evol.	33649547	https://pubmed.ncbi.nlm.nih.gov/33649547/	ACE2 receptor usage reveals variation in susceptibility to SARS-CoV and SARS-CoV-2 infection among bat species	research	SCV1	NA	CUHK-W1	black-bearded_tomb_bat	Taphozous_melanopogon	NA	0	0	0
Yan et al.	2021	Nat Ecol Evol.	33649547	https://pubmed.ncbi.nlm.nih.gov/33649547/	ACE2 receptor usage reveals variation in susceptibility to SARS-CoV and SARS-CoV-2 infection among bat species	research	SCV2	19a	Wuhan-Hu-1	black-bearded_tomb_bat	Taphozous_melanopogon	NA	1	1	1
Yan et al.	2021	Nat Ecol Evol.	33649547	https://pubmed.ncbi.nlm.nih.gov/33649547/	ACE2 receptor usage reveals variation in susceptibility to SARS-CoV and SARS-CoV-2 infection among bat species	research	SCV1	NA	CUHK-W1	greater_bulldog_bat	Noctilio_leporinus	NA	1	1	1
Yan et al.	2021	Nat Ecol Evol.	33649547	https://pubmed.ncbi.nlm.nih.gov/33649547/	ACE2 receptor usage reveals variation in susceptibility to SARS-CoV and SARS-CoV-2 infection among bat species	research	SCV2	19a	Wuhan-Hu-1	greater_bulldog_bat	Noctilio_leporinus	NA	1	1	1
Yan et al.	2021	Nat Ecol Evol.	33649547	https://pubmed.ncbi.nlm.nih.gov/33649547/	ACE2 receptor usage reveals variation in susceptibility to SARS-CoV and SARS-CoV-2 infection among bat species	research	SCV1	NA	CUHK-W1	tailed_tailless_bat	Anoura_caudifer	NA	0	0	0
Yan et al.	2021	Nat Ecol Evol.	33649547	https://pubmed.ncbi.nlm.nih.gov/33649547/	ACE2 receptor usage reveals variation in susceptibility to SARS-CoV and SARS-CoV-2 infection among bat species	research	SCV2	19a	Wuhan-Hu-1	tailed_tailless_bat	Anoura_caudifer	NA	1	1	1
Yan et al.	2021	Nat Ecol Evol.	33649547	https://pubmed.ncbi.nlm.nih.gov/33649547/	ACE2 receptor usage reveals variation in susceptibility to SARS-CoV and SARS-CoV-2 infection among bat species	research	SCV1	NA	CUHK-W1	seba's_short-tailed_bat	Carollia_perspicillata	NA	0	0	0
Yan et al.	2021	Nat Ecol Evol.	33649547	https://pubmed.ncbi.nlm.nih.gov/33649547/	ACE2 receptor usage reveals variation in susceptibility to SARS-CoV and SARS-CoV-2 infection among bat species	research	SCV2	19a	Wuhan-Hu-1	seba's_short-tailed_bat	Carollia_perspicillata	NA	1	0	1
Yan et al.	2021	Nat Ecol Evol.	33649547	https://pubmed.ncbi.nlm.nih.gov/33649547/	ACE2 receptor usage reveals variation in susceptibility to SARS-CoV and SARS-CoV-2 infection among bat species	research	SCV1	NA	CUHK-W1	honduran_yellow-shouldered_bat	Sturnira_hondurensis	NA	0	0	0
Yan et al.	2021	Nat Ecol Evol.	33649547	https://pubmed.ncbi.nlm.nih.gov/33649547/	ACE2 receptor usage reveals variation in susceptibility to SARS-CoV and SARS-CoV-2 infection among bat species	research	SCV2	19a	Wuhan-Hu-1	honduran_yellow-shouldered_bat	Sturnira_hondurensis	NA	1	0	1
Yan et al.	2021	Nat Ecol Evol.	33649547	https://pubmed.ncbi.nlm.nih.gov/33649547/	ACE2 receptor usage reveals variation in susceptibility to SARS-CoV and SARS-CoV-2 infection among bat species	research	SCV1	NA	CUHK-W1	jamaican_fruit_bat	Artibeus_jamaicensis	NA	0	0	1
Yan et al.	2021	Nat Ecol Evol.	33649547	https://pubmed.ncbi.nlm.nih.gov/33649547/	ACE2 receptor usage reveals variation in susceptibility to SARS-CoV and SARS-CoV-2 infection among bat species	research	SCV2	19a	Wuhan-Hu-1	jamaican_fruit_bat	Artibeus_jamaicensis	NA	0	0	1
Yan et al.	2021	Nat Ecol Evol.	33649547	https://pubmed.ncbi.nlm.nih.gov/33649547/	ACE2 receptor usage reveals variation in susceptibility to SARS-CoV and SARS-CoV-2 infection among bat species	research	SCV1	NA	CUHK-W1	fringe-lipped_bat	Trachops_cirrhosus	NA	1	0	1
Yan et al.	2021	Nat Ecol Evol.	33649547	https://pubmed.ncbi.nlm.nih.gov/33649547/	ACE2 receptor usage reveals variation in susceptibility to SARS-CoV and SARS-CoV-2 infection among bat species	research	SCV2	19a	Wuhan-Hu-1	fringe-lipped_bat	Trachops_cirrhosus	NA	1	0	1
Yan et al.	2021	Nat Ecol Evol.	33649547	https://pubmed.ncbi.nlm.nih.gov/33649547/	ACE2 receptor usage reveals variation in susceptibility to SARS-CoV and SARS-CoV-2 infection among bat species	research	SCV1	NA	CUHK-W1	fringe-lipped_bat	Tonatia_saurophila	NA	0	0	0
Yan et al.	2021	Nat Ecol Evol.	33649547	https://pubmed.ncbi.nlm.nih.gov/33649547/	ACE2 receptor usage reveals variation in susceptibility to SARS-CoV and SARS-CoV-2 infection among bat species	research	SCV2	19a	Wuhan-Hu-1	fringe-lipped_bat	Tonatia_saurophila	NA	0	1	0
Yan et al.	2021	Nat Ecol Evol.	33649547	https://pubmed.ncbi.nlm.nih.gov/33649547/	ACE2 receptor usage reveals variation in susceptibility to SARS-CoV and SARS-CoV-2 infection among bat species	research	SCV1	NA	CUHK-W1	pale_spear-nosed_bat	Phyllostomus_discolor	NA	1	1	1
Yan et al.	2021	Nat Ecol Evol.	33649547	https://pubmed.ncbi.nlm.nih.gov/33649547/	ACE2 receptor usage reveals variation in susceptibility to SARS-CoV and SARS-CoV-2 infection among bat species	research	SCV2	19a	Wuhan-Hu-1	pale_spear-nosed_bat	Phyllostomus_discolor	NA	0	0	0
Yan et al.	2021	Nat Ecol Evol.	33649547	https://pubmed.ncbi.nlm.nih.gov/33649547/	ACE2 receptor usage reveals variation in susceptibility to SARS-CoV and SARS-CoV-2 infection among bat species	research	SCV1	NA	CUHK-W1	spectral_bat	Vampyrum_spectrum	NA	1	0	1
Yan et al.	2021	Nat Ecol Evol.	33649547	https://pubmed.ncbi.nlm.nih.gov/33649547/	ACE2 receptor usage reveals variation in susceptibility to SARS-CoV and SARS-CoV-2 infection among bat species	research	SCV2	19a	Wuhan-Hu-1	spectral_bat	Vampyrum_spectrum	NA	0	0	0
Yan et al.	2021	Nat Ecol Evol.	33649547	https://pubmed.ncbi.nlm.nih.gov/33649547/	ACE2 receptor usage reveals variation in susceptibility to SARS-CoV and SARS-CoV-2 infection among bat species	research	SCV1	NA	CUHK-W1	common_vampire_bat	Desmodus_rotundus	NA	0	0	0
Yan et al.	2021	Nat Ecol Evol.	33649547	https://pubmed.ncbi.nlm.nih.gov/33649547/	ACE2 receptor usage reveals variation in susceptibility to SARS-CoV and SARS-CoV-2 infection among bat species	research	SCV2	19a	Wuhan-Hu-1	common_vampire_bat	Desmodus_rotundus	NA	1	0	1
Yan et al.	2021	Nat Ecol Evol.	33649547	https://pubmed.ncbi.nlm.nih.gov/33649547/	ACE2 receptor usage reveals variation in susceptibility to SARS-CoV and SARS-CoV-2 infection among bat species	research	SCV1	NA	CUHK-W1	hairy_big-eared_bat	Micronycteris_hirsuta	NA	0	0	0
Yan et al.	2021	Nat Ecol Evol.	33649547	https://pubmed.ncbi.nlm.nih.gov/33649547/	ACE2 receptor usage reveals variation in susceptibility to SARS-CoV and SARS-CoV-2 infection among bat species	research	SCV2	19a	Wuhan-Hu-1	hairy_big-eared_bat	Micronycteris_hirsuta	NA	1	0	1
Yan et al.	2021	Nat Ecol Evol.	33649547	https://pubmed.ncbi.nlm.nih.gov/33649547/	ACE2 receptor usage reveals variation in susceptibility to SARS-CoV and SARS-CoV-2 infection among bat species	research	SCV1	NA	CUHK-W1	hairy_big-eared_bat	Pteronotus_parnellii	NA	0	0	0
Yan et al.	2021	Nat Ecol Evol.	33649547	https://pubmed.ncbi.nlm.nih.gov/33649547/	ACE2 receptor usage reveals variation in susceptibility to SARS-CoV and SARS-CoV-2 infection among bat species	research	SCV2	19a	Wuhan-Hu-1	hairy_big-eared_bat	Pteronotus_parnellii	NA	0	0	0
Yan et al.	2021	Nat Ecol Evol.	33649547	https://pubmed.ncbi.nlm.nih.gov/33649547/	ACE2 receptor usage reveals variation in susceptibility to SARS-CoV and SARS-CoV-2 infection among bat species	research	SCV1	NA	CUHK-W1	hairy_big-eared_bat	Pteronotus_davyi	NA	0	0	0
Yan et al.	2021	Nat Ecol Evol.	33649547	https://pubmed.ncbi.nlm.nih.gov/33649547/	ACE2 receptor usage reveals variation in susceptibility to SARS-CoV and SARS-CoV-2 infection among bat species	research	SCV2	19a	Wuhan-Hu-1	hairy_big-eared_bat	Pteronotus_davyi	NA	0	0	0
Yan et al.	2021	Nat Ecol Evol.	33649547	https://pubmed.ncbi.nlm.nih.gov/33649547/	ACE2 receptor usage reveals variation in susceptibility to SARS-CoV and SARS-CoV-2 infection among bat species	research	SCV1	NA	CUHK-W1	antillean_ghost-faced_bat	Mormoops_blainvillei	NA	0	0	0
Yan et al.	2021	Nat Ecol Evol.	33649547	https://pubmed.ncbi.nlm.nih.gov/33649547/	ACE2 receptor usage reveals variation in susceptibility to SARS-CoV and SARS-CoV-2 infection among bat species	research	SCV2	19a	Wuhan-Hu-1	antillean_ghost-faced_bat	Mormoops_blainvillei	NA	1	0	1
Yan et al.	2021	Nat Ecol Evol.	33649547	https://pubmed.ncbi.nlm.nih.gov/33649547/	ACE2 receptor usage reveals variation in susceptibility to SARS-CoV and SARS-CoV-2 infection among bat species	research	SCV1	NA	CUHK-W1	mexican_free-tailed_bat	Tadarida_brasiliensis	NA	1	0	1
Yan et al.	2021	Nat Ecol Evol.	33649547	https://pubmed.ncbi.nlm.nih.gov/33649547/	ACE2 receptor usage reveals variation in susceptibility to SARS-CoV and SARS-CoV-2 infection among bat species	research	SCV2	19a	Wuhan-Hu-1	mexican_free-tailed_bat	Tadarida_brasiliensis	NA	1	1	1
Yan et al.	2021	Nat Ecol Evol.	33649547	https://pubmed.ncbi.nlm.nih.gov/33649547/	ACE2 receptor usage reveals variation in susceptibility to SARS-CoV and SARS-CoV-2 infection among bat species	research	SCV1	NA	CUHK-W1	mexican_free-tailed_bat	Molossus_molossus	NA	0	0	0
Yan et al.	2021	Nat Ecol Evol.	33649547	https://pubmed.ncbi.nlm.nih.gov/33649547/	ACE2 receptor usage reveals variation in susceptibility to SARS-CoV and SARS-CoV-2 infection among bat species	research	SCV2	19a	Wuhan-Hu-1	mexican_free-tailed_bat	Molossus_molossus	NA	0	1	0
Yan et al.	2021	Nat Ecol Evol.	33649547	https://pubmed.ncbi.nlm.nih.gov/33649547/	ACE2 receptor usage reveals variation in susceptibility to SARS-CoV and SARS-CoV-2 infection among bat species	research	SCV1	NA	CUHK-W1	common_bent-wing_bat	Miniopterus_schreibersii	NA	1	1	1
Yan et al.	2021	Nat Ecol Evol.	33649547	https://pubmed.ncbi.nlm.nih.gov/33649547/	ACE2 receptor usage reveals variation in susceptibility to SARS-CoV and SARS-CoV-2 infection among bat species	research	SCV2	19a	Wuhan-Hu-1	common_bent-wing_bat	Miniopterus_schreibersii	NA	1	1	1
Yan et al.	2021	Nat Ecol Evol.	33649547	https://pubmed.ncbi.nlm.nih.gov/33649547/	ACE2 receptor usage reveals variation in susceptibility to SARS-CoV and SARS-CoV-2 infection among bat species	research	SCV1	NA	CUHK-W1	common_bent-wing_bat	Miniopterus_natalensis	NA	0	0	0
Yan et al.	2021	Nat Ecol Evol.	33649547	https://pubmed.ncbi.nlm.nih.gov/33649547/	ACE2 receptor usage reveals variation in susceptibility to SARS-CoV and SARS-CoV-2 infection among bat species	research	SCV2	19a	Wuhan-Hu-1	common_bent-wing_bat	Miniopterus_natalensis	NA	0	0	0
Yan et al.	2021	Nat Ecol Evol.	33649547	https://pubmed.ncbi.nlm.nih.gov/33649547/	ACE2 receptor usage reveals variation in susceptibility to SARS-CoV and SARS-CoV-2 infection among bat species	research	SCV1	NA	CUHK-W1	common_bent-wing_bat	Eptesicus_fuscus	NA	0	0	0
Yan et al.	2021	Nat Ecol Evol.	33649547	https://pubmed.ncbi.nlm.nih.gov/33649547/	ACE2 receptor usage reveals variation in susceptibility to SARS-CoV and SARS-CoV-2 infection among bat species	research	SCV2	19a	Wuhan-Hu-1	common_bent-wing_bat	Eptesicus_fuscus	NA	0	0	0
Yan et al.	2021	Nat Ecol Evol.	33649547	https://pubmed.ncbi.nlm.nih.gov/33649547/	ACE2 receptor usage reveals variation in susceptibility to SARS-CoV and SARS-CoV-2 infection among bat species	research	SCV1	NA	CUHK-W1	common_bent-wing_bat	Nycticeius_humeralis	NA	0	0	0
Yan et al.	2021	Nat Ecol Evol.	33649547	https://pubmed.ncbi.nlm.nih.gov/33649547/	ACE2 receptor usage reveals variation in susceptibility to SARS-CoV and SARS-CoV-2 infection among bat species	research	SCV2	19a	Wuhan-Hu-1	common_bent-wing_bat	Nycticeius_humeralis	NA	0	0	0
Yan et al.	2021	Nat Ecol Evol.	33649547	https://pubmed.ncbi.nlm.nih.gov/33649547/	ACE2 receptor usage reveals variation in susceptibility to SARS-CoV and SARS-CoV-2 infection among bat species	research	SCV1	NA	CUHK-W1	common_pipistrelle	Pipistrellus_pipistrellus	NA	0	0	0
Yan et al.	2021	Nat Ecol Evol.	33649547	https://pubmed.ncbi.nlm.nih.gov/33649547/	ACE2 receptor usage reveals variation in susceptibility to SARS-CoV and SARS-CoV-2 infection among bat species	research	SCV2	19a	Wuhan-Hu-1	common_pipistrelle	Pipistrellus_pipistrellus	NA	1	0	1
Yan et al.	2021	Nat Ecol Evol.	33649547	https://pubmed.ncbi.nlm.nih.gov/33649547/	ACE2 receptor usage reveals variation in susceptibility to SARS-CoV and SARS-CoV-2 infection among bat species	research	SCV1	NA	CUHK-W1	common_pipistrelle	Pipistrellus_kuhlii	NA	0	0	0
Yan et al.	2021	Nat Ecol Evol.	33649547	https://pubmed.ncbi.nlm.nih.gov/33649547/	ACE2 receptor usage reveals variation in susceptibility to SARS-CoV and SARS-CoV-2 infection among bat species	research	SCV2	19a	Wuhan-Hu-1	common_pipistrelle	Pipistrellus_kuhlii	NA	0	0	0
Yan et al.	2021	Nat Ecol Evol.	33649547	https://pubmed.ncbi.nlm.nih.gov/33649547/	ACE2 receptor usage reveals variation in susceptibility to SARS-CoV and SARS-CoV-2 infection among bat species	research	SCV1	NA	CUHK-W1	common_pipistrelle	Lasiurus_borealis	NA	0	0	0
Yan et al.	2021	Nat Ecol Evol.	33649547	https://pubmed.ncbi.nlm.nih.gov/33649547/	ACE2 receptor usage reveals variation in susceptibility to SARS-CoV and SARS-CoV-2 infection among bat species	research	SCV2	19a	Wuhan-Hu-1	common_pipistrelle	Lasiurus_borealis	NA	0	0	0
Yan et al.	2021	Nat Ecol Evol.	33649547	https://pubmed.ncbi.nlm.nih.gov/33649547/	ACE2 receptor usage reveals variation in susceptibility to SARS-CoV and SARS-CoV-2 infection among bat species	research	SCV1	NA	CUHK-W1	common_pipistrelle	Aeorestes_cinereus	NA	0	0	0
Yan et al.	2021	Nat Ecol Evol.	33649547	https://pubmed.ncbi.nlm.nih.gov/33649547/	ACE2 receptor usage reveals variation in susceptibility to SARS-CoV and SARS-CoV-2 infection among bat species	research	SCV2	19a	Wuhan-Hu-1	common_pipistrelle	Aeorestes_cinereus	NA	0	0	0
Yan et al.	2021	Nat Ecol Evol.	33649547	https://pubmed.ncbi.nlm.nih.gov/33649547/	ACE2 receptor usage reveals variation in susceptibility to SARS-CoV and SARS-CoV-2 infection among bat species	research	SCV1	NA	CUHK-W1	pallid_bat	Antrozous_pallidus	NA	1	0	1
Yan et al.	2021	Nat Ecol Evol.	33649547	https://pubmed.ncbi.nlm.nih.gov/33649547/	ACE2 receptor usage reveals variation in susceptibility to SARS-CoV and SARS-CoV-2 infection among bat species	research	SCV2	19a	Wuhan-Hu-1	pallid_bat	Antrozous_pallidus	NA	1	1	1
Yan et al.	2021	Nat Ecol Evol.	33649547	https://pubmed.ncbi.nlm.nih.gov/33649547/	ACE2 receptor usage reveals variation in susceptibility to SARS-CoV and SARS-CoV-2 infection among bat species	research	SCV1	NA	CUHK-W1	pallid_bat	Murina_aurata	NA	0	0	0
Yan et al.	2021	Nat Ecol Evol.	33649547	https://pubmed.ncbi.nlm.nih.gov/33649547/	ACE2 receptor usage reveals variation in susceptibility to SARS-CoV and SARS-CoV-2 infection among bat species	research	SCV2	19a	Wuhan-Hu-1	pallid_bat	Murina_aurata	NA	0	0	0
Yan et al.	2021	Nat Ecol Evol.	33649547	https://pubmed.ncbi.nlm.nih.gov/33649547/	ACE2 receptor usage reveals variation in susceptibility to SARS-CoV and SARS-CoV-2 infection among bat species	research	SCV1	NA	CUHK-W1	greater_mouse-eared_bat	Myotis_myotis	NA	1	1	1
Yan et al.	2021	Nat Ecol Evol.	33649547	https://pubmed.ncbi.nlm.nih.gov/33649547/	ACE2 receptor usage reveals variation in susceptibility to SARS-CoV and SARS-CoV-2 infection among bat species	research	SCV2	19a	Wuhan-Hu-1	greater_mouse-eared_bat	Myotis_myotis	NA	1	1	1
Yan et al.	2021	Nat Ecol Evol.	33649547	https://pubmed.ncbi.nlm.nih.gov/33649547/	ACE2 receptor usage reveals variation in susceptibility to SARS-CoV and SARS-CoV-2 infection among bat species	research	SCV1	NA	CUHK-W1	david's_myotis	Myotis_davidii	NA	1	1	1
Yan et al.	2021	Nat Ecol Evol.	33649547	https://pubmed.ncbi.nlm.nih.gov/33649547/	ACE2 receptor usage reveals variation in susceptibility to SARS-CoV and SARS-CoV-2 infection among bat species	research	SCV2	19a	Wuhan-Hu-1	david's_myotis	Myotis_davidii	NA	1	1	1
Yan et al.	2021	Nat Ecol Evol.	33649547	https://pubmed.ncbi.nlm.nih.gov/33649547/	ACE2 receptor usage reveals variation in susceptibility to SARS-CoV and SARS-CoV-2 infection among bat species	research	SCV1	NA	CUHK-W1	brandt's_bat	Myotis_brandtii	NA	1	1	1
Yan et al.	2021	Nat Ecol Evol.	33649547	https://pubmed.ncbi.nlm.nih.gov/33649547/	ACE2 receptor usage reveals variation in susceptibility to SARS-CoV and SARS-CoV-2 infection among bat species	research	SCV2	19a	Wuhan-Hu-1	brandt's_bat	Myotis_brandtii	NA	1	1	1
Yan et al.	2021	Nat Ecol Evol.	33649547	https://pubmed.ncbi.nlm.nih.gov/33649547/	ACE2 receptor usage reveals variation in susceptibility to SARS-CoV and SARS-CoV-2 infection among bat species	research	SCV1	NA	CUHK-W1	little_brown_bat	Myotis_lucifugus	NA	1	0	1
Yan et al.	2021	Nat Ecol Evol.	33649547	https://pubmed.ncbi.nlm.nih.gov/33649547/	ACE2 receptor usage reveals variation in susceptibility to SARS-CoV and SARS-CoV-2 infection among bat species	research	SCV2	19a	Wuhan-Hu-1	little_brown_bat	Myotis_lucifugus	NA	1	1	1
Liu et al.	2021	PNAS	33658332	https://pubmed.ncbi.nlm.nih.gov/33658332/	Functional and genetic analysis of viral receptor ACE2 orthologs reveals a broad potential host range of SARS-CoV-2	research	SCV2	19a	Wuhan-Hu-1	chimpanzee	Pan_troglodytes	NA	1	1	NA
Liu et al.	2021	PNAS	33658332	https://pubmed.ncbi.nlm.nih.gov/33658332/	Functional and genetic analysis of viral receptor ACE2 orthologs reveals a broad potential host range of SARS-CoV-2	research	SCV2	19a	Wuhan-Hu-1	gorilla	Gorilla_gorilla_gorilla	NA	1	1	NA
Liu et al.	2021	PNAS	33658332	https://pubmed.ncbi.nlm.nih.gov/33658332/	Functional and genetic analysis of viral receptor ACE2 orthologs reveals a broad potential host range of SARS-CoV-2	research	SCV2	19a	Wuhan-Hu-1	gibbon	Nomascus_leucogenys	NA	1	1	NA
Liu et al.	2021	PNAS	33658332	https://pubmed.ncbi.nlm.nih.gov/33658332/	Functional and genetic analysis of viral receptor ACE2 orthologs reveals a broad potential host range of SARS-CoV-2	research	SCV2	19a	Wuhan-Hu-1	rhesus_macaque	Macaca_mulatta	NA	NA	NA	NA
Liu et al.	2021	PNAS	33658332	https://pubmed.ncbi.nlm.nih.gov/33658332/	Functional and genetic analysis of viral receptor ACE2 orthologs reveals a broad potential host range of SARS-CoV-2	research	SCV2	19a	Wuhan-Hu-1	orangutan	Pongo_abelii	NA	1	1	NA
Liu et al.	2021	PNAS	33658332	https://pubmed.ncbi.nlm.nih.gov/33658332/	Functional and genetic analysis of viral receptor ACE2 orthologs reveals a broad potential host range of SARS-CoV-2	research	SCV2	19a	Wuhan-Hu-1	pig_tailed_macaque	Macaca_nemestrina	NA	NA	NA	NA
Liu et al.	2021	PNAS	33658332	https://pubmed.ncbi.nlm.nih.gov/33658332/	Functional and genetic analysis of viral receptor ACE2 orthologs reveals a broad potential host range of SARS-CoV-2	research	SCV2	19a	Wuhan-Hu-1	sooty_mangabey	Cercocebus_atys	NA	NA	NA	NA
Liu et al.	2021	PNAS	33658332	https://pubmed.ncbi.nlm.nih.gov/33658332/	Functional and genetic analysis of viral receptor ACE2 orthologs reveals a broad potential host range of SARS-CoV-2	research	SCV2	19a	Wuhan-Hu-1	drill	Mandrillus_leucophaeus	NA	NA	NA	NA
Liu et al.	2021	PNAS	33658332	https://pubmed.ncbi.nlm.nih.gov/33658332/	Functional and genetic analysis of viral receptor ACE2 orthologs reveals a broad potential host range of SARS-CoV-2	research	SCV2	19a	Wuhan-Hu-1	crab_eating_macaque	Macaca_fascicularis	NA	1	1	NA
Liu et al.	2021	PNAS	33658332	https://pubmed.ncbi.nlm.nih.gov/33658332/	Functional and genetic analysis of viral receptor ACE2 orthologs reveals a broad potential host range of SARS-CoV-2	research	SCV2	19a	Wuhan-Hu-1	olive_baboon	Papio_anubis	NA	1	1	NA
Liu et al.	2021	PNAS	33658332	https://pubmed.ncbi.nlm.nih.gov/33658332/	Functional and genetic analysis of viral receptor ACE2 orthologs reveals a broad potential host range of SARS-CoV-2	research	SCV2	19a	Wuhan-Hu-1	gelada	Theropithecus_gelada	NA	1	1	NA
Liu et al.	2021	PNAS	33658332	https://pubmed.ncbi.nlm.nih.gov/33658332/	Functional and genetic analysis of viral receptor ACE2 orthologs reveals a broad potential host range of SARS-CoV-2	research	SCV2	19a	Wuhan-Hu-1	golden_snub_nosed_monkey	Rhinopithecus_roxellana	NA	1	1	NA
Liu et al.	2021	PNAS	33658332	https://pubmed.ncbi.nlm.nih.gov/33658332/	Functional and genetic analysis of viral receptor ACE2 orthologs reveals a broad potential host range of SARS-CoV-2	research	SCV2	19a	Wuhan-Hu-1	green_monkey	Chlorocebus_sabaeus	NA	NA	NA	NA
Liu et al.	2021	PNAS	33658332	https://pubmed.ncbi.nlm.nih.gov/33658332/	Functional and genetic analysis of viral receptor ACE2 orthologs reveals a broad potential host range of SARS-CoV-2	research	SCV2	19a	Wuhan-Hu-1	ugandan_red_colobus	Piliocolobus_tephrosceles	NA	1	1	NA
Liu et al.	2021	PNAS	33658332	https://pubmed.ncbi.nlm.nih.gov/33658332/	Functional and genetic analysis of viral receptor ACE2 orthologs reveals a broad potential host range of SARS-CoV-2	research	SCV2	19a	Wuhan-Hu-1	marmoset	Callithrix_jacchus	NA	0	0	NA
Liu et al.	2021	PNAS	33658332	https://pubmed.ncbi.nlm.nih.gov/33658332/	Functional and genetic analysis of viral receptor ACE2 orthologs reveals a broad potential host range of SARS-CoV-2	research	SCV2	19a	Wuhan-Hu-1	tufted_capuchin	Sapajus_apella	NA	0	0	NA
Liu et al.	2021	PNAS	33658332	https://pubmed.ncbi.nlm.nih.gov/33658332/	Functional and genetic analysis of viral receptor ACE2 orthologs reveals a broad potential host range of SARS-CoV-2	research	SCV2	19a	Wuhan-Hu-1	white_headed_capuchin	Cebus_capucinus_imitator	NA	NA	NA	NA
Liu et al.	2021	PNAS	33658332	https://pubmed.ncbi.nlm.nih.gov/33658332/	Functional and genetic analysis of viral receptor ACE2 orthologs reveals a broad potential host range of SARS-CoV-2	research	SCV2	19a	Wuhan-Hu-1	nancy_ma's_night_monkey	Aotus_nancymaae	NA	NA	NA	NA
Liu et al.	2021	PNAS	33658332	https://pubmed.ncbi.nlm.nih.gov/33658332/	Functional and genetic analysis of viral receptor ACE2 orthologs reveals a broad potential host range of SARS-CoV-2	research	SCV2	19a	Wuhan-Hu-1	squirrel_monkey	Saimiri_boliviensis_boliviensis	NA	0	0	NA
Liu et al.	2021	PNAS	33658332	https://pubmed.ncbi.nlm.nih.gov/33658332/	Functional and genetic analysis of viral receptor ACE2 orthologs reveals a broad potential host range of SARS-CoV-2	research	SCV2	19a	Wuhan-Hu-1	coquerel's_sifaka	Propithecus_coquereli	NA	NA	NA	NA
Liu et al.	2021	PNAS	33658332	https://pubmed.ncbi.nlm.nih.gov/33658332/	Functional and genetic analysis of viral receptor ACE2 orthologs reveals a broad potential host range of SARS-CoV-2	research	SCV2	19a	Wuhan-Hu-1	rabbit	Oryctolagus_cuniculus	NA	1	1	NA
Liu et al.	2021	PNAS	33658332	https://pubmed.ncbi.nlm.nih.gov/33658332/	Functional and genetic analysis of viral receptor ACE2 orthologs reveals a broad potential host range of SARS-CoV-2	research	SCV2	19a	Wuhan-Hu-1	American_pika	Ochotona_princeps	NA	NA	NA	NA
Liu et al.	2021	PNAS	33658332	https://pubmed.ncbi.nlm.nih.gov/33658332/	Functional and genetic analysis of viral receptor ACE2 orthologs reveals a broad potential host range of SARS-CoV-2	research	SCV2	19a	Wuhan-Hu-1	golden_hamster	Mesocricetus_auratus	NA	1	1	NA
Liu et al.	2021	PNAS	33658332	https://pubmed.ncbi.nlm.nih.gov/33658332/	Functional and genetic analysis of viral receptor ACE2 orthologs reveals a broad potential host range of SARS-CoV-2	research	SCV2	19a	Wuhan-Hu-1	chinese_hamster	Cricetulus_griseus	NA	NA	NA	NA
Liu et al.	2021	PNAS	33658332	https://pubmed.ncbi.nlm.nih.gov/33658332/	Functional and genetic analysis of viral receptor ACE2 orthologs reveals a broad potential host range of SARS-CoV-2	research	SCV2	19a	Wuhan-Hu-1	white_footed_mouse	Peromyscus_leucopus	NA	1	1	NA
Liu et al.	2021	PNAS	33658332	https://pubmed.ncbi.nlm.nih.gov/33658332/	Functional and genetic analysis of viral receptor ACE2 orthologs reveals a broad potential host range of SARS-CoV-2	research	SCV2	19a	Wuhan-Hu-1	mouse	Mus_musculus	NA	0	0	NA
Liu et al.	2021	PNAS	33658332	https://pubmed.ncbi.nlm.nih.gov/33658332/	Functional and genetic analysis of viral receptor ACE2 orthologs reveals a broad potential host range of SARS-CoV-2	research	SCV2	19a	Wuhan-Hu-1	jerboa	Jaculus_jaculus	NA	1	1	NA
Liu et al.	2021	PNAS	33658332	https://pubmed.ncbi.nlm.nih.gov/33658332/	Functional and genetic analysis of viral receptor ACE2 orthologs reveals a broad potential host range of SARS-CoV-2	research	SCV2	19a	Wuhan-Hu-1	pig	Sus_scrofa	NA	1	1	NA
Liu et al.	2021	PNAS	33658332	https://pubmed.ncbi.nlm.nih.gov/33658332/	Functional and genetic analysis of viral receptor ACE2 orthologs reveals a broad potential host range of SARS-CoV-2	research	SCV2	19a	Wuhan-Hu-1	long_finned_pilot_whale	Globicephala_melas	NA	1	1	NA
Liu et al.	2021	PNAS	33658332	https://pubmed.ncbi.nlm.nih.gov/33658332/	Functional and genetic analysis of viral receptor ACE2 orthologs reveals a broad potential host range of SARS-CoV-2	research	SCV2	19a	Wuhan-Hu-1	white_sided_dolphin	Lagenorhynchus_obliquidens	NA	NA	NA	NA
Liu et al.	2021	PNAS	33658332	https://pubmed.ncbi.nlm.nih.gov/33658332/	Functional and genetic analysis of viral receptor ACE2 orthologs reveals a broad potential host range of SARS-CoV-2	research	SCV2	19a	Wuhan-Hu-1	killer_whale	Orcinus_orca	NA	1	1	NA
Liu et al.	2021	PNAS	33658332	https://pubmed.ncbi.nlm.nih.gov/33658332/	Functional and genetic analysis of viral receptor ACE2 orthologs reveals a broad potential host range of SARS-CoV-2	research	SCV2	19a	Wuhan-Hu-1	common_bottlenose_dolphin	Tursiops_truncatus	NA	1	1	NA
Liu et al.	2021	PNAS	33658332	https://pubmed.ncbi.nlm.nih.gov/33658332/	Functional and genetic analysis of viral receptor ACE2 orthologs reveals a broad potential host range of SARS-CoV-2	research	SCV2	19a	Wuhan-Hu-1	beluga_whale	Delphinapterus_leucas	NA	1	1	NA
Liu et al.	2021	PNAS	33658332	https://pubmed.ncbi.nlm.nih.gov/33658332/	Functional and genetic analysis of viral receptor ACE2 orthologs reveals a broad potential host range of SARS-CoV-2	research	SCV2	19a	Wuhan-Hu-1	narwhal	Monodon_monoceros	NA	NA	NA	NA
Liu et al.	2021	PNAS	33658332	https://pubmed.ncbi.nlm.nih.gov/33658332/	Functional and genetic analysis of viral receptor ACE2 orthologs reveals a broad potential host range of SARS-CoV-2	research	SCV2	19a	Wuhan-Hu-1	finless_porpoise	Neophocaena_asiaeorientalis_asiaeorientalis	NA	1	1	NA
Liu et al.	2021	PNAS	33658332	https://pubmed.ncbi.nlm.nih.gov/33658332/	Functional and genetic analysis of viral receptor ACE2 orthologs reveals a broad potential host range of SARS-CoV-2	research	SCV2	19a	Wuhan-Hu-1	yangtze_river_dolphin	Lipotes_vexillifer	NA	1	1	NA
Liu et al.	2021	PNAS	33658332	https://pubmed.ncbi.nlm.nih.gov/33658332/	Functional and genetic analysis of viral receptor ACE2 orthologs reveals a broad potential host range of SARS-CoV-2	research	SCV2	19a	Wuhan-Hu-1	sperm_whale	Physeter_catodon	NA	1	1	NA
Liu et al.	2021	PNAS	33658332	https://pubmed.ncbi.nlm.nih.gov/33658332/	Functional and genetic analysis of viral receptor ACE2 orthologs reveals a broad potential host range of SARS-CoV-2	research	SCV2	19a	Wuhan-Hu-1	minke_whale	Balaenoptera_acutorostrata_scammoni	NA	NA	NA	NA
Liu et al.	2021	PNAS	33658332	https://pubmed.ncbi.nlm.nih.gov/33658332/	Functional and genetic analysis of viral receptor ACE2 orthologs reveals a broad potential host range of SARS-CoV-2	research	SCV2	19a	Wuhan-Hu-1	cow	Bos_taurus	NA	1	1	NA
Liu et al.	2021	PNAS	33658332	https://pubmed.ncbi.nlm.nih.gov/33658332/	Functional and genetic analysis of viral receptor ACE2 orthologs reveals a broad potential host range of SARS-CoV-2	research	SCV2	19a	Wuhan-Hu-1	zebu	Bos_indicus	NA	NA	NA	NA
Liu et al.	2021	PNAS	33658332	https://pubmed.ncbi.nlm.nih.gov/33658332/	Functional and genetic analysis of viral receptor ACE2 orthologs reveals a broad potential host range of SARS-CoV-2	research	SCV2	19a	Wuhan-Hu-1	cow_hybrid	Bos_indicus_x_Bos_taurus	NA	NA	NA	NA
Liu et al.	2021	PNAS	33658332	https://pubmed.ncbi.nlm.nih.gov/33658332/	Functional and genetic analysis of viral receptor ACE2 orthologs reveals a broad potential host range of SARS-CoV-2	research	SCV2	19a	Wuhan-Hu-1	america_plain_bison	Bison_bison_bison	NA	NA	NA	NA
Liu et al.	2021	PNAS	33658332	https://pubmed.ncbi.nlm.nih.gov/33658332/	Functional and genetic analysis of viral receptor ACE2 orthologs reveals a broad potential host range of SARS-CoV-2	research	SCV2	19a	Wuhan-Hu-1	white_tailed_deer	Odocoileus_virginianus_texanus	NA	NA	NA	NA
Liu et al.	2021	PNAS	33658332	https://pubmed.ncbi.nlm.nih.gov/33658332/	Functional and genetic analysis of viral receptor ACE2 orthologs reveals a broad potential host range of SARS-CoV-2	research	SCV2	19a	Wuhan-Hu-1	wild_yak	Bos_mutus	NA	1	1	NA
Liu et al.	2021	PNAS	33658332	https://pubmed.ncbi.nlm.nih.gov/33658332/	Functional and genetic analysis of viral receptor ACE2 orthologs reveals a broad potential host range of SARS-CoV-2	research	SCV2	19a	Wuhan-Hu-1	buffalo	Bubalus_bubalis	NA	1	1	NA
Liu et al.	2021	PNAS	33658332	https://pubmed.ncbi.nlm.nih.gov/33658332/	Functional and genetic analysis of viral receptor ACE2 orthologs reveals a broad potential host range of SARS-CoV-2	research	SCV2	19a	Wuhan-Hu-1	sheep	Ovis_aries	NA	1	1	NA
Liu et al.	2021	PNAS	33658332	https://pubmed.ncbi.nlm.nih.gov/33658332/	Functional and genetic analysis of viral receptor ACE2 orthologs reveals a broad potential host range of SARS-CoV-2	research	SCV2	19a	Wuhan-Hu-1	goat	Capra_hircus	NA	1	1	NA
Liu et al.	2021	PNAS	33658332	https://pubmed.ncbi.nlm.nih.gov/33658332/	Functional and genetic analysis of viral receptor ACE2 orthologs reveals a broad potential host range of SARS-CoV-2	research	SCV2	19a	Wuhan-Hu-1	fruit_bat	Rousettus_aegyptiacus	NA	1	0	NA
Liu et al.	2021	PNAS	33658332	https://pubmed.ncbi.nlm.nih.gov/33658332/	Functional and genetic analysis of viral receptor ACE2 orthologs reveals a broad potential host range of SARS-CoV-2	research	SCV2	19a	Wuhan-Hu-1	common_wombat	Vombatus_ursinus	NA	NA	NA	NA
Liu et al.	2021	PNAS	33658332	https://pubmed.ncbi.nlm.nih.gov/33658332/	Functional and genetic analysis of viral receptor ACE2 orthologs reveals a broad potential host range of SARS-CoV-2	research	SCV2	19a	Wuhan-Hu-1	koala	Phascolarctos_cinereus	NA	0	NA	NA
Liu et al.	2021	PNAS	33658332	https://pubmed.ncbi.nlm.nih.gov/33658332/	Functional and genetic analysis of viral receptor ACE2 orthologs reveals a broad potential host range of SARS-CoV-2	research	SCV2	19a	Wuhan-Hu-1	manatee	Trichechus_manatus_latirostris	NA	NA	NA	NA
Liu et al.	2021	PNAS	33658332	https://pubmed.ncbi.nlm.nih.gov/33658332/	Functional and genetic analysis of viral receptor ACE2 orthologs reveals a broad potential host range of SARS-CoV-2	research	SCV2	19a	Wuhan-Hu-1	horse	Equus_caballus	NA	1	1	NA
Liu et al.	2021	PNAS	33658332	https://pubmed.ncbi.nlm.nih.gov/33658332/	Functional and genetic analysis of viral receptor ACE2 orthologs reveals a broad potential host range of SARS-CoV-2	research	SCV2	19a	Wuhan-Hu-1	przewalski's_horse	Equus_przewalskii	NA	NA	NA	NA
Liu et al.	2021	PNAS	33658332	https://pubmed.ncbi.nlm.nih.gov/33658332/	Functional and genetic analysis of viral receptor ACE2 orthologs reveals a broad potential host range of SARS-CoV-2	research	SCV2	19a	Wuhan-Hu-1	ass	Equus_asinus	NA	NA	NA	NA
Liu et al.	2021	PNAS	33658332	https://pubmed.ncbi.nlm.nih.gov/33658332/	Functional and genetic analysis of viral receptor ACE2 orthologs reveals a broad potential host range of SARS-CoV-2	research	SCV2	19a	Wuhan-Hu-1	rhinoceros	Ceratotherium_simum_simum	NA	1	1	NA
Liu et al.	2021	PNAS	33658332	https://pubmed.ncbi.nlm.nih.gov/33658332/	Functional and genetic analysis of viral receptor ACE2 orthologs reveals a broad potential host range of SARS-CoV-2	research	SCV2	19a	Wuhan-Hu-1	dog	Canis_lupus_familiaris	NA	1	1	NA
Liu et al.	2021	PNAS	33658332	https://pubmed.ncbi.nlm.nih.gov/33658332/	Functional and genetic analysis of viral receptor ACE2 orthologs reveals a broad potential host range of SARS-CoV-2	research	SCV2	19a	Wuhan-Hu-1	dingo_dog	Canis_lupus_dingo	NA	NA	NA	NA
Liu et al.	2021	PNAS	33658332	https://pubmed.ncbi.nlm.nih.gov/33658332/	Functional and genetic analysis of viral receptor ACE2 orthologs reveals a broad potential host range of SARS-CoV-2	research	SCV2	19a	Wuhan-Hu-1	red_fox	Vulpes_vulpes	NA	1	1	NA
Liu et al.	2021	PNAS	33658332	https://pubmed.ncbi.nlm.nih.gov/33658332/	Functional and genetic analysis of viral receptor ACE2 orthologs reveals a broad potential host range of SARS-CoV-2	research	SCV2	19a	Wuhan-Hu-1	giant_panda	Ailuropoda_melanoleuca	NA	1	1	NA
Liu et al.	2021	PNAS	33658332	https://pubmed.ncbi.nlm.nih.gov/33658332/	Functional and genetic analysis of viral receptor ACE2 orthologs reveals a broad potential host range of SARS-CoV-2	research	SCV2	19a	Wuhan-Hu-1	polar_bear	Ursus_maritimus	NA	NA	NA	NA
Liu et al.	2021	PNAS	33658332	https://pubmed.ncbi.nlm.nih.gov/33658332/	Functional and genetic analysis of viral receptor ACE2 orthologs reveals a broad potential host range of SARS-CoV-2	research	SCV2	19a	Wuhan-Hu-1	bear	Ursus_arctos_horribilis	NA	1	1	NA
Liu et al.	2021	PNAS	33658332	https://pubmed.ncbi.nlm.nih.gov/33658332/	Functional and genetic analysis of viral receptor ACE2 orthologs reveals a broad potential host range of SARS-CoV-2	research	SCV2	19a	Wuhan-Hu-1	california_sea_lion	Zalophus_californianus	NA	1	1	NA
Liu et al.	2021	PNAS	33658332	https://pubmed.ncbi.nlm.nih.gov/33658332/	Functional and genetic analysis of viral receptor ACE2 orthologs reveals a broad potential host range of SARS-CoV-2	research	SCV2	19a	Wuhan-Hu-1	steller_sea_lion	Eumetopias_jubatus	NA	1	1	NA
Liu et al.	2021	PNAS	33658332	https://pubmed.ncbi.nlm.nih.gov/33658332/	Functional and genetic analysis of viral receptor ACE2 orthologs reveals a broad potential host range of SARS-CoV-2	research	SCV2	19a	Wuhan-Hu-1	northern_fur_seal	Callorhinus_ursinus	NA	NA	NA	NA
Liu et al.	2021	PNAS	33658332	https://pubmed.ncbi.nlm.nih.gov/33658332/	Functional and genetic analysis of viral receptor ACE2 orthologs reveals a broad potential host range of SARS-CoV-2	research	SCV2	19a	Wuhan-Hu-1	pacific_walrus	Odobenus_rosmarus_divergens	NA	NA	NA	NA
Liu et al.	2021	PNAS	33658332	https://pubmed.ncbi.nlm.nih.gov/33658332/	Functional and genetic analysis of viral receptor ACE2 orthologs reveals a broad potential host range of SARS-CoV-2	research	SCV2	19a	Wuhan-Hu-1	harbor_seal	Phoca_vitulina	NA	NA	NA	NA
Liu et al.	2021	PNAS	33658332	https://pubmed.ncbi.nlm.nih.gov/33658332/	Functional and genetic analysis of viral receptor ACE2 orthologs reveals a broad potential host range of SARS-CoV-2	research	SCV2	19a	Wuhan-Hu-1	monk_seal	Neomonachus_schauinslandi	NA	1	0	NA
Liu et al.	2021	PNAS	33658332	https://pubmed.ncbi.nlm.nih.gov/33658332/	Functional and genetic analysis of viral receptor ACE2 orthologs reveals a broad potential host range of SARS-CoV-2	research	SCV2	19a	Wuhan-Hu-1	ferret	Mustela_putorius_furo	NA	1	0	NA
Liu et al.	2021	PNAS	33658332	https://pubmed.ncbi.nlm.nih.gov/33658332/	Functional and genetic analysis of viral receptor ACE2 orthologs reveals a broad potential host range of SARS-CoV-2	research	SCV2	19a	Wuhan-Hu-1	stoat	Mustela_erminea	NA	NA	NA	NA
Liu et al.	2021	PNAS	33658332	https://pubmed.ncbi.nlm.nih.gov/33658332/	Functional and genetic analysis of viral receptor ACE2 orthologs reveals a broad potential host range of SARS-CoV-2	research	SCV2	19a	Wuhan-Hu-1	European_mink	Mustela_lutreola	NA	1	0	NA
Liu et al.	2021	PNAS	33658332	https://pubmed.ncbi.nlm.nih.gov/33658332/	Functional and genetic analysis of viral receptor ACE2 orthologs reveals a broad potential host range of SARS-CoV-2	research	SCV2	19a	Wuhan-Hu-1	sea_otter	Enhydra_lutris_kenyoni	NA	NA	NA	NA
Liu et al.	2021	PNAS	33658332	https://pubmed.ncbi.nlm.nih.gov/33658332/	Functional and genetic analysis of viral receptor ACE2 orthologs reveals a broad potential host range of SARS-CoV-2	research	SCV2	19a	Wuhan-Hu-1	cat	Felis_catus	NA	1	1	NA
Liu et al.	2021	PNAS	33658332	https://pubmed.ncbi.nlm.nih.gov/33658332/	Functional and genetic analysis of viral receptor ACE2 orthologs reveals a broad potential host range of SARS-CoV-2	research	SCV2	19a	Wuhan-Hu-1	canada_lynx	Lynx_canadensis	NA	1	1	NA
Liu et al.	2021	PNAS	33658332	https://pubmed.ncbi.nlm.nih.gov/33658332/	Functional and genetic analysis of viral receptor ACE2 orthologs reveals a broad potential host range of SARS-CoV-2	research	SCV2	19a	Wuhan-Hu-1	cheetah	Acinonyx_jubatus	NA	NA	NA	NA
Liu et al.	2021	PNAS	33658332	https://pubmed.ncbi.nlm.nih.gov/33658332/	Functional and genetic analysis of viral receptor ACE2 orthologs reveals a broad potential host range of SARS-CoV-2	research	SCV2	19a	Wuhan-Hu-1	puma	Puma_concolor	NA	1	1	NA
Liu et al.	2021	PNAS	33658332	https://pubmed.ncbi.nlm.nih.gov/33658332/	Functional and genetic analysis of viral receptor ACE2 orthologs reveals a broad potential host range of SARS-CoV-2	research	SCV2	19a	Wuhan-Hu-1	leopard	Panthera_pardus	NA	1	1	NA
Liu et al.	2021	PNAS	33658332	https://pubmed.ncbi.nlm.nih.gov/33658332/	Functional and genetic analysis of viral receptor ACE2 orthologs reveals a broad potential host range of SARS-CoV-2	research	SCV2	19a	Wuhan-Hu-1	amur_tiger	Panthera_tigris_altaica	NA	NA	NA	NA
Liu et al.	2021	PNAS	33658332	https://pubmed.ncbi.nlm.nih.gov/33658332/	Functional and genetic analysis of viral receptor ACE2 orthologs reveals a broad potential host range of SARS-CoV-2	research	SCV2	19a	Wuhan-Hu-1	pangolin	Manis_javanica	NA	1	1	NA
Ren et al.	2021	PLoS Pathog.	34748603	https://pubmed.ncbi.nlm.nih.gov/34748603/	Mutation Y453F in the spike protein of SARS-CoV-2 enhances interaction with the mink ACE2 receptor for host adaption	research	SCV2	19a	hCoV-19	mouse	Mus_musculus	NA	0	0	NA
Ren et al.	2021	PLoS Pathog.	34748603	https://pubmed.ncbi.nlm.nih.gov/34748603/	Mutation Y453F in the spike protein of SARS-CoV-2 enhances interaction with the mink ACE2 receptor for host adaption	research	SCV2	NA	mink_variant	mouse	Mus_musculus	NA	0	0	NA
Ren et al.	2021	PLoS Pathog.	34748603	https://pubmed.ncbi.nlm.nih.gov/34748603/	Mutation Y453F in the spike protein of SARS-CoV-2 enhances interaction with the mink ACE2 receptor for host adaption	research	SCV2	19a	hCoV-19	european_mink	Mustela_lutreola_biedermanni	NA	1	1	NA
Ren et al.	2021	PLoS Pathog.	34748603	https://pubmed.ncbi.nlm.nih.gov/34748603/	Mutation Y453F in the spike protein of SARS-CoV-2 enhances interaction with the mink ACE2 receptor for host adaption	research	SCV2	NA	mink_variant	european_mink	Mustela_lutreola_biedermanni	NA	1	1	NA
Ren et al.	2021	PLoS Pathog.	34748603	https://pubmed.ncbi.nlm.nih.gov/34748603/	Mutation Y453F in the spike protein of SARS-CoV-2 enhances interaction with the mink ACE2 receptor for host adaption	research	SCV2	19a	hCoV-19	ferret	Mustela_putorius_furo	NA	NA	1	NA
Ren et al.	2021	PLoS Pathog.	34748603	https://pubmed.ncbi.nlm.nih.gov/34748603/	Mutation Y453F in the spike protein of SARS-CoV-2 enhances interaction with the mink ACE2 receptor for host adaption	research	SCV2	19a	hCoV-19	stoat	Mustela_erminea	NA	NA	1	NA
Yao et al.	2021	bioRxiv	N/A	https://www.biorxiv.org/content/10.1101/2021.01.27.428353v3	Effect of SARS-CoV-2 spike mutations on animal ACE2 usage and in vitro neutralization sensitivity	research	SCV2	19a	Wuhan-Hu-1	cow	Bos_taurus	NA	1	NA	NA
Yao et al.	2021	bioRxiv	N/A	https://www.biorxiv.org/content/10.1101/2021.01.27.428353v3	Effect of SARS-CoV-2 spike mutations on animal ACE2 usage and in vitro neutralization sensitivity	research	SCV2	19a	Wuhan-Hu-1	pig	Sus_scrofa	NA	1	NA	NA
Yao et al.	2021	bioRxiv	N/A	https://www.biorxiv.org/content/10.1101/2021.01.27.428353v3	Effect of SARS-CoV-2 spike mutations on animal ACE2 usage and in vitro neutralization sensitivity	research	SCV2	19a	Wuhan-Hu-1	cat	Felis_catus	NA	1	NA	NA
Yao et al.	2021	bioRxiv	N/A	https://www.biorxiv.org/content/10.1101/2021.01.27.428353v3	Effect of SARS-CoV-2 spike mutations on animal ACE2 usage and in vitro neutralization sensitivity	research	SCV2	19a	Wuhan-Hu-1	rabbit	Oryctolagus_cuniculus	NA	1	NA	NA
Yao et al.	2021	bioRxiv	N/A	https://www.biorxiv.org/content/10.1101/2021.01.27.428353v3	Effect of SARS-CoV-2 spike mutations on animal ACE2 usage and in vitro neutralization sensitivity	research	SCV2	19a	Wuhan-Hu-1	chinese_rufous_horseshoe_bat	Rhinolophus_sinicus	NA	1	NA	NA
Yao et al.	2021	bioRxiv	N/A	https://www.biorxiv.org/content/10.1101/2021.01.27.428353v3	Effect of SARS-CoV-2 spike mutations on animal ACE2 usage and in vitro neutralization sensitivity	research	SCV2	19a	Wuhan-Hu-1	Mouse	Mus_musculus	NA	0	NA	NA
Yao et al.	2021	bioRxiv	N/A	https://www.biorxiv.org/content/10.1101/2021.01.27.428353v3	Effect of SARS-CoV-2 spike mutations on animal ACE2 usage and in vitro neutralization sensitivity	research	SCV2	19a	Wuhan-Hu-1	rat	Rattus_rattus	NA	0	NA	NA
Yao et al.	2021	bioRxiv	N/A	https://www.biorxiv.org/content/10.1101/2021.01.27.428353v3	Effect of SARS-CoV-2 spike mutations on animal ACE2 usage and in vitro neutralization sensitivity	research	SCV2	gamma	P.1	cow	Bos_taurus	NA	1	NA	NA
Yao et al.	2021	bioRxiv	N/A	https://www.biorxiv.org/content/10.1101/2021.01.27.428353v3	Effect of SARS-CoV-2 spike mutations on animal ACE2 usage and in vitro neutralization sensitivity	research	SCV2	gamma	P.1	pig	Sus_scrofa	NA	1	NA	NA
Yao et al.	2021	bioRxiv	N/A	https://www.biorxiv.org/content/10.1101/2021.01.27.428353v3	Effect of SARS-CoV-2 spike mutations on animal ACE2 usage and in vitro neutralization sensitivity	research	SCV2	gamma	P.1	cat	Felis_catus	NA	1	NA	NA
Yao et al.	2021	bioRxiv	N/A	https://www.biorxiv.org/content/10.1101/2021.01.27.428353v3	Effect of SARS-CoV-2 spike mutations on animal ACE2 usage and in vitro neutralization sensitivity	research	SCV2	gamma	P.1	rabbit	Oryctolagus_cuniculus	NA	1	NA	NA
Yao et al.	2021	bioRxiv	N/A	https://www.biorxiv.org/content/10.1101/2021.01.27.428353v3	Effect of SARS-CoV-2 spike mutations on animal ACE2 usage and in vitro neutralization sensitivity	research	SCV2	gamma	P.1	chinese_rufous_horseshoe_bat	Rhinolophus_sinicus	NA	0	NA	NA
Yao et al.	2021	bioRxiv	N/A	https://www.biorxiv.org/content/10.1101/2021.01.27.428353v3	Effect of SARS-CoV-2 spike mutations on animal ACE2 usage and in vitro neutralization sensitivity	research	SCV2	gamma	P.1	Mouse	Mus_musculus	NA	1	NA	NA
Yao et al.	2021	bioRxiv	N/A	https://www.biorxiv.org/content/10.1101/2021.01.27.428353v3	Effect of SARS-CoV-2 spike mutations on animal ACE2 usage and in vitro neutralization sensitivity	research	SCV2	gamma	P.1	rat	Rattus_rattus	NA	1	NA	NA
Yao et al.	2021	bioRxiv	N/A	https://www.biorxiv.org/content/10.1101/2021.01.27.428353v3	Effect of SARS-CoV-2 spike mutations on animal ACE2 usage and in vitro neutralization sensitivity	research	SCV2	alpha	B.1.1.7	cow	Bos_taurus	NA	1	NA	NA
Yao et al.	2021	bioRxiv	N/A	https://www.biorxiv.org/content/10.1101/2021.01.27.428353v3	Effect of SARS-CoV-2 spike mutations on animal ACE2 usage and in vitro neutralization sensitivity	research	SCV2	alpha	B.1.1.7	pig	Sus_scrofa	NA	1	NA	NA
Yao et al.	2021	bioRxiv	N/A	https://www.biorxiv.org/content/10.1101/2021.01.27.428353v3	Effect of SARS-CoV-2 spike mutations on animal ACE2 usage and in vitro neutralization sensitivity	research	SCV2	alpha	B.1.1.7	cat	Felis_catus	NA	1	NA	NA
Yao et al.	2021	bioRxiv	N/A	https://www.biorxiv.org/content/10.1101/2021.01.27.428353v3	Effect of SARS-CoV-2 spike mutations on animal ACE2 usage and in vitro neutralization sensitivity	research	SCV2	alpha	B.1.1.7	rabbit	Oryctolagus_cuniculus	NA	1	NA	NA
Yao et al.	2021	bioRxiv	N/A	https://www.biorxiv.org/content/10.1101/2021.01.27.428353v3	Effect of SARS-CoV-2 spike mutations on animal ACE2 usage and in vitro neutralization sensitivity	research	SCV2	alpha	B.1.1.7	chinese_rufous_horseshoe_bat	Rhinolophus_sinicus	NA	1	NA	NA
Yao et al.	2021	bioRxiv	N/A	https://www.biorxiv.org/content/10.1101/2021.01.27.428353v3	Effect of SARS-CoV-2 spike mutations on animal ACE2 usage and in vitro neutralization sensitivity	research	SCV2	alpha	B.1.1.7	Mouse	Mus_musculus	NA	1	NA	NA
Yao et al.	2021	bioRxiv	N/A	https://www.biorxiv.org/content/10.1101/2021.01.27.428353v3	Effect of SARS-CoV-2 spike mutations on animal ACE2 usage and in vitro neutralization sensitivity	research	SCV2	alpha	B.1.1.7	rat	Rattus_rattus	NA	1	NA	NA
Yao et al.	2021	bioRxiv	N/A	https://www.biorxiv.org/content/10.1101/2021.01.27.428353v3	Effect of SARS-CoV-2 spike mutations on animal ACE2 usage and in vitro neutralization sensitivity	research	SCV2	beta	B.1.351	cow	Bos_taurus	NA	1	NA	NA
Yao et al.	2021	bioRxiv	N/A	https://www.biorxiv.org/content/10.1101/2021.01.27.428353v3	Effect of SARS-CoV-2 spike mutations on animal ACE2 usage and in vitro neutralization sensitivity	research	SCV2	beta	B.1.351	pig	Sus_scrofa	NA	1	NA	NA
Yao et al.	2021	bioRxiv	N/A	https://www.biorxiv.org/content/10.1101/2021.01.27.428353v3	Effect of SARS-CoV-2 spike mutations on animal ACE2 usage and in vitro neutralization sensitivity	research	SCV2	beta	B.1.351	cat	Felis_catus	NA	1	NA	NA
Yao et al.	2021	bioRxiv	N/A	https://www.biorxiv.org/content/10.1101/2021.01.27.428353v3	Effect of SARS-CoV-2 spike mutations on animal ACE2 usage and in vitro neutralization sensitivity	research	SCV2	beta	B.1.351	rabbit	Oryctolagus_cuniculus	NA	1	NA	NA
Yao et al.	2021	bioRxiv	N/A	https://www.biorxiv.org/content/10.1101/2021.01.27.428353v3	Effect of SARS-CoV-2 spike mutations on animal ACE2 usage and in vitro neutralization sensitivity	research	SCV2	beta	B.1.351	chinese_rufous_horseshoe_bat	Rhinolophus_sinicus	NA	0	NA	NA
Yao et al.	2021	bioRxiv	N/A	https://www.biorxiv.org/content/10.1101/2021.01.27.428353v3	Effect of SARS-CoV-2 spike mutations on animal ACE2 usage and in vitro neutralization sensitivity	research	SCV2	beta	B.1.351	Mouse	Mus_musculus	NA	1	NA	NA
Yao et al.	2021	bioRxiv	N/A	https://www.biorxiv.org/content/10.1101/2021.01.27.428353v3	Effect of SARS-CoV-2 spike mutations on animal ACE2 usage and in vitro neutralization sensitivity	research	SCV2	beta	B.1.351	rat	Rattus_rattus	NA	1	NA	NA
Yao et al.	2021	bioRxiv	N/A	https://www.biorxiv.org/content/10.1101/2021.01.27.428353v3	Effect of SARS-CoV-2 spike mutations on animal ACE2 usage and in vitro neutralization sensitivity	research	SCV2	kappa	B.1.617.1	cow	Bos_taurus	NA	1	NA	NA
Yao et al.	2021	bioRxiv	N/A	https://www.biorxiv.org/content/10.1101/2021.01.27.428353v3	Effect of SARS-CoV-2 spike mutations on animal ACE2 usage and in vitro neutralization sensitivity	research	SCV2	kappa	B.1.617.1	pig	Sus_scrofa	NA	1	NA	NA
Yao et al.	2021	bioRxiv	N/A	https://www.biorxiv.org/content/10.1101/2021.01.27.428353v3	Effect of SARS-CoV-2 spike mutations on animal ACE2 usage and in vitro neutralization sensitivity	research	SCV2	kappa	B.1.617.1	cat	Felis_catus	NA	1	NA	NA
Yao et al.	2021	bioRxiv	N/A	https://www.biorxiv.org/content/10.1101/2021.01.27.428353v3	Effect of SARS-CoV-2 spike mutations on animal ACE2 usage and in vitro neutralization sensitivity	research	SCV2	kappa	B.1.617.1	rabbit	Oryctolagus_cuniculus	NA	1	NA	NA
Yao et al.	2021	bioRxiv	N/A	https://www.biorxiv.org/content/10.1101/2021.01.27.428353v3	Effect of SARS-CoV-2 spike mutations on animal ACE2 usage and in vitro neutralization sensitivity	research	SCV2	kappa	B.1.617.1	chinese_rufous_horseshoe_bat	Rhinolophus_sinicus	NA	1	NA	NA
Yao et al.	2021	bioRxiv	N/A	https://www.biorxiv.org/content/10.1101/2021.01.27.428353v3	Effect of SARS-CoV-2 spike mutations on animal ACE2 usage and in vitro neutralization sensitivity	research	SCV2	kappa	B.1.617.1	Mouse	Mus_musculus	NA	1	NA	NA
Yao et al.	2021	bioRxiv	N/A	https://www.biorxiv.org/content/10.1101/2021.01.27.428353v3	Effect of SARS-CoV-2 spike mutations on animal ACE2 usage and in vitro neutralization sensitivity	research	SCV2	kappa	B.1.617.1	rat	Rattus_rattus	NA	1	NA	NA
Yao et al.	2021	bioRxiv	N/A	https://www.biorxiv.org/content/10.1101/2021.01.27.428353v3	Effect of SARS-CoV-2 spike mutations on animal ACE2 usage and in vitro neutralization sensitivity	research	SCV2	delta	B.1.617.2	cow	Bos_taurus	NA	1	NA	NA
Yao et al.	2021	bioRxiv	N/A	https://www.biorxiv.org/content/10.1101/2021.01.27.428353v3	Effect of SARS-CoV-2 spike mutations on animal ACE2 usage and in vitro neutralization sensitivity	research	SCV2	delta	B.1.617.2	pig	Sus_scrofa	NA	1	NA	NA
Yao et al.	2021	bioRxiv	N/A	https://www.biorxiv.org/content/10.1101/2021.01.27.428353v3	Effect of SARS-CoV-2 spike mutations on animal ACE2 usage and in vitro neutralization sensitivity	research	SCV2	delta	B.1.617.2	cat	Felis_catus	NA	1	NA	NA
Yao et al.	2021	bioRxiv	N/A	https://www.biorxiv.org/content/10.1101/2021.01.27.428353v3	Effect of SARS-CoV-2 spike mutations on animal ACE2 usage and in vitro neutralization sensitivity	research	SCV2	delta	B.1.617.2	rabbit	Oryctolagus_cuniculus	NA	1	NA	NA
Yao et al.	2021	bioRxiv	N/A	https://www.biorxiv.org/content/10.1101/2021.01.27.428353v3	Effect of SARS-CoV-2 spike mutations on animal ACE2 usage and in vitro neutralization sensitivity	research	SCV2	delta	B.1.617.2	chinese_rufous_horseshoe_bat	Rhinolophus_sinicus	NA	1	NA	NA
Yao et al.	2021	bioRxiv	N/A	https://www.biorxiv.org/content/10.1101/2021.01.27.428353v3	Effect of SARS-CoV-2 spike mutations on animal ACE2 usage and in vitro neutralization sensitivity	research	SCV2	delta	B.1.617.2	Mouse	Mus_musculus	NA	1	NA	NA
Yao et al.	2021	bioRxiv	N/A	https://www.biorxiv.org/content/10.1101/2021.01.27.428353v3	Effect of SARS-CoV-2 spike mutations on animal ACE2 usage and in vitro neutralization sensitivity	research	SCV2	delta	B.1.617.2	rat	Rattus_rattus	NA	1	NA	NA
Brown et al.	2021	Int J Mol Sci.	33668756	https://pubmed.ncbi.nlm.nih.gov/33668756/	Characterization of Critical Determinants of ACE2-SARS CoV-2 RBD Interaction	research	SCV2	19a	hCoV-19	chimpanzee	Pan_troglodytes	NA	NA	NA	1
Brown et al.	2021	Int J Mol Sci.	33668756	https://pubmed.ncbi.nlm.nih.gov/33668756/	Characterization of Critical Determinants of ACE2-SARS CoV-2 RBD Interaction	research	SCV2	19a	hCoV-19	common_bottlenose_dolphin	Tursiops_truncatus	NA	NA	NA	1
Brown et al.	2021	Int J Mol Sci.	33668756	https://pubmed.ncbi.nlm.nih.gov/33668756/	Characterization of Critical Determinants of ACE2-SARS CoV-2 RBD Interaction	research	SCV2	19a	hCoV-19	chinese_hamster	Cricetulus_griseus	NA	NA	NA	1
Brown et al.	2021	Int J Mol Sci.	33668756	https://pubmed.ncbi.nlm.nih.gov/33668756/	Characterization of Critical Determinants of ACE2-SARS CoV-2 RBD Interaction	research	SCV2	19a	hCoV-19	sheep	Ovis_aries	NA	NA	NA	1
Brown et al.	2021	Int J Mol Sci.	33668756	https://pubmed.ncbi.nlm.nih.gov/33668756/	Characterization of Critical Determinants of ACE2-SARS CoV-2 RBD Interaction	research	SCV2	19a	hCoV-19	cat	Felis_catus	NA	NA	NA	1
Brown et al.	2021	Int J Mol Sci.	33668756	https://pubmed.ncbi.nlm.nih.gov/33668756/	Characterization of Critical Determinants of ACE2-SARS CoV-2 RBD Interaction	research	SCV2	19a	hCoV-19	dog	Canis_lupus_familiaris	NA	NA	NA	0
Brown et al.	2021	Int J Mol Sci.	33668756	https://pubmed.ncbi.nlm.nih.gov/33668756/	Characterization of Critical Determinants of ACE2-SARS CoV-2 RBD Interaction	research	SCV2	19a	hCoV-19	horse	Equus_caballus	NA	NA	NA	0
Brown et al.	2021	Int J Mol Sci.	33668756	https://pubmed.ncbi.nlm.nih.gov/33668756/	Characterization of Critical Determinants of ACE2-SARS CoV-2 RBD Interaction	research	SCV2	19a	hCoV-19	pig	Sus_scrofa	NA	NA	NA	0
Brown et al.	2021	Int J Mol Sci.	33668756	https://pubmed.ncbi.nlm.nih.gov/33668756/	Characterization of Critical Determinants of ACE2-SARS CoV-2 RBD Interaction	research	SCV2	19a	hCoV-19	mouse	Mus_musculus	NA	NA	NA	0
Brown et al.	2021	Int J Mol Sci.	33668756	https://pubmed.ncbi.nlm.nih.gov/33668756/	Characterization of Critical Determinants of ACE2-SARS CoV-2 RBD Interaction	research	SCV2	19a	hCoV-19	rat	Rattus_norvegicus	NA	NA	NA	0
Devaux et al.	2021	Front Public Health.	33643982	https://pubmed.ncbi.nlm.nih.gov/33643982/	Can ACE2 Receptor Polymorphism Predict Species Susceptibility to SARS-CoV-2?	research	SCV2	19a	hCoV-19	rhesus_macaque	Macaca_mulatta	0	0	0	1
Devaux et al.	2021	Front Public Health.	33643982	https://pubmed.ncbi.nlm.nih.gov/33643982/	Can ACE2 Receptor Polymorphism Predict Species Susceptibility to SARS-CoV-2?	research	SCV2	19a	hCoV-19	fruit_bat	Rousettus_leschenaultii	NA	NA	NA	NA
Devaux et al.	2021	Front Public Health.	33643982	https://pubmed.ncbi.nlm.nih.gov/33643982/	Can ACE2 Receptor Polymorphism Predict Species Susceptibility to SARS-CoV-2?	research	SCV2	19a	hCoV-19	egyptian_fruit_bat	Rousettus_aegyptiacus	NA	NA	NA	NA
Devaux et al.	2021	Front Public Health.	33643982	https://pubmed.ncbi.nlm.nih.gov/33643982/	Can ACE2 Receptor Polymorphism Predict Species Susceptibility to SARS-CoV-2?	research	SCV2	19a	hCoV-19	black_flying_fox	Pteropus_alecto	NA	NA	NA	NA
Devaux et al.	2021	Front Public Health.	33643982	https://pubmed.ncbi.nlm.nih.gov/33643982/	Can ACE2 Receptor Polymorphism Predict Species Susceptibility to SARS-CoV-2?	research	SCV2	19a	hCoV-19	large_flying_fox	Pteropus_vampyrus	NA	NA	NA	NA
Devaux et al.	2021	Front Public Health.	33643982	https://pubmed.ncbi.nlm.nih.gov/33643982/	Can ACE2 Receptor Polymorphism Predict Species Susceptibility to SARS-CoV-2?	research	SCV2	19a	hCoV-19	common_vampire_bat	Desmodus_rotundus	NA	NA	NA	NA
Devaux et al.	2021	Front Public Health.	33643982	https://pubmed.ncbi.nlm.nih.gov/33643982/	Can ACE2 Receptor Polymorphism Predict Species Susceptibility to SARS-CoV-2?	research	SCV2	19a	hCoV-19	natal_long_fingered_bat	Miniopterus_natalensis	NA	NA	NA	NA
Devaux et al.	2021	Front Public Health.	33643982	https://pubmed.ncbi.nlm.nih.gov/33643982/	Can ACE2 Receptor Polymorphism Predict Species Susceptibility to SARS-CoV-2?	research	SCV2	19a	hCoV-19	Japanes_house_bat	Pipistrellus_abramus	NA	NA	NA	NA
Devaux et al.	2021	Front Public Health.	33643982	https://pubmed.ncbi.nlm.nih.gov/33643982/	Can ACE2 Receptor Polymorphism Predict Species Susceptibility to SARS-CoV-2?	research	SCV2	19a	hCoV-19	big_brown_bat	Eptesicus_fuscus	NA	NA	NA	NA
Devaux et al.	2021	Front Public Health.	33643982	https://pubmed.ncbi.nlm.nih.gov/33643982/	Can ACE2 Receptor Polymorphism Predict Species Susceptibility to SARS-CoV-2?	research	SCV2	19a	hCoV-19	david's_myotis	Myotis_davidii	NA	NA	NA	NA
Devaux et al.	2021	Front Public Health.	33643982	https://pubmed.ncbi.nlm.nih.gov/33643982/	Can ACE2 Receptor Polymorphism Predict Species Susceptibility to SARS-CoV-2?	research	SCV2	19a	hCoV-19	little_brown_bat	Myotis_lucifugus	NA	NA	NA	NA
Devaux et al.	2021	Front Public Health.	33643982	https://pubmed.ncbi.nlm.nih.gov/33643982/	Can ACE2 Receptor Polymorphism Predict Species Susceptibility to SARS-CoV-2?	research	SCV2	19a	hCoV-19	brandt's_bat	Myotis_brandtii	NA	NA	NA	NA
Devaux et al.	2021	Front Public Health.	33643982	https://pubmed.ncbi.nlm.nih.gov/33643982/	Can ACE2 Receptor Polymorphism Predict Species Susceptibility to SARS-CoV-2?	research	SCV2	19a	hCoV-19	great_roundleaf_bat	Hipposideros_armiger	NA	NA	NA	NA
Devaux et al.	2021	Front Public Health.	33643982	https://pubmed.ncbi.nlm.nih.gov/33643982/	Can ACE2 Receptor Polymorphism Predict Species Susceptibility to SARS-CoV-2?	research	SCV2	19a	hCoV-19	greater_horseshoe_bat	Rhinolophus_ferrumequinum	NA	NA	NA	NA
Devaux et al.	2021	Front Public Health.	33643982	https://pubmed.ncbi.nlm.nih.gov/33643982/	Can ACE2 Receptor Polymorphism Predict Species Susceptibility to SARS-CoV-2?	research	SCV2	19a	hCoV-19	pearson's_horseshoe_bat	Rhinolophus_pearsonii	NA	NA	NA	NA
Devaux et al.	2021	Front Public Health.	33643982	https://pubmed.ncbi.nlm.nih.gov/33643982/	Can ACE2 Receptor Polymorphism Predict Species Susceptibility to SARS-CoV-2?	research	SCV2	19a	hCoV-19	least_horseshoe_bat	Rhinolophus_pusillus	NA	NA	NA	NA
Devaux et al.	2021	Front Public Health.	33643982	https://pubmed.ncbi.nlm.nih.gov/33643982/	Can ACE2 Receptor Polymorphism Predict Species Susceptibility to SARS-CoV-2?	research	SCV2	19a	hCoV-19	big_eared_horseshoe_bat	Rhinolophus_macrotis	NA	NA	NA	NA
Devaux et al.	2021	Front Public Health.	33643982	https://pubmed.ncbi.nlm.nih.gov/33643982/	Can ACE2 Receptor Polymorphism Predict Species Susceptibility to SARS-CoV-2?	research	SCV2	19a	hCoV-19	masked_palm_civet	Paguma_larvata	NA	NA	NA	0
Devaux et al.	2021	Front Public Health.	33643982	https://pubmed.ncbi.nlm.nih.gov/33643982/	Can ACE2 Receptor Polymorphism Predict Species Susceptibility to SARS-CoV-2?	research	SCV2	19a	hCoV-19	cat	Felis_catus	NA	NA	NA	1
Devaux et al.	2021	Front Public Health.	33643982	https://pubmed.ncbi.nlm.nih.gov/33643982/	Can ACE2 Receptor Polymorphism Predict Species Susceptibility to SARS-CoV-2?	research	SCV2	19a	hCoV-19	ferret	Mustela_putorius_furo	NA	NA	NA	1
Devaux et al.	2021	Front Public Health.	33643982	https://pubmed.ncbi.nlm.nih.gov/33643982/	Can ACE2 Receptor Polymorphism Predict Species Susceptibility to SARS-CoV-2?	research	SCV2	19a	hCoV-19	pig	Sus_scrofa_domesticus	NA	NA	NA	1
Devaux et al.	2021	Front Public Health.	33643982	https://pubmed.ncbi.nlm.nih.gov/33643982/	Can ACE2 Receptor Polymorphism Predict Species Susceptibility to SARS-CoV-2?	research	SCV2	19a	hCoV-19	wild_boar	Sus_scrofa	NA	NA	NA	1
Devaux et al.	2021	Front Public Health.	33643982	https://pubmed.ncbi.nlm.nih.gov/33643982/	Can ACE2 Receptor Polymorphism Predict Species Susceptibility to SARS-CoV-2?	research	SCV2	19a	hCoV-19	chinese_rufous_horseshoe_bat	Rhinolophus_sinicus	NA	NA	NA	1
Devaux et al.	2021	Front Public Health.	33643982	https://pubmed.ncbi.nlm.nih.gov/33643982/	Can ACE2 Receptor Polymorphism Predict Species Susceptibility to SARS-CoV-2?	research	SCV2	19a	hCoV-19	mouse	Mus_musculus	NA	NA	NA	0
Devaux et al.	2021	Front Public Health.	33643982	https://pubmed.ncbi.nlm.nih.gov/33643982/	Can ACE2 Receptor Polymorphism Predict Species Susceptibility to SARS-CoV-2?	research	SCV2	19a	hCoV-19	rat	Rattus_rattus	NA	NA	NA	0
Devaux et al.	2021	Front Public Health.	33643982	https://pubmed.ncbi.nlm.nih.gov/33643982/	Can ACE2 Receptor Polymorphism Predict Species Susceptibility to SARS-CoV-2?	research	SCV2	19a	hCoV-19	pangolin	Manis_javanica	NA	NA	NA	1
Devaux et al.	2021	Front Public Health.	33643982	https://pubmed.ncbi.nlm.nih.gov/33643982/	Can ACE2 Receptor Polymorphism Predict Species Susceptibility to SARS-CoV-2?	research	SCV2	19a	hCoV-19	red_jungle_fowel	Gallus_gallus	NA	NA	NA	0
Devaux et al.	2021	Front Public Health.	33643982	https://pubmed.ncbi.nlm.nih.gov/33643982/	Can ACE2 Receptor Polymorphism Predict Species Susceptibility to SARS-CoV-2?	research	SCV2	19a	hCoV-19	western_clawed_frog	Xenopus_tropicalis	NA	NA	NA	0
Devaux et al.	2021	Front Public Health.	33643982	https://pubmed.ncbi.nlm.nih.gov/33643982/	Can ACE2 Receptor Polymorphism Predict Species Susceptibility to SARS-CoV-2?	research	SCV2	19a	hCoV-19	king_cobra	Ophiophagus_hannah	NA	NA	NA	0
Devaux et al.	2021	Front Public Health.	33643982	https://pubmed.ncbi.nlm.nih.gov/33643982/	Can ACE2 Receptor Polymorphism Predict Species Susceptibility to SARS-CoV-2?	research	SCV2	19a	hCoV-19	chinese_softshell_turtle	Pelodiscus_sinensis	NA	NA	NA	1
Koley et al.	2021	3 Biotech.	33552834	https://pubmed.ncbi.nlm.nih.gov/33552834/	Structural analysis of COVID‑19 spike protein in recognizing the ACE2 receptor of different mammalian species and its susceptibility to viral infection	research	SCV2	19a	Wuhan-Hu-1	cat	Felis_catus	NA	NA	NA	1
Koley et al.	2021	3 Biotech.	33552834	https://pubmed.ncbi.nlm.nih.gov/33552834/	Structural analysis of COVID‑19 spike protein in recognizing the ACE2 receptor of different mammalian species and its susceptibility to viral infection	research	SCV2	19a	Wuhan-Hu-1	mouse	Mus_musculus	NA	NA	NA	0
Koley et al.	2021	3 Biotech.	33552834	https://pubmed.ncbi.nlm.nih.gov/33552834/	Structural analysis of COVID‑19 spike protein in recognizing the ACE2 receptor of different mammalian species and its susceptibility to viral infection	research	SCV2	19a	Wuhan-Hu-1	rat	Rattus_rattus	NA	NA	NA	0
Koley et al.	2021	3 Biotech.	33552834	https://pubmed.ncbi.nlm.nih.gov/33552834/	Structural analysis of COVID‑19 spike protein in recognizing the ACE2 receptor of different mammalian species and its susceptibility to viral infection	research	SCV2	19a	Wuhan-Hu-1	african_bush_elephant	Loxodonta_africana	NA	NA	NA	0
Koley et al.	2021	3 Biotech.	33552834	https://pubmed.ncbi.nlm.nih.gov/33552834/	Structural analysis of COVID‑19 spike protein in recognizing the ACE2 receptor of different mammalian species and its susceptibility to viral infection	research	SCV2	19a	Wuhan-Hu-1	horse	Equus_caballus	NA	NA	NA	1
Koley et al.	2021	3 Biotech.	33552834	https://pubmed.ncbi.nlm.nih.gov/33552834/	Structural analysis of COVID‑19 spike protein in recognizing the ACE2 receptor of different mammalian species and its susceptibility to viral infection	research	SCV2	19a	Wuhan-Hu-1	siberian_tiger	Panthera_tigris_altaica	NA	NA	NA	1
Koley et al.	2021	3 Biotech.	33552834	https://pubmed.ncbi.nlm.nih.gov/33552834/	Structural analysis of COVID‑19 spike protein in recognizing the ACE2 receptor of different mammalian species and its susceptibility to viral infection	research	SCV2	19a	Wuhan-Hu-1	european_rabbit	Oryctolagus_cuniculus	NA	NA	NA	1
Koley et al.	2021	3 Biotech.	33552834	https://pubmed.ncbi.nlm.nih.gov/33552834/	Structural analysis of COVID‑19 spike protein in recognizing the ACE2 receptor of different mammalian species and its susceptibility to viral infection	research	SCV2	19a	Wuhan-Hu-1	cow	Bos_taurus	NA	NA	NA	1
Koley et al.	2021	3 Biotech.	33552834	https://pubmed.ncbi.nlm.nih.gov/33552834/	Structural analysis of COVID‑19 spike protein in recognizing the ACE2 receptor of different mammalian species and its susceptibility to viral infection	research	SCV2	19a	Wuhan-Hu-1	sheep	Ovis_aries	NA	NA	NA	1
Koley et al.	2021	3 Biotech.	33552834	https://pubmed.ncbi.nlm.nih.gov/33552834/	Structural analysis of COVID‑19 spike protein in recognizing the ACE2 receptor of different mammalian species and its susceptibility to viral infection	research	SCV2	19a	Wuhan-Hu-1	goat	Capra_hircus	NA	NA	NA	0
Koley et al.	2021	3 Biotech.	33552834	https://pubmed.ncbi.nlm.nih.gov/33552834/	Structural analysis of COVID‑19 spike protein in recognizing the ACE2 receptor of different mammalian species and its susceptibility to viral infection	research	SCV2	19a	Wuhan-Hu-1	african_wild_ass	Equus_asinus	NA	NA	NA	0
Koley et al.	2021	3 Biotech.	33552834	https://pubmed.ncbi.nlm.nih.gov/33552834/	Structural analysis of COVID‑19 spike protein in recognizing the ACE2 receptor of different mammalian species and its susceptibility to viral infection	research	SCV2	19a	Wuhan-Hu-1	water_buffalo	Bubalus_bubalis	NA	NA	NA	0
Koley et al.	2021	3 Biotech.	33552834	https://pubmed.ncbi.nlm.nih.gov/33552834/	Structural analysis of COVID‑19 spike protein in recognizing the ACE2 receptor of different mammalian species and its susceptibility to viral infection	research	SCV2	19a	Wuhan-Hu-1	dromedary	Camelus_dromedarius	NA	NA	NA	0
Koley et al.	2021	3 Biotech.	33552834	https://pubmed.ncbi.nlm.nih.gov/33552834/	Structural analysis of COVID‑19 spike protein in recognizing the ACE2 receptor of different mammalian species and its susceptibility to viral infection	research	SCV2	19a	Wuhan-Hu-1	dog	Canis_lupus_familiaris	NA	NA	NA	0
Koley et al.	2021	3 Biotech.	33552834	https://pubmed.ncbi.nlm.nih.gov/33552834/	Structural analysis of COVID‑19 spike protein in recognizing the ACE2 receptor of different mammalian species and its susceptibility to viral infection	research	SCV2	19a	Wuhan-Hu-1	giant_panda	Ailuropoda_melanoleuca	NA	NA	NA	0
Pan et al.	2021	Signal Transduct Target Ther.	34907154	https://pubmed.ncbi.nlm.nih.gov/34907154/	Infection of wild-type mice by SARS-CoV-2 B.1.351 variant indicates a possible novel cross-species transmission route	research	SCV2	alpha	B.1.1.7	mouse	Mus_musculus	NA	1	1	NA
Pan et al.	2021	Signal Transduct Target Ther.	34907154	https://pubmed.ncbi.nlm.nih.gov/34907154/	Infection of wild-type mice by SARS-CoV-2 B.1.351 variant indicates a possible novel cross-species transmission route	research	SCV2	beta	B.1.351	mouse	Mus_musculus	1	1	NA	NA
Pan et al.	2021	Signal Transduct Target Ther.	34907154	https://pubmed.ncbi.nlm.nih.gov/34907154/	Infection of wild-type mice by SARS-CoV-2 B.1.351 variant indicates a possible novel cross-species transmission route	research	SCV2	gamma	P.1	mouse	Mus_musculus	NA	1	NA	NA
Pan et al.	2021	Signal Transduct Target Ther.	34907154	https://pubmed.ncbi.nlm.nih.gov/34907154/	Infection of wild-type mice by SARS-CoV-2 B.1.351 variant indicates a possible novel cross-species transmission route	research	SCV2	epsilon	B.1.429	mouse	Mus_musculus	NA	0	NA	NA
Pan et al.	2021	Signal Transduct Target Ther.	34907154	https://pubmed.ncbi.nlm.nih.gov/34907154/	Infection of wild-type mice by SARS-CoV-2 B.1.351 variant indicates a possible novel cross-species transmission route	research	SCV2	eta	B.1.525	mouse	Mus_musculus	NA	0	NA	NA
Pan et al.	2021	Signal Transduct Target Ther.	34907154	https://pubmed.ncbi.nlm.nih.gov/34907154/	Infection of wild-type mice by SARS-CoV-2 B.1.351 variant indicates a possible novel cross-species transmission route	research	SCV2	kappa	B.1.617.1	mouse	Mus_musculus	NA	1	NA	NA
Pan et al.	2021	Signal Transduct Target Ther.	34907154	https://pubmed.ncbi.nlm.nih.gov/34907154/	Infection of wild-type mice by SARS-CoV-2 B.1.351 variant indicates a possible novel cross-species transmission route	research	SCV2	delta	B.1.617.2	mouse	Mus_musculus	NA	0	NA	NA
Pan et al.	2021	Signal Transduct Target Ther.	34907154	https://pubmed.ncbi.nlm.nih.gov/34907154/	Infection of wild-type mice by SARS-CoV-2 B.1.351 variant indicates a possible novel cross-species transmission route	research	SCV2	lambda	C.37	mouse	Mus_musculus	NA	0	NA	NA
Chen et al.	2021	Natl Sci Rev.	34873448	https://www.ncbi.nlm.nih.gov/pmc/articles/PMC8499877/	Transient acquisition of cross-species infectivity during the evolution of SARS-CoV-2	research	SCV2	beta	B.1.351	mouse	Mus_musculus	1	NA	NA	NA
Kant et al.	2021	Viruses	34835069	https://www.ncbi.nlm.nih.gov/pmc/articles/PMC8619350/	Common Laboratory Mice Are Susceptible to Infection with the SARS-CoV-2 Beta Variant	research	SCV2	beta	B.1.351	mouse	Mus_musculus	1	NA	NA	NA
Shuai et al.	2021	EBioMedicine.	34689086	https://pubmed.ncbi.nlm.nih.gov/34689086/	Emerging SARS-CoV-2 variants expand species tropism to murines	research	SCV2	alpha	B.1	mouse	Mus_musculus	0	0	NA	NA
Shuai et al.	2021	EBioMedicine.	34689086	https://pubmed.ncbi.nlm.nih.gov/34689086/	Emerging SARS-CoV-2 variants expand species tropism to murines	research	SCV2	alpha	B.1.1.7	mouse	Mus_musculus	1	1	NA	NA
Shuai et al.	2021	EBioMedicine.	34689086	https://pubmed.ncbi.nlm.nih.gov/34689086/	Emerging SARS-CoV-2 variants expand species tropism to murines	research	SCV2	beta	B.1.351	mouse	Mus_musculus	1	1	NA	NA
Shuai et al.	2021	EBioMedicine.	34689086	https://pubmed.ncbi.nlm.nih.gov/34689086/	Emerging SARS-CoV-2 variants expand species tropism to murines	research	SCV2	gamma	P1	mouse	Mus_musculus	1	1	NA	NA
Shuai et al.	2021	EBioMedicine.	34689086	https://pubmed.ncbi.nlm.nih.gov/34689086/	Emerging SARS-CoV-2 variants expand species tropism to murines	research	SCV2	delta	B.1.617	mouse	Mus_musculus	0	0	NA	NA
Shuai et al.	2021	EBioMedicine.	34689086	https://pubmed.ncbi.nlm.nih.gov/34689086/	Emerging SARS-CoV-2 variants expand species tropism to murines	research	SCV2	alpha	B.1	rat	Rattus_norvegicus	NA	0	NA	NA
Shuai et al.	2021	EBioMedicine.	34689086	https://pubmed.ncbi.nlm.nih.gov/34689086/	Emerging SARS-CoV-2 variants expand species tropism to murines	research	SCV2	alpha	B.1.1.7	rat	Rattus_norvegicus	NA	1	NA	NA
Shuai et al.	2021	EBioMedicine.	34689086	https://pubmed.ncbi.nlm.nih.gov/34689086/	Emerging SARS-CoV-2 variants expand species tropism to murines	research	SCV2	beta	B.1.351	rat	Rattus_norvegicus	NA	1	NA	NA
Shuai et al.	2021	EBioMedicine.	34689086	https://pubmed.ncbi.nlm.nih.gov/34689086/	Emerging SARS-CoV-2 variants expand species tropism to murines	research	SCV2	gamma	P1	rat	Rattus_norvegicus	NA	1	NA	NA
Shuai et al.	2021	EBioMedicine.	34689086	https://pubmed.ncbi.nlm.nih.gov/34689086/	Emerging SARS-CoV-2 variants expand species tropism to murines	research	SCV2	delta	B.1.617	rat	Rattus_norvegicus	NA	0	NA	NA
Bartlett	2021	J Zoo Wildl Med.	33480553	https://pubmed.ncbi.nlm.nih.gov/33480553/	SARS-COV-2 INFECTION AND LONGITUDINAL FECAL SCREENING IN MALAYAN TIGERS ( PANTHERA TIGRIS JACKSONI), AMUR TIGERS ( PANTHERA TIGRIS ALTAICA ), AND AFRICAN LIONS ( PANTHERA LEO KRUGERI) AT THE BRONX ZOO, NEW YORK, USA	research	SCV2	19a	hCoV-19	malayan_tiger	Panthera_tigris_jacksoni	1	NA	NA	NA
Bartlett	2021	J Zoo Wildl Med.	33480553	https://pubmed.ncbi.nlm.nih.gov/33480553/	SARS-COV-2 INFECTION AND LONGITUDINAL FECAL SCREENING IN MALAYAN TIGERS ( PANTHERA TIGRIS JACKSONI), AMUR TIGERS ( PANTHERA TIGRIS ALTAICA ), AND AFRICAN LIONS ( PANTHERA LEO KRUGERI) AT THE BRONX ZOO, NEW YORK, USA	research	SCV2	19a	hCoV-19	amur_tiger	Panthera_tigris_altaica	1	NA	NA	NA
Bartlett	2021	J Zoo Wildl Med.	33480553	https://pubmed.ncbi.nlm.nih.gov/33480553/	SARS-COV-2 INFECTION AND LONGITUDINAL FECAL SCREENING IN MALAYAN TIGERS ( PANTHERA TIGRIS JACKSONI), AMUR TIGERS ( PANTHERA TIGRIS ALTAICA ), AND AFRICAN LIONS ( PANTHERA LEO KRUGERI) AT THE BRONX ZOO, NEW YORK, USA	research	SCV2	19a	hCoV-19	lion	Panthera_leo	1	NA	NA	NA
Braun et al.	2021	PLoS Pathog.	33635912	https://journals.plos.org/plospathogens/article?id=10.1371/journal.ppat.1009373	Transmission of SARS-CoV-2 in domestic cats imposes a narrow bottleneck	research	SCV2	19a	hCoV-19	cat	Felis_catus	1	NA	NA	NA
Hammer et al.	2021	Emerg Infect Dis.	33207152	https://pubmed.ncbi.nlm.nih.gov/33207152/	SARS-CoV-2 Transmission between Mink (Neovison vison) and Humans, Denmark	research	SCV2	19a	hCoV-19	mink	Neogale_vison	1	NA	NA	NA
Larsen et al.	2021	Eurosurveillance	33541485	https://www.ncbi.nlm.nih.gov/pmc/articles/PMC7863232/	Preliminary report of an outbreak of SARS-CoV-2 in mink and mink farmers associated with community spread, Denmark, June to November 2020	research	SCV2	19a	hCoV-19	mink	Neogale_vison	1	NA	NA	NA
Shriner et al.	2021	Emerg Infect Dis.	33622465	https://pubmed.ncbi.nlm.nih.gov/33622465/	SARS-CoV-2 Exposure in Escaped Mink, Utah, USA	research	SCV2	19a	hCoV-19	mink	Neogale_vison	1	NA	NA	NA
Shriner et al.	2021	Emerg Infect Dis.	33622465	https://pubmed.ncbi.nlm.nih.gov/33622465/	SARS-CoV-2 Exposure in Escaped Mink, Utah, USA	research	SCV2	19a	hCoV-19	deer_mouse	Peromyscus_maniculatus_bairdii	0	NA	NA	NA
Shriner et al.	2021	Emerg Infect Dis.	33622465	https://pubmed.ncbi.nlm.nih.gov/33622465/	SARS-CoV-2 Exposure in Escaped Mink, Utah, USA	research	SCV2	19a	hCoV-19	mouse	Mus_musculus	0	NA	NA	NA
Shriner et al.	2021	Emerg Infect Dis.	33622465	https://pubmed.ncbi.nlm.nih.gov/33622465/	SARS-CoV-2 Exposure in Escaped Mink, Utah, USA	research	SCV2	19a	hCoV-19	rock_squirrel	Otospermophilus_variegatus	0	NA	NA	NA
Shriner et al.	2021	Emerg Infect Dis.	33622465	https://pubmed.ncbi.nlm.nih.gov/33622465/	SARS-CoV-2 Exposure in Escaped Mink, Utah, USA	research	SCV2	19a	hCoV-19	raccoon	Procyon_lotor	0	NA	NA	NA
Shriner et al.	2021	Emerg Infect Dis.	33622465	https://pubmed.ncbi.nlm.nih.gov/33622465/	SARS-CoV-2 Exposure in Escaped Mink, Utah, USA	research	SCV2	19a	hCoV-19	skunk	Mephitis_mephitis	0	NA	NA	NA
Rabalski et al.	2021	Emerg Infect Dis.	34423763	https://www.ncbi.nlm.nih.gov/pmc/articles/PMC8386773/	Severe Acute Respiratory Syndrome Coronavirus 2 in Farmed Mink (Neovison vison), Poland	research	SCV2	19a	hCoV-19	mink	Neogale_vison	1	NA	NA	NA
Wrobel et al.	2021	Nature Communications	33547281	https://pubmed.ncbi.nlm.nih.gov/33547281/	Structure and binding properties of Pangolin-CoV spike glycoprotein inform the evolution of SARS-CoV-2	research	SCV2-like	Na	pangolin-CoV	pangolin	Manis_javanica	NA	NA	1	NA
Wrobel et al.	2021	Nature Communications	33547281	https://pubmed.ncbi.nlm.nih.gov/33547281/	Structure and binding properties of Pangolin-CoV spike glycoprotein inform the evolution of SARS-CoV-2	research	SCV2	19a	hCoV-19	pangolin	Manis_javanica	NA	NA	1	NA
Wrobel et al.	2021	Nature Communications	33547281	https://pubmed.ncbi.nlm.nih.gov/33547281/	Structure and binding properties of Pangolin-CoV spike glycoprotein inform the evolution of SARS-CoV-2	research	SCV2-like	NA	pangolin-CoV	greater_horseshoe_bat	Rhinolophus_ferrumequinum	NA	NA	0	NA
Wrobel et al.	2021	Nature Communications	33547281	https://pubmed.ncbi.nlm.nih.gov/33547281/	Structure and binding properties of Pangolin-CoV spike glycoprotein inform the evolution of SARS-CoV-2	research	SCV2	19a	hCoV-19	greater_horseshoe_bat	Rhinolophus_ferrumequinum	NA	NA	0	NA
Aguilo-Gisbert et al.	2021	Animals	34065657	https://pubmed.ncbi.nlm.nih.gov/34065657/	First Description of SARS-CoV-2 Infection in Two Feral American Mink (Neovison vison) Caught in the Wild	research	SCV2	19a	Wuhan-Hu-1	american_mink	Neogale_vison	1	NA	NA	NA
Damas et al.	2020	PNAS	32826334	https://pubmed.ncbi.nlm.nih.gov/32826334/	Broad host range of SARS-CoV-2 predicted by comparative and structural analysis of ACE2 in vertebrates	research	SCV2	19a	hCoV-19	Red-shanked_douc	Pygathrix_nemaeus	NA	NA	NA	1
Damas et al.	2020	PNAS	32826334	https://pubmed.ncbi.nlm.nih.gov/32826334/	Broad host range of SARS-CoV-2 predicted by comparative and structural analysis of ACE2 in vertebrates	research	SCV2	19a	hCoV-19	Proboscis_monkey	Nasalis_larvatus	NA	NA	NA	1
Damas et al.	2020	PNAS	32826334	https://pubmed.ncbi.nlm.nih.gov/32826334/	Broad host range of SARS-CoV-2 predicted by comparative and structural analysis of ACE2 in vertebrates	research	SCV2	19a	hCoV-19	Patas_monkey	Erythrocebus_patas	NA	NA	NA	1
Damas et al.	2020	PNAS	32826334	https://pubmed.ncbi.nlm.nih.gov/32826334/	Broad host range of SARS-CoV-2 predicted by comparative and structural analysis of ACE2 in vertebrates	research	SCV2	19a	hCoV-19	Sumatran_orangutan	Pongo_abelii	NA	NA	NA	1
Damas et al.	2020	PNAS	32826334	https://pubmed.ncbi.nlm.nih.gov/32826334/	Broad host range of SARS-CoV-2 predicted by comparative and structural analysis of ACE2 in vertebrates	research	SCV2	19a	hCoV-19	Rhesus_macaque	Macaca_mulatta	NA	NA	NA	1
Damas et al.	2020	PNAS	32826334	https://pubmed.ncbi.nlm.nih.gov/32826334/	Broad host range of SARS-CoV-2 predicted by comparative and structural analysis of ACE2 in vertebrates	research	SCV2	19a	hCoV-19	Northern_white-cheeked_gibbon	Nomascus_leucogenys	NA	NA	NA	1
Damas et al.	2020	PNAS	32826334	https://pubmed.ncbi.nlm.nih.gov/32826334/	Broad host range of SARS-CoV-2 predicted by comparative and structural analysis of ACE2 in vertebrates	research	SCV2	19a	hCoV-19	Crab-eating_macaque	Macaca_fascicularis	NA	NA	NA	1
Damas et al.	2020	PNAS	32826334	https://pubmed.ncbi.nlm.nih.gov/32826334/	Broad host range of SARS-CoV-2 predicted by comparative and structural analysis of ACE2 in vertebrates	research	SCV2	19a	hCoV-19	Green_monkey	Chlorocebus_sabaeus	NA	NA	NA	1
Damas et al.	2020	PNAS	32826334	https://pubmed.ncbi.nlm.nih.gov/32826334/	Broad host range of SARS-CoV-2 predicted by comparative and structural analysis of ACE2 in vertebrates	research	SCV2	19a	hCoV-19	Bonobo	Pan_paniscus	NA	NA	NA	1
Damas et al.	2020	PNAS	32826334	https://pubmed.ncbi.nlm.nih.gov/32826334/	Broad host range of SARS-CoV-2 predicted by comparative and structural analysis of ACE2 in vertebrates	research	SCV2	19a	hCoV-19	Golden_snub-nosed_monkey	Rhinopithecus_roxellana	NA	NA	NA	1
Damas et al.	2020	PNAS	32826334	https://pubmed.ncbi.nlm.nih.gov/32826334/	Broad host range of SARS-CoV-2 predicted by comparative and structural analysis of ACE2 in vertebrates	research	SCV2	19a	hCoV-19	Southern_pig-tailed_macaque	Macaca_nemestrina	NA	NA	NA	1
Damas et al.	2020	PNAS	32826334	https://pubmed.ncbi.nlm.nih.gov/32826334/	Broad host range of SARS-CoV-2 predicted by comparative and structural analysis of ACE2 in vertebrates	research	SCV2	19a	hCoV-19	Drill	Mandrillus_leucophaeus	NA	NA	NA	1
Damas et al.	2020	PNAS	32826334	https://pubmed.ncbi.nlm.nih.gov/32826334/	Broad host range of SARS-CoV-2 predicted by comparative and structural analysis of ACE2 in vertebrates	research	SCV2	19a	hCoV-19	Sooty_mangabey	Cercocebus_atys	NA	NA	NA	1
Damas et al.	2020	PNAS	32826334	https://pubmed.ncbi.nlm.nih.gov/32826334/	Broad host range of SARS-CoV-2 predicted by comparative and structural analysis of ACE2 in vertebrates	research	SCV2	19a	hCoV-19	Chimpanzee	Pan_troglodytes	NA	NA	NA	1
Damas et al.	2020	PNAS	32826334	https://pubmed.ncbi.nlm.nih.gov/32826334/	Broad host range of SARS-CoV-2 predicted by comparative and structural analysis of ACE2 in vertebrates	research	SCV2	19a	hCoV-19	Western_lowland_gorilla	Gorilla_gorilla_gorilla	NA	NA	NA	1
Damas et al.	2020	PNAS	32826334	https://pubmed.ncbi.nlm.nih.gov/32826334/	Broad host range of SARS-CoV-2 predicted by comparative and structural analysis of ACE2 in vertebrates	research	SCV2	19a	hCoV-19	Olive_baboon	Papio_anubis	NA	NA	NA	1
Damas et al.	2020	PNAS	32826334	https://pubmed.ncbi.nlm.nih.gov/32826334/	Broad host range of SARS-CoV-2 predicted by comparative and structural analysis of ACE2 in vertebrates	research	SCV2	19a	hCoV-19	Ugandan_red_colobus	Piliocolobus_tephrosceles	NA	NA	NA	1
Damas et al.	2020	PNAS	32826334	https://pubmed.ncbi.nlm.nih.gov/32826334/	Broad host range of SARS-CoV-2 predicted by comparative and structural analysis of ACE2 in vertebrates	research	SCV2	19a	hCoV-19	Gelada	Theropithecus_gelada	NA	NA	NA	1
Damas et al.	2020	PNAS	32826334	https://pubmed.ncbi.nlm.nih.gov/32826334/	Broad host range of SARS-CoV-2 predicted by comparative and structural analysis of ACE2 in vertebrates	research	SCV2	19a	hCoV-19	Antarctic_minke_whale	Balaenoptera_bonaerensis	NA	NA	NA	1
Damas et al.	2020	PNAS	32826334	https://pubmed.ncbi.nlm.nih.gov/32826334/	Broad host range of SARS-CoV-2 predicted by comparative and structural analysis of ACE2 in vertebrates	research	SCV2	19a	hCoV-19	Blue-eyed_black_lemur	Eulemur_flavifrons	NA	NA	NA	1
Damas et al.	2020	PNAS	32826334	https://pubmed.ncbi.nlm.nih.gov/32826334/	Broad host range of SARS-CoV-2 predicted by comparative and structural analysis of ACE2 in vertebrates	research	SCV2	19a	hCoV-19	Transcaucasian_mole_vole	Ellobius_lutescens	NA	NA	NA	1
Damas et al.	2020	PNAS	32826334	https://pubmed.ncbi.nlm.nih.gov/32826334/	Broad host range of SARS-CoV-2 predicted by comparative and structural analysis of ACE2 in vertebrates	research	SCV2	19a	hCoV-19	Pere_David's_deer	Elaphurus_davidianus	NA	NA	NA	1
Damas et al.	2020	PNAS	32826334	https://pubmed.ncbi.nlm.nih.gov/32826334/	Broad host range of SARS-CoV-2 predicted by comparative and structural analysis of ACE2 in vertebrates	research	SCV2	19a	hCoV-19	Stephens's_kangaroo_rat	Dipodomys_stephensi	NA	NA	NA	1
Damas et al.	2020	PNAS	32826334	https://pubmed.ncbi.nlm.nih.gov/32826334/	Broad host range of SARS-CoV-2 predicted by comparative and structural analysis of ACE2 in vertebrates	research	SCV2	19a	hCoV-19	Southern_tamandua	Tamandua_tetradactyla	NA	NA	NA	1
Damas et al.	2020	PNAS	32826334	https://pubmed.ncbi.nlm.nih.gov/32826334/	Broad host range of SARS-CoV-2 predicted by comparative and structural analysis of ACE2 in vertebrates	research	SCV2	19a	hCoV-19	Reindeer	Rangifer_tarandus	NA	NA	NA	1
Damas et al.	2020	PNAS	32826334	https://pubmed.ncbi.nlm.nih.gov/32826334/	Broad host range of SARS-CoV-2 predicted by comparative and structural analysis of ACE2 in vertebrates	research	SCV2	19a	hCoV-19	Muskrat	Ondatra_zibethicus	NA	NA	NA	1
Damas et al.	2020	PNAS	32826334	https://pubmed.ncbi.nlm.nih.gov/32826334/	Broad host range of SARS-CoV-2 predicted by comparative and structural analysis of ACE2 in vertebrates	research	SCV2	19a	hCoV-19	Giant_anteater	Myrmecophaga_tridactyla	NA	NA	NA	1
Damas et al.	2020	PNAS	32826334	https://pubmed.ncbi.nlm.nih.gov/32826334/	Broad host range of SARS-CoV-2 predicted by comparative and structural analysis of ACE2 in vertebrates	research	SCV2	19a	hCoV-19	Common_gundi	Ctenodactylus_gundi	NA	NA	NA	1
Damas et al.	2020	PNAS	32826334	https://pubmed.ncbi.nlm.nih.gov/32826334/	Broad host range of SARS-CoV-2 predicted by comparative and structural analysis of ACE2 in vertebrates	research	SCV2	19a	hCoV-19	Gambian_pouched_rat	Cricetomys_gambianus	NA	NA	NA	1
Damas et al.	2020	PNAS	32826334	https://pubmed.ncbi.nlm.nih.gov/32826334/	Broad host range of SARS-CoV-2 predicted by comparative and structural analysis of ACE2 in vertebrates	research	SCV2	19a	hCoV-19	Gray_whale	Eschrichtius_robustus	NA	NA	NA	1
Damas et al.	2020	PNAS	32826334	https://pubmed.ncbi.nlm.nih.gov/32826334/	Broad host range of SARS-CoV-2 predicted by comparative and structural analysis of ACE2 in vertebrates	research	SCV2	19a	hCoV-19	Harbour_porpoise	Phocoena_phocoena	NA	NA	NA	1
Damas et al.	2020	PNAS	32826334	https://pubmed.ncbi.nlm.nih.gov/32826334/	Broad host range of SARS-CoV-2 predicted by comparative and structural analysis of ACE2 in vertebrates	research	SCV2	19a	hCoV-19	Indri	Indri_indri	NA	NA	NA	1
Damas et al.	2020	PNAS	32826334	https://pubmed.ncbi.nlm.nih.gov/32826334/	Broad host range of SARS-CoV-2 predicted by comparative and structural analysis of ACE2 in vertebrates	research	SCV2	19a	hCoV-19	Angola_colobus	Colobus_angolensis	NA	NA	NA	1
Damas et al.	2020	PNAS	32826334	https://pubmed.ncbi.nlm.nih.gov/32826334/	Broad host range of SARS-CoV-2 predicted by comparative and structural analysis of ACE2 in vertebrates	research	SCV2	19a	hCoV-19	Chinese_hamster	Cricetulus_griseus	NA	NA	NA	1
Damas et al.	2020	PNAS	32826334	https://pubmed.ncbi.nlm.nih.gov/32826334/	Broad host range of SARS-CoV-2 predicted by comparative and structural analysis of ACE2 in vertebrates	research	SCV2	19a	hCoV-19	Killer_whale	Orcinus_orca	NA	NA	NA	1
Damas et al.	2020	PNAS	32826334	https://pubmed.ncbi.nlm.nih.gov/32826334/	Broad host range of SARS-CoV-2 predicted by comparative and structural analysis of ACE2 in vertebrates	research	SCV2	19a	hCoV-19	Baiji	Lipotes_vexillifer	NA	NA	NA	1
Damas et al.	2020	PNAS	32826334	https://pubmed.ncbi.nlm.nih.gov/32826334/	Broad host range of SARS-CoV-2 predicted by comparative and structural analysis of ACE2 in vertebrates	research	SCV2	19a	hCoV-19	Spalax	Nannospalax_galili	NA	NA	NA	1
Damas et al.	2020	PNAS	32826334	https://pubmed.ncbi.nlm.nih.gov/32826334/	Broad host range of SARS-CoV-2 predicted by comparative and structural analysis of ACE2 in vertebrates	research	SCV2	19a	hCoV-19	Coquerel's_sifaka	Propithecus_coquereli	NA	NA	NA	1
Damas et al.	2020	PNAS	32826334	https://pubmed.ncbi.nlm.nih.gov/32826334/	Broad host range of SARS-CoV-2 predicted by comparative and structural analysis of ACE2 in vertebrates	research	SCV2	19a	hCoV-19	Common_bottlenose_dolphin	Tursiops_truncatus	NA	NA	NA	1
Damas et al.	2020	PNAS	32826334	https://pubmed.ncbi.nlm.nih.gov/32826334/	Broad host range of SARS-CoV-2 predicted by comparative and structural analysis of ACE2 in vertebrates	research	SCV2	19a	hCoV-19	White-tailed_deer	Odocoileus_virginianus_texanus	NA	NA	NA	1
Damas et al.	2020	PNAS	32826334	https://pubmed.ncbi.nlm.nih.gov/32826334/	Broad host range of SARS-CoV-2 predicted by comparative and structural analysis of ACE2 in vertebrates	research	SCV2	19a	hCoV-19	Beluga_whale	Delphinapterus_leucas	NA	NA	NA	1
Damas et al.	2020	PNAS	32826334	https://pubmed.ncbi.nlm.nih.gov/32826334/	Broad host range of SARS-CoV-2 predicted by comparative and structural analysis of ACE2 in vertebrates	research	SCV2	19a	hCoV-19	Narrow-ridged_finless_porpoise	Neophocaena_asiaeorientalis_asiaeorientalis	NA	NA	NA	1
Damas et al.	2020	PNAS	32826334	https://pubmed.ncbi.nlm.nih.gov/32826334/	Broad host range of SARS-CoV-2 predicted by comparative and structural analysis of ACE2 in vertebrates	research	SCV2	19a	hCoV-19	Pacific_white-sided_dolphin	Lagenorhynchus_obliquidens	NA	NA	NA	1
Damas et al.	2020	PNAS	32826334	https://pubmed.ncbi.nlm.nih.gov/32826334/	Broad host range of SARS-CoV-2 predicted by comparative and structural analysis of ACE2 in vertebrates	research	SCV2	19a	hCoV-19	Minke_whale	Balaenoptera_acutorostrata_scammoni	NA	NA	NA	1
Damas et al.	2020	PNAS	32826334	https://pubmed.ncbi.nlm.nih.gov/32826334/	Broad host range of SARS-CoV-2 predicted by comparative and structural analysis of ACE2 in vertebrates	research	SCV2	19a	hCoV-19	Narwhal	Monodon_monoceros	NA	NA	NA	1
Damas et al.	2020	PNAS	32826334	https://pubmed.ncbi.nlm.nih.gov/32826334/	Broad host range of SARS-CoV-2 predicted by comparative and structural analysis of ACE2 in vertebrates	research	SCV2	19a	hCoV-19	Long-finned_pilot_whale	Globicephala_melas	NA	NA	NA	1
Damas et al.	2020	PNAS	32826334	https://pubmed.ncbi.nlm.nih.gov/32826334/	Broad host range of SARS-CoV-2 predicted by comparative and structural analysis of ACE2 in vertebrates	research	SCV2	19a	hCoV-19	Dama_gazelle	Nanger_dama	NA	NA	NA	1
Damas et al.	2020	PNAS	32826334	https://pubmed.ncbi.nlm.nih.gov/32826334/	Broad host range of SARS-CoV-2 predicted by comparative and structural analysis of ACE2 in vertebrates	research	SCV2	19a	hCoV-19	Sunda_clouded_leopard	Neofelis_diardi	NA	NA	NA	1
Damas et al.	2020	PNAS	32826334	https://pubmed.ncbi.nlm.nih.gov/32826334/	Broad host range of SARS-CoV-2 predicted by comparative and structural analysis of ACE2 in vertebrates	research	SCV2	19a	hCoV-19	Clouded_leopard	Neofelis_nebulosa	NA	NA	NA	1
Damas et al.	2020	PNAS	32826334	https://pubmed.ncbi.nlm.nih.gov/32826334/	Broad host range of SARS-CoV-2 predicted by comparative and structural analysis of ACE2 in vertebrates	research	SCV2	19a	hCoV-19	Tibetan_antelope	Pantholops_hodgsonii	NA	NA	NA	1
Damas et al.	2020	PNAS	32826334	https://pubmed.ncbi.nlm.nih.gov/32826334/	Broad host range of SARS-CoV-2 predicted by comparative and structural analysis of ACE2 in vertebrates	research	SCV2	19a	hCoV-19	Wild_goat	Capra_aegagrus	NA	NA	NA	1
Damas et al.	2020	PNAS	32826334	https://pubmed.ncbi.nlm.nih.gov/32826334/	Broad host range of SARS-CoV-2 predicted by comparative and structural analysis of ACE2 in vertebrates	research	SCV2	19a	hCoV-19	Masai_giraffe	Giraffa_tippelskirchi	NA	NA	NA	1
Damas et al.	2020	PNAS	32826334	https://pubmed.ncbi.nlm.nih.gov/32826334/	Broad host range of SARS-CoV-2 predicted by comparative and structural analysis of ACE2 in vertebrates	research	SCV2	19a	hCoV-19	Okapi	Okapia_johnstoni	NA	NA	NA	1
Damas et al.	2020	PNAS	32826334	https://pubmed.ncbi.nlm.nih.gov/32826334/	Broad host range of SARS-CoV-2 predicted by comparative and structural analysis of ACE2 in vertebrates	research	SCV2	19a	hCoV-19	Barbary_sheep	Ammotragus_lervia	NA	NA	NA	1
Damas et al.	2020	PNAS	32826334	https://pubmed.ncbi.nlm.nih.gov/32826334/	Broad host range of SARS-CoV-2 predicted by comparative and structural analysis of ACE2 in vertebrates	research	SCV2	19a	hCoV-19	Daurian_ground_squirrel	Spermophilus_dauricus	NA	NA	NA	1
Damas et al.	2020	PNAS	32826334	https://pubmed.ncbi.nlm.nih.gov/32826334/	Broad host range of SARS-CoV-2 predicted by comparative and structural analysis of ACE2 in vertebrates	research	SCV2	19a	hCoV-19	Jaguar	Panthera_onca	NA	NA	NA	1
Damas et al.	2020	PNAS	32826334	https://pubmed.ncbi.nlm.nih.gov/32826334/	Broad host range of SARS-CoV-2 predicted by comparative and structural analysis of ACE2 in vertebrates	research	SCV2	19a	hCoV-19	Coquerel's_giant_mouse_lemur	Mirza_coquereli	NA	NA	NA	1
Damas et al.	2020	PNAS	32826334	https://pubmed.ncbi.nlm.nih.gov/32826334/	Broad host range of SARS-CoV-2 predicted by comparative and structural analysis of ACE2 in vertebrates	research	SCV2	19a	hCoV-19	Siberian_musk_deer	Moschus_moschiferus	NA	NA	NA	1
Damas et al.	2020	PNAS	32826334	https://pubmed.ncbi.nlm.nih.gov/32826334/	Broad host range of SARS-CoV-2 predicted by comparative and structural analysis of ACE2 in vertebrates	research	SCV2	19a	hCoV-19	Fat-tailed_dwarf_lemur	Cheirogaleus_medius	NA	NA	NA	1
Damas et al.	2020	PNAS	32826334	https://pubmed.ncbi.nlm.nih.gov/32826334/	Broad host range of SARS-CoV-2 predicted by comparative and structural analysis of ACE2 in vertebrates	research	SCV2	19a	hCoV-19	Geoffroy's_spider_monkey	Ateles_geoffroyi	NA	NA	NA	1
Damas et al.	2020	PNAS	32826334	https://pubmed.ncbi.nlm.nih.gov/32826334/	Broad host range of SARS-CoV-2 predicted by comparative and structural analysis of ACE2 in vertebrates	research	SCV2	19a	hCoV-19	Emperor_tamarin	Saguinus_imperator	NA	NA	NA	1
Damas et al.	2020	PNAS	32826334	https://pubmed.ncbi.nlm.nih.gov/32826334/	Broad host range of SARS-CoV-2 predicted by comparative and structural analysis of ACE2 in vertebrates	research	SCV2	19a	hCoV-19	White-faced_saki	Pithecia_pithecia	NA	NA	NA	1
Damas et al.	2020	PNAS	32826334	https://pubmed.ncbi.nlm.nih.gov/32826334/	Broad host range of SARS-CoV-2 predicted by comparative and structural analysis of ACE2 in vertebrates	research	SCV2	19a	hCoV-19	Nilgiri_tahr	Hemitragus_hylocrius	NA	NA	NA	1
Damas et al.	2020	PNAS	32826334	https://pubmed.ncbi.nlm.nih.gov/32826334/	Broad host range of SARS-CoV-2 predicted by comparative and structural analysis of ACE2 in vertebrates	research	SCV2	19a	hCoV-19	Snowshoe_hare	Lepus_americanus	NA	NA	NA	1
Damas et al.	2020	PNAS	32826334	https://pubmed.ncbi.nlm.nih.gov/32826334/	Broad host range of SARS-CoV-2 predicted by comparative and structural analysis of ACE2 in vertebrates	research	SCV2	19a	hCoV-19	Hippopotamus	Hippopotamus_amphibius	NA	NA	NA	1
Damas et al.	2020	PNAS	32826334	https://pubmed.ncbi.nlm.nih.gov/32826334/	Broad host range of SARS-CoV-2 predicted by comparative and structural analysis of ACE2 in vertebrates	research	SCV2	19a	hCoV-19	Aye-aye	Daubentonia_madagascariensis	NA	NA	NA	1
Damas et al.	2020	PNAS	32826334	https://pubmed.ncbi.nlm.nih.gov/32826334/	Broad host range of SARS-CoV-2 predicted by comparative and structural analysis of ACE2 in vertebrates	research	SCV2	19a	hCoV-19	Hirola	Beatragus_hunteri	NA	NA	NA	1
Damas et al.	2020	PNAS	32826334	https://pubmed.ncbi.nlm.nih.gov/32826334/	Broad host range of SARS-CoV-2 predicted by comparative and structural analysis of ACE2 in vertebrates	research	SCV2	19a	hCoV-19	Pronghorn	Antilocapra_americana	NA	NA	NA	1
Damas et al.	2020	PNAS	32826334	https://pubmed.ncbi.nlm.nih.gov/32826334/	Broad host range of SARS-CoV-2 predicted by comparative and structural analysis of ACE2 in vertebrates	research	SCV2	19a	hCoV-19	White-eared_titi	Callicebus_donacophilus	NA	NA	NA	1
Damas et al.	2020	PNAS	32826334	https://pubmed.ncbi.nlm.nih.gov/32826334/	Broad host range of SARS-CoV-2 predicted by comparative and structural analysis of ACE2 in vertebrates	research	SCV2	19a	hCoV-19	Mantled_howler	Alouatta_palliata	NA	NA	NA	1
Damas et al.	2020	PNAS	32826334	https://pubmed.ncbi.nlm.nih.gov/32826334/	Broad host range of SARS-CoV-2 predicted by comparative and structural analysis of ACE2 in vertebrates	research	SCV2	19a	hCoV-19	Gobi_jerboa	Allactaga_bullata	NA	NA	NA	1
Damas et al.	2020	PNAS	32826334	https://pubmed.ncbi.nlm.nih.gov/32826334/	Broad host range of SARS-CoV-2 predicted by comparative and structural analysis of ACE2 in vertebrates	research	SCV2	19a	hCoV-19	Little_pocket_mouse	Perognathus_longimembris	NA	NA	NA	1
Damas et al.	2020	PNAS	32826334	https://pubmed.ncbi.nlm.nih.gov/32826334/	Broad host range of SARS-CoV-2 predicted by comparative and structural analysis of ACE2 in vertebrates	research	SCV2	19a	hCoV-19	Scimitar_oryx	Oryx_dammah	NA	NA	NA	1
Damas et al.	2020	PNAS	32826334	https://pubmed.ncbi.nlm.nih.gov/32826334/	Broad host range of SARS-CoV-2 predicted by comparative and structural analysis of ACE2 in vertebrates	research	SCV2	19a	hCoV-19	Cattle	Bos_taurus	NA	NA	NA	1
Damas et al.	2020	PNAS	32826334	https://pubmed.ncbi.nlm.nih.gov/32826334/	Broad host range of SARS-CoV-2 predicted by comparative and structural analysis of ACE2 in vertebrates	research	SCV2	19a	hCoV-19	Cat	Felis_catus	NA	NA	NA	1
Damas et al.	2020	PNAS	32826334	https://pubmed.ncbi.nlm.nih.gov/32826334/	Broad host range of SARS-CoV-2 predicted by comparative and structural analysis of ACE2 in vertebrates	research	SCV2	19a	hCoV-19	Goat	Capra_hircus	NA	NA	NA	1
Damas et al.	2020	PNAS	32826334	https://pubmed.ncbi.nlm.nih.gov/32826334/	Broad host range of SARS-CoV-2 predicted by comparative and structural analysis of ACE2 in vertebrates	research	SCV2	19a	hCoV-19	European_rabbit	Oryctolagus_cuniculus	NA	NA	NA	1
Damas et al.	2020	PNAS	32826334	https://pubmed.ncbi.nlm.nih.gov/32826334/	Broad host range of SARS-CoV-2 predicted by comparative and structural analysis of ACE2 in vertebrates	research	SCV2	19a	hCoV-19	Naked_mole-rat	Heterocephalus_glaber	NA	NA	NA	1
Damas et al.	2020	PNAS	32826334	https://pubmed.ncbi.nlm.nih.gov/32826334/	Broad host range of SARS-CoV-2 predicted by comparative and structural analysis of ACE2 in vertebrates	research	SCV2	19a	hCoV-19	Golden_hamster	Mesocricetus_auratus	NA	NA	NA	1
Damas et al.	2020	PNAS	32826334	https://pubmed.ncbi.nlm.nih.gov/32826334/	Broad host range of SARS-CoV-2 predicted by comparative and structural analysis of ACE2 in vertebrates	research	SCV2	19a	hCoV-19	Thirteen-lined_ground_squirrel	Ictidomys_tridecemlineatus	NA	NA	NA	1
Damas et al.	2020	PNAS	32826334	https://pubmed.ncbi.nlm.nih.gov/32826334/	Broad host range of SARS-CoV-2 predicted by comparative and structural analysis of ACE2 in vertebrates	research	SCV2	19a	hCoV-19	Wild_yak	Bos_mutus	NA	NA	NA	1
Damas et al.	2020	PNAS	32826334	https://pubmed.ncbi.nlm.nih.gov/32826334/	Broad host range of SARS-CoV-2 predicted by comparative and structural analysis of ACE2 in vertebrates	research	SCV2	19a	hCoV-19	Water_buffalo	Bubalus_bubalis	NA	NA	NA	1
Damas et al.	2020	PNAS	32826334	https://pubmed.ncbi.nlm.nih.gov/32826334/	Broad host range of SARS-CoV-2 predicted by comparative and structural analysis of ACE2 in vertebrates	research	SCV2	19a	hCoV-19	Alpaca	Vicugna_pacos	NA	NA	NA	1
Damas et al.	2020	PNAS	32826334	https://pubmed.ncbi.nlm.nih.gov/32826334/	Broad host range of SARS-CoV-2 predicted by comparative and structural analysis of ACE2 in vertebrates	research	SCV2	19a	hCoV-19	Deer_mouse	Peromyscus_maniculatus_bairdii	NA	NA	NA	1
Damas et al.	2020	PNAS	32826334	https://pubmed.ncbi.nlm.nih.gov/32826334/	Broad host range of SARS-CoV-2 predicted by comparative and structural analysis of ACE2 in vertebrates	research	SCV2	19a	hCoV-19	Siberian_tiger	Panthera_tigris_altaica	NA	NA	NA	1
Damas et al.	2020	PNAS	32826334	https://pubmed.ncbi.nlm.nih.gov/32826334/	Broad host range of SARS-CoV-2 predicted by comparative and structural analysis of ACE2 in vertebrates	research	SCV2	19a	hCoV-19	Common_marmoset	Callithrix_jacchus	NA	NA	NA	1
Damas et al.	2020	PNAS	32826334	https://pubmed.ncbi.nlm.nih.gov/32826334/	Broad host range of SARS-CoV-2 predicted by comparative and structural analysis of ACE2 in vertebrates	research	SCV2	19a	hCoV-19	Black-capped_squirrel_monkey	Saimiri_boliviensis_boliviensis	NA	NA	NA	1
Damas et al.	2020	PNAS	32826334	https://pubmed.ncbi.nlm.nih.gov/32826334/	Broad host range of SARS-CoV-2 predicted by comparative and structural analysis of ACE2 in vertebrates	research	SCV2	19a	hCoV-19	Damaraland_mole-rat	Fukomys_damarensis	NA	NA	NA	1
Damas et al.	2020	PNAS	32826334	https://pubmed.ncbi.nlm.nih.gov/32826334/	Broad host range of SARS-CoV-2 predicted by comparative and structural analysis of ACE2 in vertebrates	research	SCV2	19a	hCoV-19	American_bison	Bison_bison_bison	NA	NA	NA	1
Damas et al.	2020	PNAS	32826334	https://pubmed.ncbi.nlm.nih.gov/32826334/	Broad host range of SARS-CoV-2 predicted by comparative and structural analysis of ACE2 in vertebrates	research	SCV2	19a	hCoV-19	Sheep	Ovis_aries	NA	NA	NA	1
Damas et al.	2020	PNAS	32826334	https://pubmed.ncbi.nlm.nih.gov/32826334/	Broad host range of SARS-CoV-2 predicted by comparative and structural analysis of ACE2 in vertebrates	research	SCV2	19a	hCoV-19	Nancy_Ma's_night_monkey	Aotus_nancymaae	NA	NA	NA	1
Damas et al.	2020	PNAS	32826334	https://pubmed.ncbi.nlm.nih.gov/32826334/	Broad host range of SARS-CoV-2 predicted by comparative and structural analysis of ACE2 in vertebrates	research	SCV2	19a	hCoV-19	Alpine_marmot	Marmota_marmota_marmota	NA	NA	NA	1
Damas et al.	2020	PNAS	32826334	https://pubmed.ncbi.nlm.nih.gov/32826334/	Broad host range of SARS-CoV-2 predicted by comparative and structural analysis of ACE2 in vertebrates	research	SCV2	19a	hCoV-19	Panamanian_white-faced_capuchin	Cebus_capucinus_imitator	NA	NA	NA	1
Damas et al.	2020	PNAS	32826334	https://pubmed.ncbi.nlm.nih.gov/32826334/	Broad host range of SARS-CoV-2 predicted by comparative and structural analysis of ACE2 in vertebrates	research	SCV2	19a	hCoV-19	Leopard	Panthera_pardus	NA	NA	NA	1
Damas et al.	2020	PNAS	32826334	https://pubmed.ncbi.nlm.nih.gov/32826334/	Broad host range of SARS-CoV-2 predicted by comparative and structural analysis of ACE2 in vertebrates	research	SCV2	19a	hCoV-19	Zebu	Bos_indicus	NA	NA	NA	1
Damas et al.	2020	PNAS	32826334	https://pubmed.ncbi.nlm.nih.gov/32826334/	Broad host range of SARS-CoV-2 predicted by comparative and structural analysis of ACE2 in vertebrates	research	SCV2	19a	hCoV-19	Sperm_whale	Physeter_catodon	NA	NA	NA	1
Damas et al.	2020	PNAS	32826334	https://pubmed.ncbi.nlm.nih.gov/32826334/	Broad host range of SARS-CoV-2 predicted by comparative and structural analysis of ACE2 in vertebrates	research	SCV2	19a	hCoV-19	Cougar	Puma_concolor	NA	NA	NA	1
Damas et al.	2020	PNAS	32826334	https://pubmed.ncbi.nlm.nih.gov/32826334/	Broad host range of SARS-CoV-2 predicted by comparative and structural analysis of ACE2 in vertebrates	research	SCV2	19a	hCoV-19	Arctic_ground_squirrel	Urocitellus_parryii	NA	NA	NA	1
Damas et al.	2020	PNAS	32826334	https://pubmed.ncbi.nlm.nih.gov/32826334/	Broad host range of SARS-CoV-2 predicted by comparative and structural analysis of ACE2 in vertebrates	research	SCV2	19a	hCoV-19	Cheetah	Acinonyx_jubatus	NA	NA	NA	1
Damas et al.	2020	PNAS	32826334	https://pubmed.ncbi.nlm.nih.gov/32826334/	Broad host range of SARS-CoV-2 predicted by comparative and structural analysis of ACE2 in vertebrates	research	SCV2	19a	hCoV-19	Hybrid_Bos_indicus_x_Bos_taurus	Bos_indicus_x_Bos_taurus	NA	NA	NA	1
Damas et al.	2020	PNAS	32826334	https://pubmed.ncbi.nlm.nih.gov/32826334/	Broad host range of SARS-CoV-2 predicted by comparative and structural analysis of ACE2 in vertebrates	research	SCV2	19a	hCoV-19	Yellow-bellied_marmot	Marmota_flaviventris	NA	NA	NA	1
Damas et al.	2020	PNAS	32826334	https://pubmed.ncbi.nlm.nih.gov/32826334/	Broad host range of SARS-CoV-2 predicted by comparative and structural analysis of ACE2 in vertebrates	research	SCV2	19a	hCoV-19	Canadian_lynx	Lynx_canadensis	NA	NA	NA	1
Damas et al.	2020	PNAS	32826334	https://pubmed.ncbi.nlm.nih.gov/32826334/	Broad host range of SARS-CoV-2 predicted by comparative and structural analysis of ACE2 in vertebrates	research	SCV2	19a	hCoV-19	Tufted_capuchin	Sapajus_apella	NA	NA	NA	1
Damas et al.	2020	PNAS	32826334	https://pubmed.ncbi.nlm.nih.gov/32826334/	Broad host range of SARS-CoV-2 predicted by comparative and structural analysis of ACE2 in vertebrates	research	SCV2	19a	hCoV-19	Maned_wolf	Chrysocyon_brachyurus	NA	NA	NA	0
Damas et al.	2020	PNAS	32826334	https://pubmed.ncbi.nlm.nih.gov/32826334/	Broad host range of SARS-CoV-2 predicted by comparative and structural analysis of ACE2 in vertebrates	research	SCV2	19a	hCoV-19	Bush_dog	Speothos_venaticus	NA	NA	NA	0
Damas et al.	2020	PNAS	32826334	https://pubmed.ncbi.nlm.nih.gov/32826334/	Broad host range of SARS-CoV-2 predicted by comparative and structural analysis of ACE2 in vertebrates	research	SCV2	19a	hCoV-19	Rock_hyrax	Procavia_capensis	NA	NA	NA	0
Damas et al.	2020	PNAS	32826334	https://pubmed.ncbi.nlm.nih.gov/32826334/	Broad host range of SARS-CoV-2 predicted by comparative and structural analysis of ACE2 in vertebrates	research	SCV2	19a	hCoV-19	Straw-colored_fruit_bat	Eidolon_helvum	NA	NA	NA	0
Damas et al.	2020	PNAS	32826334	https://pubmed.ncbi.nlm.nih.gov/32826334/	Broad host range of SARS-CoV-2 predicted by comparative and structural analysis of ACE2 in vertebrates	research	SCV2	19a	hCoV-19	Sumatran_rhinoceros	Dicerorhinus_sumatrensis	NA	NA	NA	0
Damas et al.	2020	PNAS	32826334	https://pubmed.ncbi.nlm.nih.gov/32826334/	Broad host range of SARS-CoV-2 predicted by comparative and structural analysis of ACE2 in vertebrates	research	SCV2	19a	hCoV-19	Lesser_dawn_bat	Eonycteris_spelaea	NA	NA	NA	0
Damas et al.	2020	PNAS	32826334	https://pubmed.ncbi.nlm.nih.gov/32826334/	Broad host range of SARS-CoV-2 predicted by comparative and structural analysis of ACE2 in vertebrates	research	SCV2	19a	hCoV-19	Arctic_fox	Vulpes_lagopus	NA	NA	NA	0
Damas et al.	2020	PNAS	32826334	https://pubmed.ncbi.nlm.nih.gov/32826334/	Broad host range of SARS-CoV-2 predicted by comparative and structural analysis of ACE2 in vertebrates	research	SCV2	19a	hCoV-19	Malayan_tapir	Tapirus_indicus	NA	NA	NA	0
Damas et al.	2020	PNAS	32826334	https://pubmed.ncbi.nlm.nih.gov/32826334/	Broad host range of SARS-CoV-2 predicted by comparative and structural analysis of ACE2 in vertebrates	research	SCV2	19a	hCoV-19	Java_mouse-deer	Tragulus_javanicus	NA	NA	NA	0
Damas et al.	2020	PNAS	32826334	https://pubmed.ncbi.nlm.nih.gov/32826334/	Broad host range of SARS-CoV-2 predicted by comparative and structural analysis of ACE2 in vertebrates	research	SCV2	19a	hCoV-19	South_American_tapir	Tapirus_terrestris	NA	NA	NA	0
Damas et al.	2020	PNAS	32826334	https://pubmed.ncbi.nlm.nih.gov/32826334/	Broad host range of SARS-CoV-2 predicted by comparative and structural analysis of ACE2 in vertebrates	research	SCV2	19a	hCoV-19	Crested_porcupine	Hystrix_cristata	NA	NA	NA	0
Damas et al.	2020	PNAS	32826334	https://pubmed.ncbi.nlm.nih.gov/32826334/	Broad host range of SARS-CoV-2 predicted by comparative and structural analysis of ACE2 in vertebrates	research	SCV2	19a	hCoV-19	Sunda_flying_lemur	Galeopterus_variegatus	NA	NA	NA	0
Damas et al.	2020	PNAS	32826334	https://pubmed.ncbi.nlm.nih.gov/32826334/	Broad host range of SARS-CoV-2 predicted by comparative and structural analysis of ACE2 in vertebrates	research	SCV2	19a	hCoV-19	Pantagonian_mara	Dolichotis_patagonum	NA	NA	NA	0
Damas et al.	2020	PNAS	32826334	https://pubmed.ncbi.nlm.nih.gov/32826334/	Broad host range of SARS-CoV-2 predicted by comparative and structural analysis of ACE2 in vertebrates	research	SCV2	19a	hCoV-19	Black_rhinoceros	Diceros_bicornis	NA	NA	NA	0
Damas et al.	2020	PNAS	32826334	https://pubmed.ncbi.nlm.nih.gov/32826334/	Broad host range of SARS-CoV-2 predicted by comparative and structural analysis of ACE2 in vertebrates	research	SCV2	19a	hCoV-19	Capybara	Hydrochoerus_hydrochaeris	NA	NA	NA	0
Damas et al.	2020	PNAS	32826334	https://pubmed.ncbi.nlm.nih.gov/32826334/	Broad host range of SARS-CoV-2 predicted by comparative and structural analysis of ACE2 in vertebrates	research	SCV2	19a	hCoV-19	Woodland_dormouse	Graphiurus_murinus	NA	NA	NA	0
Damas et al.	2020	PNAS	32826334	https://pubmed.ncbi.nlm.nih.gov/32826334/	Broad host range of SARS-CoV-2 predicted by comparative and structural analysis of ACE2 in vertebrates	research	SCV2	19a	hCoV-19	Northern_white_rhinoceros	Ceratotherium_simum_cottoni	NA	NA	NA	0
Damas et al.	2020	PNAS	32826334	https://pubmed.ncbi.nlm.nih.gov/32826334/	Broad host range of SARS-CoV-2 predicted by comparative and structural analysis of ACE2 in vertebrates	research	SCV2	19a	hCoV-19	Central_American_agouti	Dasyprocta_punctata	NA	NA	NA	0
Damas et al.	2020	PNAS	32826334	https://pubmed.ncbi.nlm.nih.gov/32826334/	Broad host range of SARS-CoV-2 predicted by comparative and structural analysis of ACE2 in vertebrates	research	SCV2	19a	hCoV-19	Bowhead_whale	Balaena_mysticetus	NA	NA	NA	0
Damas et al.	2020	PNAS	32826334	https://pubmed.ncbi.nlm.nih.gov/32826334/	Broad host range of SARS-CoV-2 predicted by comparative and structural analysis of ACE2 in vertebrates	research	SCV2	19a	hCoV-19	Pearson's_horseshoe_bat	Rhinolophus_pearsonii	NA	NA	NA	0
Damas et al.	2020	PNAS	32826334	https://pubmed.ncbi.nlm.nih.gov/32826334/	Broad host range of SARS-CoV-2 predicted by comparative and structural analysis of ACE2 in vertebrates	research	SCV2	19a	hCoV-19	Indian_false_vampire	Megaderma_lyra	NA	NA	NA	0
Damas et al.	2020	PNAS	32826334	https://pubmed.ncbi.nlm.nih.gov/32826334/	Broad host range of SARS-CoV-2 predicted by comparative and structural analysis of ACE2 in vertebrates	research	SCV2	19a	hCoV-19	Pig	Sus_scrofa	NA	NA	NA	0
Damas et al.	2020	PNAS	32826334	https://pubmed.ncbi.nlm.nih.gov/32826334/	Broad host range of SARS-CoV-2 predicted by comparative and structural analysis of ACE2 in vertebrates	research	SCV2	19a	hCoV-19	Dog	Canis_lupus_familiaris	NA	NA	NA	0
Damas et al.	2020	PNAS	32826334	https://pubmed.ncbi.nlm.nih.gov/32826334/	Broad host range of SARS-CoV-2 predicted by comparative and structural analysis of ACE2 in vertebrates	research	SCV2	19a	hCoV-19	Long-tailed_chichilla	Chinchilla_lanigera	NA	NA	NA	0
Damas et al.	2020	PNAS	32826334	https://pubmed.ncbi.nlm.nih.gov/32826334/	Broad host range of SARS-CoV-2 predicted by comparative and structural analysis of ACE2 in vertebrates	research	SCV2	19a	hCoV-19	Horse	Equus_caballus	NA	NA	NA	0
Damas et al.	2020	PNAS	32826334	https://pubmed.ncbi.nlm.nih.gov/32826334/	Broad host range of SARS-CoV-2 predicted by comparative and structural analysis of ACE2 in vertebrates	research	SCV2	19a	hCoV-19	Giant_panda	Ailuropoda_melanoleuca	NA	NA	NA	0
Damas et al.	2020	PNAS	32826334	https://pubmed.ncbi.nlm.nih.gov/32826334/	Broad host range of SARS-CoV-2 predicted by comparative and structural analysis of ACE2 in vertebrates	research	SCV2	19a	hCoV-19	West_Indian_manatee	Trichechus_manatus_latirostris	NA	NA	NA	0
Damas et al.	2020	PNAS	32826334	https://pubmed.ncbi.nlm.nih.gov/32826334/	Broad host range of SARS-CoV-2 predicted by comparative and structural analysis of ACE2 in vertebrates	research	SCV2	19a	hCoV-19	Southern_white_rhinoceros	Ceratotherium_simum_simum	NA	NA	NA	0
Damas et al.	2020	PNAS	32826334	https://pubmed.ncbi.nlm.nih.gov/32826334/	Broad host range of SARS-CoV-2 predicted by comparative and structural analysis of ACE2 in vertebrates	research	SCV2	19a	hCoV-19	American_pika	Ochotona_princeps	NA	NA	NA	0
Damas et al.	2020	PNAS	32826334	https://pubmed.ncbi.nlm.nih.gov/32826334/	Broad host range of SARS-CoV-2 predicted by comparative and structural analysis of ACE2 in vertebrates	research	SCV2	19a	hCoV-19	Prairie_vole	Microtus_ochrogaster	NA	NA	NA	0
Damas et al.	2020	PNAS	32826334	https://pubmed.ncbi.nlm.nih.gov/32826334/	Broad host range of SARS-CoV-2 predicted by comparative and structural analysis of ACE2 in vertebrates	research	SCV2	19a	hCoV-19	Wild_bactrian_camel	Camelus_ferus	NA	NA	NA	0
Damas et al.	2020	PNAS	32826334	https://pubmed.ncbi.nlm.nih.gov/32826334/	Broad host range of SARS-CoV-2 predicted by comparative and structural analysis of ACE2 in vertebrates	research	SCV2	19a	hCoV-19	Black_flying_fox	Pteropus_alecto	NA	NA	NA	0
Damas et al.	2020	PNAS	32826334	https://pubmed.ncbi.nlm.nih.gov/32826334/	Broad host range of SARS-CoV-2 predicted by comparative and structural analysis of ACE2 in vertebrates	research	SCV2	19a	hCoV-19	Philippine_tarsier	Carlito_syrichta	NA	NA	NA	0
Damas et al.	2020	PNAS	32826334	https://pubmed.ncbi.nlm.nih.gov/32826334/	Broad host range of SARS-CoV-2 predicted by comparative and structural analysis of ACE2 in vertebrates	research	SCV2	19a	hCoV-19	Przewalski's_horse	Equus_przewalskii	NA	NA	NA	0
Damas et al.	2020	PNAS	32826334	https://pubmed.ncbi.nlm.nih.gov/32826334/	Broad host range of SARS-CoV-2 predicted by comparative and structural analysis of ACE2 in vertebrates	research	SCV2	19a	hCoV-19	Polar_bear	Ursus_maritimus	NA	NA	NA	0
Damas et al.	2020	PNAS	32826334	https://pubmed.ncbi.nlm.nih.gov/32826334/	Broad host range of SARS-CoV-2 predicted by comparative and structural analysis of ACE2 in vertebrates	research	SCV2	19a	hCoV-19	Bactrian_camel	Camelus_bactrianus	NA	NA	NA	0
Damas et al.	2020	PNAS	32826334	https://pubmed.ncbi.nlm.nih.gov/32826334/	Broad host range of SARS-CoV-2 predicted by comparative and structural analysis of ACE2 in vertebrates	research	SCV2	19a	hCoV-19	Dromedary	Camelus_dromedarius	NA	NA	NA	0
Damas et al.	2020	PNAS	32826334	https://pubmed.ncbi.nlm.nih.gov/32826334/	Broad host range of SARS-CoV-2 predicted by comparative and structural analysis of ACE2 in vertebrates	research	SCV2	19a	hCoV-19	Large_flying_fox	Pteropus_vampyrus	NA	NA	NA	0
Damas et al.	2020	PNAS	32826334	https://pubmed.ncbi.nlm.nih.gov/32826334/	Broad host range of SARS-CoV-2 predicted by comparative and structural analysis of ACE2 in vertebrates	research	SCV2	19a	hCoV-19	Ord's_kangaroo_rat	Dipodomys_ordii	NA	NA	NA	0
Damas et al.	2020	PNAS	32826334	https://pubmed.ncbi.nlm.nih.gov/32826334/	Broad host range of SARS-CoV-2 predicted by comparative and structural analysis of ACE2 in vertebrates	research	SCV2	19a	hCoV-19	Donkey	Equus_asinus	NA	NA	NA	0
Damas et al.	2020	PNAS	32826334	https://pubmed.ncbi.nlm.nih.gov/32826334/	Broad host range of SARS-CoV-2 predicted by comparative and structural analysis of ACE2 in vertebrates	research	SCV2	19a	hCoV-19	Egyptian_rousette	Rousettus_aegyptiacus	NA	NA	NA	0
Damas et al.	2020	PNAS	32826334	https://pubmed.ncbi.nlm.nih.gov/32826334/	Broad host range of SARS-CoV-2 predicted by comparative and structural analysis of ACE2 in vertebrates	research	SCV2	19a	hCoV-19	Chinese_rufous_horseshoe_bat	Rhinolophus_sinicus	NA	NA	NA	0
Damas et al.	2020	PNAS	32826334	https://pubmed.ncbi.nlm.nih.gov/32826334/	Broad host range of SARS-CoV-2 predicted by comparative and structural analysis of ACE2 in vertebrates	research	SCV2	19a	hCoV-19	Gray_mouse_lemur	Microcebus_murinus	NA	NA	NA	0
Damas et al.	2020	PNAS	32826334	https://pubmed.ncbi.nlm.nih.gov/32826334/	Broad host range of SARS-CoV-2 predicted by comparative and structural analysis of ACE2 in vertebrates	research	SCV2	19a	hCoV-19	African_elephant	Loxodonta_africana	NA	NA	NA	0
Damas et al.	2020	PNAS	32826334	https://pubmed.ncbi.nlm.nih.gov/32826334/	Broad host range of SARS-CoV-2 predicted by comparative and structural analysis of ACE2 in vertebrates	research	SCV2	19a	hCoV-19	Common_degu	Octodon_degus	NA	NA	NA	0
Damas et al.	2020	PNAS	32826334	https://pubmed.ncbi.nlm.nih.gov/32826334/	Broad host range of SARS-CoV-2 predicted by comparative and structural analysis of ACE2 in vertebrates	research	SCV2	19a	hCoV-19	Dingo	Canis_lupus_dingo	NA	NA	NA	0
Damas et al.	2020	PNAS	32826334	https://pubmed.ncbi.nlm.nih.gov/32826334/	Broad host range of SARS-CoV-2 predicted by comparative and structural analysis of ACE2 in vertebrates	research	SCV2	19a	hCoV-19	Red_fox	Vulpes_vulpes	NA	NA	NA	0
Damas et al.	2020	PNAS	32826334	https://pubmed.ncbi.nlm.nih.gov/32826334/	Broad host range of SARS-CoV-2 predicted by comparative and structural analysis of ACE2 in vertebrates	research	SCV2	19a	hCoV-19	Grizzly_bear	Ursus_arctos_horribilis	NA	NA	NA	0
Damas et al.	2020	PNAS	32826334	https://pubmed.ncbi.nlm.nih.gov/32826334/	Broad host range of SARS-CoV-2 predicted by comparative and structural analysis of ACE2 in vertebrates	research	SCV2	19a	hCoV-19	White-footed_mouse	Peromyscus_leucopus	NA	NA	NA	0
Damas et al.	2020	PNAS	32826334	https://pubmed.ncbi.nlm.nih.gov/32826334/	Broad host range of SARS-CoV-2 predicted by comparative and structural analysis of ACE2 in vertebrates	research	SCV2	19a	hCoV-19	Zebrafish	Danio_rerio	NA	NA	NA	0
Damas et al.	2020	PNAS	32826334	https://pubmed.ncbi.nlm.nih.gov/32826334/	Broad host range of SARS-CoV-2 predicted by comparative and structural analysis of ACE2 in vertebrates	research	SCV2	19a	hCoV-19	Nile_tilapia	Oreochromis_niloticus	NA	NA	NA	0
Damas et al.	2020	PNAS	32826334	https://pubmed.ncbi.nlm.nih.gov/32826334/	Broad host range of SARS-CoV-2 predicted by comparative and structural analysis of ACE2 in vertebrates	research	SCV2	19a	hCoV-19	Zebra_mbuna	Maylandia_zebra	NA	NA	NA	0
Damas et al.	2020	PNAS	32826334	https://pubmed.ncbi.nlm.nih.gov/32826334/	Broad host range of SARS-CoV-2 predicted by comparative and structural analysis of ACE2 in vertebrates	research	SCV2	19a	hCoV-19	Cichlid	Pundamilia_nyererei	NA	NA	NA	0
Damas et al.	2020	PNAS	32826334	https://pubmed.ncbi.nlm.nih.gov/32826334/	Broad host range of SARS-CoV-2 predicted by comparative and structural analysis of ACE2 in vertebrates	research	SCV2	19a	hCoV-19	Southern_platyfish	Xiphophorus_maculatus	NA	NA	NA	0
Damas et al.	2020	PNAS	32826334	https://pubmed.ncbi.nlm.nih.gov/32826334/	Broad host range of SARS-CoV-2 predicted by comparative and structural analysis of ACE2 in vertebrates	research	SCV2	19a	hCoV-19	Burton's_mouthbrooder	Haplochromis_burtoni	NA	NA	NA	0
[truncated: 6,271 more rows]
