# Supplementary material for: Systematic multi-reference vertebrate ACE2 sequence similarity analysis predicts species susceptibility to SARS-related sarbecoviruses
Source: Sci Rep. 2026 Mar 18;16:13995. doi: 10.1038/s41598-026-41410-9 (PMC13133125; doi:10.1038/s41598-026-41410-9)
Supplement: Supplementary file 7 — Supplementary Material 7 [file 41598_2026_41410_MOESM7_ESM.xlsx]

## Sheet: TableS1_ACE2_similarity_analysi
						BLOSUM62 paiwise similartiy score for indicated reference sequences (Annotation: Accession_Species)					normalized pairwise similarity score for indicated reference species
Species	Class	Order	Family	Genus	Accession	NP_068576_Homo_sapiens	NP_081562.2_Mus_musculus_Damas2020	GCF_002102435.1_Odocoileus_virginianus_texanus	GCA_900108605.1_Neovison_vison_Damas2020	MT394221.1_Rhinolophus_affinis	human	mouse	deer	mink	affinis bat	AS score	percentile
Propithecus_coquereli	Mammalia	Primates	Indriidae	Propithecus	XM_012638731.1	132	90	127	97	100	0.956522	0.647482	0.907143	0.692857	0.746269	3.95027	0.984016
Rangifer_tarandus	Mammalia	Artiodactyla	Cervidae	Rangifer	GCA_004026565.1	121	96	140	96	89	0.876812	0.690647	1	0.685714	0.664179	3.91735	0.99001
Pan_paniscus	Mammalia	Primates	Homininae	Pan	XM_008974180.3	138	88	121	91	98	1	0.633094	0.864286	0.65	0.731343	3.87872	0.986014
Gorilla_gorilla_gorilla	Mammalia	Primates	Homininae	Gorilla	XM_055376642.1	138	88	121	91	98	1	0.633094	0.864286	0.65	0.731343	3.87872	0.986014
Pan_troglodytes	Mammalia	Primates	Homininae	Pan	XP_016798468	138	88	121	91	98	1	0.633094	0.864286	0.65	0.731343	3.87872	0.986014
Pongo_pygmaeus	Mammalia	Primates	Ponginae	Pongo	XM_054471966.1	138	88	121	91	98	1	0.633094	0.864286	0.65	0.731343	3.87872	0.986014
Pongo_abelii	Mammalia	Primates	Ponginae	Pongo	XP_054399924	138	88	121	91	98	1	0.633094	0.864286	0.65	0.731343	3.87872	0.986014
Hylobates_moloch	Mammalia	Primates	Hominoidea	Hylobates	XM_058441404.1	138	88	121	91	98	1	0.633094	0.864286	0.65	0.731343	3.87872	0.986014
Symphalangus_syndactylus	Mammalia	Primates	Hominoidea	Symphalangus	XM_055269243.1	138	88	121	91	98	1	0.633094	0.864286	0.65	0.731343	3.87872	0.986014
Nomascus_leucogenys	Mammalia	Primates	Hominoidea	Nomascus	XM_003261084.3	138	88	121	91	98	1	0.633094	0.864286	0.65	0.731343	3.87872	0.986014
Papio_anubis	Mammalia	Primates	Cercopithecinae	Papio	XM_021933041.2	138	88	121	91	98	1	0.633094	0.864286	0.65	0.731343	3.87872	0.986014
Macaca_nemestrina	Mammalia	Primates	Cercopithecinae	Macaca	XM_011735203.2	138	88	121	91	98	1	0.633094	0.864286	0.65	0.731343	3.87872	0.986014
Macaca_mulatta	Mammalia	Primates	Cercopithecinae	Macaca	FJ170085.1	138	88	121	91	98	1	0.633094	0.864286	0.65	0.731343	3.87872	0.986014
Theropithecus_gelada	Mammalia	Primates	Cercopithecinae	Theropithecus	XP_025227847	138	88	121	91	98	1	0.633094	0.864286	0.65	0.731343	3.87872	0.986014
Rhinopithecus_roxellana	Mammalia	Primates	Colobinae	Rhinopithecus	XM_010366065.2	138	88	121	91	98	1	0.633094	0.864286	0.65	0.731343	3.87872	0.986014
Cercocebus_atys	Mammalia	Primates	Cercopithecinae	Cercocebus	XP_011891200	138	88	121	91	98	1	0.633094	0.864286	0.65	0.731343	3.87872	0.986014
Macaca_thibetana_thibetana	Mammalia	Primates	Cercopithecinae	Macaca	XM_050777628.1	138	88	121	91	98	1	0.633094	0.864286	0.65	0.731343	3.87872	0.986014
Piliocolobus_tephrosceles	Mammalia	Primates	Colobinae	Piliocolobus	XM_023199053.2	138	88	121	91	98	1	0.633094	0.864286	0.65	0.731343	3.87872	0.986014
Mandrillus_leucophaeus	Mammalia	Primates	Cercopithecinae	Mandrillus	XM_011995533.1	138	88	121	91	98	1	0.633094	0.864286	0.65	0.731343	3.87872	0.986014
Macaca_fascicularis	Mammalia	Primates	Cercopithecinae	Macaca	XM_005593037.3	138	88	121	91	98	1	0.633094	0.864286	0.65	0.731343	3.87872	0.986014
Chlorocebus_sabaeus	Mammalia	Primates	Cercopithecinae	Chlorocebus	XP_007989304	138	88	121	91	98	1	0.633094	0.864286	0.65	0.731343	3.87872	0.986014
Chlorocebus_aethiops	Mammalia	Primates	Cercopithecinae	Chlorocebus	AY996037.1	138	88	121	91	98	1	0.633094	0.864286	0.65	0.731343	3.87872	0.986014
Pygathrix_nemaeus	Mammalia	Primates	Colobinae	Pygathrix	GCA_004024825.1	138	88	121	91	98	1	0.633094	0.864286	0.65	0.731343	3.87872	0.986014
Nasalis_larvatus	Mammalia	Primates	Colobinae	Nasalis	GCA_004027105.1	138	88	121	91	98	1	0.633094	0.864286	0.65	0.731343	3.87872	0.986014
Erythrocebus_patas	Mammalia	Primates	Cercopithecinae	Erythrocebus	GCA_004027335.1	138	88	121	91	98	1	0.633094	0.864286	0.65	0.731343	3.87872	0.986014
Cervus_elaphus	Mammalia	Artiodactyla	Cervidae	Cervus	XM_043896107.1	116	91	135	91	95	0.84058	0.654676	0.964286	0.65	0.708955	3.8185	0.99001
Cervus_canadensis	Mammalia	Artiodactyla	Cervidae	Cervus	XM_043458543.1	116	91	135	91	95	0.84058	0.654676	0.964286	0.65	0.708955	3.8185	0.99001
Elaphurus_davidianus	Mammalia	Artiodactyla	Cervidae	Elaphurus	GCA_002443075.1	116	91	135	91	95	0.84058	0.654676	0.964286	0.65	0.708955	3.8185	0.99001
Monodon_monoceros	Mammalia	Artiodactyla	Monodontidae	Monodon	XP_029095804	124	89	126	97	92	0.898551	0.640288	0.9	0.692857	0.686567	3.81826	0.981019
Balaenoptera_musculus	Mammalia	Artiodactyla	Balaenopteridae	Balaenoptera	XP_036696353	124	89	126	97	92	0.898551	0.640288	0.9	0.692857	0.686567	3.81826	0.981019
Delphinapterus_leucas	Mammalia	Artiodactyla	Monodontidae	Delphinapterus	XP_022418360	124	89	126	97	92	0.898551	0.640288	0.9	0.692857	0.686567	3.81826	0.981019
Phocoena_sinus	Mammalia	Artiodactyla	Phocoenidae	Phocoena	XP_032476004	124	89	126	97	92	0.898551	0.640288	0.9	0.692857	0.686567	3.81826	0.981019
Neophocaena_asiaeorientalis_asiaeorientalis	Mammalia	Artiodactyla	Phocoenidae	Neophocaena	NW_020173141.1	124	89	126	97	92	0.898551	0.640288	0.9	0.692857	0.686567	3.81826	0.981019
Phocoena_phocoena	Mammalia	Artiodactyla	Phocoenidae	Phocoena	GCA_004363495.1	124	89	126	97	92	0.898551	0.640288	0.9	0.692857	0.686567	3.81826	0.981019
Cricetulus_griseus	Mammalia	Rodentia	Cricetidae	Cricetulus	XM_003503235.5	118	102	121	84	102	0.855072	0.733813	0.864286	0.6	0.761194	3.81437	0.987013
Peromyscus_eremicus	Mammalia	Rodentia	Cricetidae	Peromyscus	XP_059106681	118	102	121	84	102	0.855072	0.733813	0.864286	0.6	0.761194	3.81437	0.987013
Onychomys_torridus	Mammalia	Rodentia	Cricetidae	Onychomys	XM_036174790.1	118	102	121	84	102	0.855072	0.733813	0.864286	0.6	0.761194	3.81437	0.987013
Peromyscus_californicus_insignis	Mammalia	Rodentia	Cricetidae	Peromyscus	XM_052744753.1	118	102	121	84	102	0.855072	0.733813	0.864286	0.6	0.761194	3.81437	0.987013
Physeter_catodon	Mammalia	Artiodactyla	Physeteridae	Physeter	XM_055086327.1	121	95	124	98	89	0.876812	0.683453	0.885714	0.7	0.664179	3.81016	0.987013
Tamandua_tetradactyla	Mammalia	Vermilingua	Myrmecophagidae	Tamandua	GCA_004025105.1	118	94	121	97	95	0.855072	0.676259	0.864286	0.692857	0.708955	3.79743	0.981019
Ctenodactylus_gundi	Mammalia	Rodentia	Ctenodactylidae	Ctenodactylus	GCA_004027205.1	117	100	108	87	112	0.847826	0.719424	0.771429	0.621429	0.835821	3.79593	0.993007
Colobus_angolensis	Mammalia	Primates	Colobinae	Colobus	GCF_000951035.1	132	88	118	94	92	0.956522	0.633094	0.842857	0.671429	0.686567	3.79047	0.99001
Panthera_uncia	Mammalia	Carnivora	Felidae	Panthera	XP_049499444	117	82	119	109	96	0.847826	0.589928	0.85	0.778571	0.716418	3.78274	0.978022
Panthera_tigris	Mammalia	Carnivora	Felidae	Panthera	XP_042830021	117	82	119	109	96	0.847826	0.589928	0.85	0.778571	0.716418	3.78274	0.978022
Puma_concolor	Mammalia	Carnivora	Felidae	Puma	XP_025790417	117	82	119	109	96	0.847826	0.589928	0.85	0.778571	0.716418	3.78274	0.978022
Prionailurus_bengalensis	Mammalia	Carnivora	Felidae	Prionailurus	XP_043425608	117	82	119	109	96	0.847826	0.589928	0.85	0.778571	0.716418	3.78274	0.978022
Panthera_pardus	Mammalia	Carnivora	Felidae	Panthera	XP_019273509	117	82	119	109	96	0.847826	0.589928	0.85	0.778571	0.716418	3.78274	0.978022
Puma_yagouaroundi	Mammalia	Carnivora	Felidae	Puma	XM_040468204.1	117	82	119	109	96	0.847826	0.589928	0.85	0.778571	0.716418	3.78274	0.978022
Felis_catus	Mammalia	Carnivora	Felidae	Felis	XP_044906239	117	82	119	109	96	0.847826	0.589928	0.85	0.778571	0.716418	3.78274	0.978022
Prionailurus_viverrinus	Mammalia	Carnivora	Felidae	Prionailurus	XM_047844849.1	117	82	119	109	96	0.847826	0.589928	0.85	0.778571	0.716418	3.78274	0.978022
Neofelis_nebulosa	Mammalia	Carnivora	Felidae	Neofelis	XM_058712787.1	117	82	119	109	96	0.847826	0.589928	0.85	0.778571	0.716418	3.78274	0.978022
Leopardus_geoffroyi	Mammalia	Carnivora	Felidae	Leopardus	XP_045327192	117	82	119	109	96	0.847826	0.589928	0.85	0.778571	0.716418	3.78274	0.978022
Lynx_canadensis	Mammalia	Carnivora	Felidae	Lynx	XM_030304979.1	117	82	119	109	96	0.847826	0.589928	0.85	0.778571	0.716418	3.78274	0.978022
Neofelis_diardi	Mammalia	Carnivora	Felidae	Neofelis	MT560522	117	82	119	109	96	0.847826	0.589928	0.85	0.778571	0.716418	3.78274	0.978022
Panthera_onca	Mammalia	Carnivora	Felidae	Panthera	GCA_004023805.1	117	82	119	109	96	0.847826	0.589928	0.85	0.778571	0.716418	3.78274	0.978022
Panthera_tigris_altaica	Mammalia	Carnivora	Felidae	Panthera	XP_007090142.1	117	82	119	109	96	0.847826	0.589928	0.85	0.778571	0.716418	3.78274	0.978022
Ovis_aries	Mammalia	Artiodactyla	Bovidae	Ovis	XM_012106267.4	118	90	134	93	86	0.855072	0.647482	0.957143	0.664286	0.641791	3.76577	0.985015
Capra_hircus	Mammalia	Artiodactyla	Bovidae	Capra	NM_001290107.1	118	90	134	93	86	0.855072	0.647482	0.957143	0.664286	0.641791	3.76577	0.985015
Oryx_dammah	Mammalia	Artiodactyla	Bovidae	Oryx	XM_040266581.1	118	90	134	93	86	0.855072	0.647482	0.957143	0.664286	0.641791	3.76577	0.985015
Bos_mutus	Mammalia	Artiodactyla	Bovidae	Bos	XM_005903111.1	118	90	134	93	86	0.855072	0.647482	0.957143	0.664286	0.641791	3.76577	0.985015
Bos_indicus_x_Bos_taurus	Mammalia	Artiodactyla	Bovidae	Bos	XP_027389729	118	90	134	93	86	0.855072	0.647482	0.957143	0.664286	0.641791	3.76577	0.985015
Bubalus_bubalis	Mammalia	Artiodactyla	Bovidae	Bubalus	XM_006041540.3	118	90	134	93	86	0.855072	0.647482	0.957143	0.664286	0.641791	3.76577	0.985015
Moschus_berezovskii	Mammalia	Artiodactyla	Moschidae	Moschus	XM_055438165.1	118	90	134	93	86	0.855072	0.647482	0.957143	0.664286	0.641791	3.76577	0.985015
Bubalus_carabanensis	Mammalia	Artiodactyla	Bovidae	Bubalus	XM_055563590.1	118	90	134	93	86	0.855072	0.647482	0.957143	0.664286	0.641791	3.76577	0.985015
Bos_indicus	Mammalia	Artiodactyla	Bovidae	Bos	XP_019811720	118	90	134	93	86	0.855072	0.647482	0.957143	0.664286	0.641791	3.76577	0.985015
Bos_taurus	Mammalia	Artiodactyla	Bovidae	Bos	BT021667.1	118	90	134	93	86	0.855072	0.647482	0.957143	0.664286	0.641791	3.76577	0.985015
Budorcas_taxicolor	Mammalia	Artiodactyla	Bovidae	Budorcas	XP_052519536	118	90	134	93	86	0.855072	0.647482	0.957143	0.664286	0.641791	3.76577	0.985015
Pantholops_hodgsonii	Mammalia	Artiodactyla	Bovidae	Pantholops	GCA_000400835.1	118	90	134	93	86	0.855072	0.647482	0.957143	0.664286	0.641791	3.76577	0.985015
Capra_aegagrus	Mammalia	Artiodactyla	Bovidae	Capra	GCA_000978405.1	118	90	134	93	86	0.855072	0.647482	0.957143	0.664286	0.641791	3.76577	0.985015
Giraffa_tippelskirchi	Mammalia	Artiodactyla	Giraffidae	Giraffa	GCA_001651235.1	118	90	134	93	86	0.855072	0.647482	0.957143	0.664286	0.641791	3.76577	0.985015
Okapia_johnstoni	Mammalia	Artiodactyla	Giraffidae	Okapia	GCA_001660835.1	118	90	134	93	86	0.855072	0.647482	0.957143	0.664286	0.641791	3.76577	0.985015
Ammotragus_lervia	Mammalia	Artiodactyla	Bovidae	Ammotragus	GCA_002201775.1	118	90	134	93	86	0.855072	0.647482	0.957143	0.664286	0.641791	3.76577	0.985015
Moschus_moschiferus	Mammalia	Artiodactyla	Moschidae	Moschus	GCA_004024705.1	118	90	134	93	86	0.855072	0.647482	0.957143	0.664286	0.641791	3.76577	0.985015
Hemitragus_hylocrius	Mammalia	Artiodactyla	Bovidae	Hemitragus	GCA_004026825.1	118	90	134	93	86	0.855072	0.647482	0.957143	0.664286	0.641791	3.76577	0.985015
Beatragus_hunteri	Mammalia	Artiodactyla	Bovidae	Beatragus	GCA_004027495.1	118	90	134	93	86	0.855072	0.647482	0.957143	0.664286	0.641791	3.76577	0.985015
Antilocapra_americana	Mammalia	Artiodactyla	Antilocapridae	Antilocapra	GCA_004027515.1	118	90	134	93	86	0.855072	0.647482	0.957143	0.664286	0.641791	3.76577	0.985015
Bison_bison_bison	Mammalia	Artiodactyla	Bovidae	Bison	XP_010833001.1	118	90	134	93	86	0.855072	0.647482	0.957143	0.664286	0.641791	3.76577	0.985015
Sciurus_carolinensis	Mammalia	Rodentia	Sciuridae	Sciurus	XP_047391638	117	92	112	100	98	0.847826	0.661871	0.8	0.714286	0.731343	3.75533	0.976024
Allactaga_bullata	Mammalia	Rodentia	Allactaginae	Orientallactaga	GCA_004027895.1	113	102	120	90	94	0.818841	0.733813	0.857143	0.642857	0.701493	3.75415	0.988012
Kogia_breviceps	Mammalia	Artiodactyla	Physeteridae	Kogia	XP_058906840	118	95	121	97	88	0.855072	0.683453	0.864286	0.692857	0.656716	3.75238	0.988012
Eulemur_flavifrons	Mammalia	Primates	Lemuridae	Eulemur	GCA_001262665.1	124	85	119	91	99	0.898551	0.611511	0.85	0.65	0.738806	3.74887	0.98002
Macaca_mulatta	Mammalia	Primates	Cercopithecinae	Macaca	FJ170079.1	133	86	119	86	93	0.963768	0.618705	0.85	0.614286	0.69403	3.74079	0.984016
Macaca_mulatta	Mammalia	Primates	Cercopithecinae	Macaca	FJ170097.1	133	83	116	86	98	0.963768	0.597122	0.828571	0.614286	0.731343	3.73509	0.985015
Daubentonia_madagascariensis	Mammalia	Primates	Daubentoniidae	Daubentonia	GCA_004027145.1	126	84	121	91	94	0.913043	0.604317	0.864286	0.65	0.701493	3.73314	0.981019
Indri_indri	Mammalia	Primates	Indriidae	Indri	GCA_004363605.1	118	90	109	84	113	0.855072	0.647482	0.778571	0.6	0.843284	3.72441	0.985015
Eschrichtius_robustus	Mammalia	Artiodactyla	Eschrichtiidae	Eschrichtius	GCA_004363415.1	121	86	123	94	89	0.876812	0.618705	0.878571	0.671429	0.664179	3.7097	0.978022
Lipotes_vexillifer	Mammalia	Artiodactyla	Lipotidae	Lipotes	XM_007466327.1	116	92	118	93	92	0.84058	0.661871	0.842857	0.664286	0.686567	3.69616	0.987013
Ursus_americanus	Mammalia	Carnivora	Ursidae	Ursus	XM_045805070.1	108	84	113	122	84	0.782609	0.604317	0.807143	0.871429	0.626866	3.69236	0.989011
Ursus_maritimus	Mammalia	Carnivora	Ursidae	Ursus	XM_040634118.1	108	84	113	122	84	0.782609	0.604317	0.807143	0.871429	0.626866	3.69236	0.989011
Ursus_arctos	Mammalia	Carnivora	Ursidae	Ursus	XM_057310231.1	108	84	113	122	84	0.782609	0.604317	0.807143	0.871429	0.626866	3.69236	0.989011
Ailuropoda_melanoleuca	Mammalia	Carnivora	Ursidae	Ailuropoda	XP_002930657.1	108	84	113	122	84	0.782609	0.604317	0.807143	0.871429	0.626866	3.69236	0.989011
Ursus_arctos_horribilis	Mammalia	Carnivora	Ursidae	Ursus	XP_026333865.1	108	84	113	122	84	0.782609	0.604317	0.807143	0.871429	0.626866	3.69236	0.989011
Lagenorhynchus_obliquidens	Mammalia	Artiodactyla	Delphinidae	Lagenorhynchus	XM_027095797.1	112	90	114	93	101	0.811594	0.647482	0.814286	0.664286	0.753731	3.69138	0.988012
Tursiops_truncatus	Mammalia	Artiodactyla	Delphinidae	Tursiops	XP_019781177	112	90	114	93	101	0.811594	0.647482	0.814286	0.664286	0.753731	3.69138	0.988012
Globicephala_melas	Mammalia	Artiodactyla	Delphinidae	Globicephala	XM_030848131.1	112	90	114	93	101	0.811594	0.647482	0.814286	0.664286	0.753731	3.69138	0.988012
Orcinus_orca	Mammalia	Artiodactyla	Delphinidae	Orcinus	XP_033283819	112	90	114	93	101	0.811594	0.647482	0.814286	0.664286	0.753731	3.69138	0.988012
Cricetomys_gambianus	Mammalia	Rodentia	Nesomyidae	Cricetomys	GCA_004027575.1	118	90	109	84	107	0.855072	0.647482	0.778571	0.6	0.798507	3.67963	0.983017
Peromyscus_maniculatus_bairdii	Mammalia	Rodentia	Cricetidae	Peromyscus	XM_006973207.3	112	96	115	78	107	0.811594	0.690647	0.821429	0.557143	0.798507	3.67932	0.987013
Nanger_dama	Mammalia	Artiodactyla	Bovidae	Nanger	MT560519	114	93	130	89	83	0.826087	0.669065	0.928571	0.635714	0.619403	3.67884	0.989011
Balaenoptera_bonaerensis	Mammalia	Artiodactyla	Balaenopteridae	Balaenoptera	GCA_000978805.1	120	85	122	93	88	0.869565	0.611511	0.871429	0.664286	0.656716	3.67351	0.979021
Balaenoptera_acutorostrata_scammoni	Mammalia	Artiodactyla	Balaenopteridae	Balaenoptera	XP_028020351.1	120	85	122	93	88	0.869565	0.611511	0.871429	0.664286	0.656716	3.67351	0.979021
Ictidomys_tridecemlineatus	Mammalia	Rodentia	Sciuridae	Ictidomys	XM_040290338.1	117	92	107	95	96	0.847826	0.661871	0.764286	0.678571	0.716418	3.66897	0.975025
Marmota_monax	Mammalia	Rodentia	Sciuridae	Marmota	JAIQCD020000089.1	117	92	107	95	96	0.847826	0.661871	0.764286	0.678571	0.716418	3.66897	0.975025
Marmota_marmota_marmota	Mammalia	Rodentia	Sciuridae	Marmota	XP_015343540	117	92	107	95	96	0.847826	0.661871	0.764286	0.678571	0.716418	3.66897	0.975025
Marmota_flaviventris	Mammalia	Rodentia	Sciuridae	Marmota	XM_027946507.1	117	92	107	95	96	0.847826	0.661871	0.764286	0.678571	0.716418	3.66897	0.975025
Spermophilus_dauricus	Mammalia	Rodentia	Sciuridae	Spermophilus	GCA_002406435.1	117	92	107	95	96	0.847826	0.661871	0.764286	0.678571	0.716418	3.66897	0.975025
Camelus_dromedarius	Mammalia	Artiodactyla	Camelidae	Camelus	XP_010991717	112	88	116	103	88	0.811594	0.633094	0.828571	0.735714	0.656716	3.66569	0.978022
Camelus_bactrianus	Mammalia	Artiodactyla	Camelidae	Camelus	XP_010966303	112	88	116	103	88	0.811594	0.633094	0.828571	0.735714	0.656716	3.66569	0.978022
Camelus_ferus	Mammalia	Artiodactyla	Camelidae	Camelus	XM_006194201.2	112	88	116	103	88	0.811594	0.633094	0.828571	0.735714	0.656716	3.66569	0.978022
Mesocricetus_auratus	Mammalia	Rodentia	Cricetidae	Mesocricetus	XP_005074266	115	96	115	81	99	0.833333	0.690647	0.821429	0.578571	0.738806	3.66279	0.984016
Myrmecophaga_tridactyla	Mammalia	Vermilingua	Myrmecophagidae	Myrmecophaga	GCA_004026745.1	113	89	116	95	93	0.818841	0.640288	0.828571	0.678571	0.69403	3.6603	0.979021
Canis_lupus_familiaris	Mammalia	Carnivora	Canidae	Canis	OP294984.1	106	80	108	119	93	0.768116	0.57554	0.771429	0.85	0.69403	3.65911	0.981019
Canis_lupus_dingo	Mammalia	Carnivora	Canidae	Canis	XM_025437149.3	106	80	108	119	93	0.768116	0.57554	0.771429	0.85	0.69403	3.65911	0.981019
Vulpes_vulpes	Mammalia	Carnivora	Canidae	Vulpes	XP_025842513	106	80	108	119	93	0.768116	0.57554	0.771429	0.85	0.69403	3.65911	0.981019
Vulpes_lagopus	Mammalia	Carnivora	Canidae	Vulpes	XM_041741855.1	106	80	108	119	93	0.768116	0.57554	0.771429	0.85	0.69403	3.65911	0.981019
Chrysocyon_brachyurus	Mammalia	Carnivora	Canidae	Chrysocyon	MT560523	106	80	108	119	93	0.768116	0.57554	0.771429	0.85	0.69403	3.65911	0.981019
Speothos_venaticus	Mammalia	Carnivora	Canidae	Speothos	MT560521	106	80	108	119	93	0.768116	0.57554	0.771429	0.85	0.69403	3.65911	0.981019
Bos_mutus	Mammalia	Artiodactyla	Bovidae	Bos	XP_005903173.1	113	92	122	86	92	0.818841	0.661871	0.871429	0.614286	0.686567	3.65299	0.985015
Cheirogaleus_medius	Mammalia	Primates	Cheirogaleidae	Cheirogaleus	GCA_004024725.1	122	85	117	88	90	0.884058	0.611511	0.835714	0.628571	0.671642	3.6315	0.978022
Rhinolophus_affinis	Mammalia	Chiroptera	Rhinolophidae	Rhinolophus	MT394208.1	110	84	101	79	126	0.797101	0.604317	0.721429	0.564286	0.940299	3.62743	0.996004
Diceros_bicornis_minor	Mammalia	Perissodactyla	Rhinocerotidae	Diceros	XM_058535478.1	111	85	113	101	91	0.804348	0.611511	0.807143	0.721429	0.679104	3.62353	0.969031
Diceros_bicornis	Mammalia	Perissodactyla	Rhinocerotidae	Diceros	GCA_004027315.1	111	85	113	101	91	0.804348	0.611511	0.807143	0.721429	0.679104	3.62353	0.969031
Ceratotherium_simum_cottoni	Mammalia	Perissodactyla	Rhinocerotidae	Ceratotherium	GCA_004027795.1	111	85	113	101	91	0.804348	0.611511	0.807143	0.721429	0.679104	3.62353	0.969031
Ceratotherium_simum_simum	Mammalia	Perissodactyla	Rhinocerotidae	Ceratotherium	XP_004435206.1	111	85	113	101	91	0.804348	0.611511	0.807143	0.721429	0.679104	3.62353	0.969031
Oryctolagus_cuniculus	Mammalia	Lagomorpha	Leporidae	Oryctolagus	XP_002719891.1	110	83	115	106	86	0.797101	0.597122	0.821429	0.757143	0.641791	3.61459	0.975025
Balaenoptera_ricei	Mammalia	Artiodactyla	Balaenopteridae	Balaenoptera	XM_059911337.1	113	87	115	90	94	0.818841	0.625899	0.821429	0.642857	0.701493	3.61052	0.973027
Phodopus_roborovskii	Mammalia	Rodentia	Cricetidae	Phodopus	MW075232.1	110	94	113	86	94	0.797101	0.676259	0.807143	0.614286	0.701493	3.59628	0.983017
Phodopus_sungorus	Mammalia	Rodentia	Cricetidae	Phodopus	MW075233.1	110	94	113	86	94	0.797101	0.676259	0.807143	0.614286	0.701493	3.59628	0.983017
Oryctolagus_cuniculus	Mammalia	Lagomorpha	Leporidae	Oryctolagus	XP_002719891	108	89	113	98	89	0.782609	0.640288	0.807143	0.7	0.664179	3.59422	0.969031
Lepus_americanus	Mammalia	Lagomorpha	Leporidae	Lepus	GCA_004026855.1	108	89	113	98	89	0.782609	0.640288	0.807143	0.7	0.664179	3.59422	0.969031
Rhinolophus_sinicus	Mammalia	Chiroptera	Rhinolophidae	Rhinolophus	MT394187.1	112	84	103	82	114	0.811594	0.604317	0.735714	0.585714	0.850746	3.58809	0.985015
Nyctereutes_procyonoides	Mammalia	Carnivora	Canidae	Nyctereutes	XM_055339090.1	103	81	105	116	90	0.746377	0.582734	0.75	0.828571	0.671642	3.57932	0.984016
Tragulus_javanicus	Mammalia	Artiodactyla	Tragulidae	Tragulus	GCA_004024965.1	104	88	123	87	92	0.753623	0.633094	0.878571	0.621429	0.686567	3.57328	0.991009
Catagonus_wagneri	Mammalia	Artiodactyla	Tayassuidae	Catagonus	GCA_004024745.1	105	90	109	104	86	0.76087	0.647482	0.778571	0.742857	0.641791	3.57157	0.977023
Nannospalax_galili	Mammalia	Rodentia	Spalacidae	Nannospalax	XM_008840876.2	113	92	107	87	94	0.818841	0.661871	0.764286	0.621429	0.701493	3.56792	0.981019
Perognathus_longimembris_pacificus	Mammalia	Rodentia	Heteromyidae	Perognathus	XM_048336789.1	111	90	110	91	91	0.804348	0.647482	0.785714	0.65	0.679104	3.56665	0.977023
Perognathus_longimembris	Mammalia	Rodentia	Heteromyidae	Perognathus	GCA_004363475.1	111	90	110	91	91	0.804348	0.647482	0.785714	0.65	0.679104	3.56665	0.977023
Acinonyx_jubatus	Mammalia	Carnivora	Felidae	Acinonyx	XM_027054497.2	111	76	113	103	90	0.804348	0.546763	0.807143	0.735714	0.671642	3.56561	0.977023
Graphiurus_murinus	Mammalia	Rodentia	Gliridae	Graphiurus	GCA_004027655.1	105	85	99	95	108	0.76087	0.611511	0.707143	0.678571	0.80597	3.56406	0.995005
Ondatra_zibethicus	Mammalia	Rodentia	Cricetidae	Ondatra	GCA_004026605.1	107	103	113	84	85	0.775362	0.741007	0.807143	0.6	0.634328	3.55784	0.987013
Phacochoerus_africanus	Mammalia	Artiodactyla	Suidae	Phacochoerus	XM_047765825.1	102	89	105	101	94	0.73913	0.640288	0.75	0.721429	0.701493	3.55234	0.987013
Sus_scrofa	Mammalia	Artiodactyla	Suidae	Sus	XP_020935033	102	89	105	101	94	0.73913	0.640288	0.75	0.721429	0.701493	3.55234	0.987013
Sus_scrofa_domesticus	Mammalia	Artiodactyla	Suidae	Sus	KX756982.1	102	89	105	101	94	0.73913	0.640288	0.75	0.721429	0.701493	3.55234	0.987013
Arvicola_amphibius	Mammalia	Rodentia	Cricetidae	Arvicola	XM_038316301.1	107	99	110	84	87	0.775362	0.71223	0.785714	0.6	0.649254	3.52256	0.979021
Ellobius_lutescens	Mammalia	Rodentia	Cricetidae	Ellobius	GCA_001685075.1	107	99	110	84	87	0.775362	0.71223	0.785714	0.6	0.649254	3.52256	0.979021
Gulo_gulo_luscus	Mammalia	Carnivora	Guloninae	Gulo	JAJAGD010000079.1	98	74	104	127	81	0.710145	0.532374	0.742857	0.907143	0.604478	3.497	0.978022
Gulo_gulo	Mammalia	Carnivora	Guloninae	Gulo	GCA_900006375.2	98	74	104	127	81	0.710145	0.532374	0.742857	0.907143	0.604478	3.497	0.978022
Galeopterus_variegatus	Mammalia	Dermoptera	Cynocephalidae	Galeopterus	GCA_004027255.1	115	78	106	89	94	0.833333	0.561151	0.757143	0.635714	0.701493	3.48883	0.981019
Urocitellus_parryii	Mammalia	Rodentia	Sciuridae	Urocitellus	XP_026252505	110	86	101	89	94	0.797101	0.618705	0.721429	0.635714	0.701493	3.47444	0.97003
Rhinolophus_sinicus	Mammalia	Chiroptera	Rhinolophidae	Rhinolophus	MT394198.1	109	81	100	82	107	0.789855	0.582734	0.714286	0.585714	0.798507	3.4711	0.981019
Peromyscus_leucopus	Mammalia	Rodentia	Cricetidae	Peromyscus	XM_028887776.2	109	86	105	75	104	0.789855	0.618705	0.75	0.535714	0.776119	3.47039	0.982018
Mirza_coquereli	Mammalia	Primates	Cheirogaleidae	Mirza	GCA_004024645.1	113	78	108	81	99	0.818841	0.561151	0.771429	0.578571	0.738806	3.4688	0.972028
Spilogale_gracilis	Mammalia	Carnivora	Musteloidea	Spilogale	GCA_004023965.1	98	75	103	111	92	0.710145	0.539568	0.735714	0.792857	0.686567	3.46485	0.986014
Mus_pahari	Mammalia	Rodentia	Muridae	Mus	XP_021043935	93	131	101	73	81	0.673913	0.942446	0.721429	0.521429	0.604478	3.46369	0.999001
Oryx_dammah	Mammalia	Artiodactyla	Bovidae	Oryx	dnazoo_Oryx_dammah_Damas2020	109	81	125	86	77	0.789855	0.582734	0.892857	0.614286	0.574627	3.45436	0.984016
Meles_meles	Mammalia	Carnivora	Melinae	Meles	XP_045850935	97	72	102	127	80	0.702899	0.517986	0.728571	0.907143	0.597015	3.45361	0.976024
Balaena_mysticetus	Mammalia	Artiodactyla	Balaenidae	Balaena	alfred_genome_Balaena_mysticetus_Damas2020	99	94	114	83	87	0.717391	0.676259	0.814286	0.592857	0.649254	3.45005	0.989011
Neogale_vison	Mammalia	Carnivora	Mustelinae	Neogale	XP_044091953	91	72	96	140	78	0.65942	0.517986	0.685714	1	0.58209	3.44521	0.974026
Mustela_nigripes	Mammalia	Carnivora	Mustelinae	Mustela	MT560520.1	91	72	96	140	78	0.65942	0.517986	0.685714	1	0.58209	3.44521	0.974026
Taxidea_taxus	Mammalia	Carnivora	Taxidiinae	Taxidea	GCA_003697995.1	91	72	96	140	78	0.65942	0.517986	0.685714	1	0.58209	3.44521	0.974026
Mastomys_coucha	Mammalia	Rodentia	Muridae	Mastomys	XP_031226742	90	130	97	70	89	0.652174	0.935252	0.692857	0.5	0.664179	3.44446	0.999001
Sapajus_apella	Mammalia	Primates	Cebidae	Sapajus	XP_032141854	116	74	111	91	84	0.84058	0.532374	0.792857	0.65	0.626866	3.44268	0.95005
Cebus_imitator	Mammalia	Primates	Cebidae	Cebus	XM_017512376.2	116	74	111	91	84	0.84058	0.532374	0.792857	0.65	0.626866	3.44268	0.95005
Saimiri_boliviensis_boliviensis	Mammalia	Primates	Cebidae	Saimiri	XM_010336623.2	116	74	111	91	84	0.84058	0.532374	0.792857	0.65	0.626866	3.44268	0.95005
Aotus_nancymaae	Mammalia	Primates	Aotidae	Aotus	XP_012290105	116	74	111	91	84	0.84058	0.532374	0.792857	0.65	0.626866	3.44268	0.95005
Callithrix_jacchus	Mammalia	Primates	Cebidae	Callithrix	XM_008988993.4	116	74	111	91	84	0.84058	0.532374	0.792857	0.65	0.626866	3.44268	0.95005
Pithecia_pithecia	Mammalia	Primates	Pitheciidae	Pithecia	GCA_004026645.1	116	74	111	91	84	0.84058	0.532374	0.792857	0.65	0.626866	3.44268	0.95005
Callicebus_donacophilus	Mammalia	Primates	Pitheciidae	Plecturocebus	GCA_004027715.1	116	74	111	91	84	0.84058	0.532374	0.792857	0.65	0.626866	3.44268	0.95005
Cebus_capucinus_imitator	Mammalia	Primates	Cebidae	Cebus	XP_017367865.1	116	74	111	91	84	0.84058	0.532374	0.792857	0.65	0.626866	3.44268	0.95005
Dicerorhinus_sumatrensis	Mammalia	Perissodactyla	Rhinocerotidae	Dicerorhinus	GCA_002844835.1	106	80	108	96	86	0.768116	0.57554	0.771429	0.685714	0.641791	3.44259	0.956044
Tapirus_indicus	Mammalia	Perissodactyla	Tapiridae	Tapirus	GCA_004024905.1	106	80	108	96	86	0.768116	0.57554	0.771429	0.685714	0.641791	3.44259	0.956044
Tapirus_terrestris	Mammalia	Perissodactyla	Tapiridae	Tapirus	GCA_004025025.1	106	80	108	96	86	0.768116	0.57554	0.771429	0.685714	0.641791	3.44259	0.956044
Mus_caroli	Mammalia	Rodentia	Muridae	Mus	XM_021153479.2	88	139	96	72	81	0.637681	1	0.685714	0.514286	0.604478	3.44216	1
Equus_asinus	Mammalia	Perissodactyla	Equidae	Equus	XP_044620396	103	77	105	100	90	0.746377	0.553957	0.75	0.714286	0.671642	3.43626	0.95005
Equus_przewalskii	Mammalia	Perissodactyla	Equidae	Equus	XM_008544773.1	103	77	105	100	90	0.746377	0.553957	0.75	0.714286	0.671642	3.43626	0.95005
Equus_caballus	Mammalia	Perissodactyla	Equidae	Equus	XP_001490241	103	77	105	100	90	0.746377	0.553957	0.75	0.714286	0.671642	3.43626	0.95005
Equus_quagga	Mammalia	Perissodactyla	Equidae	Equus	XM_046672646.1	103	77	105	100	90	0.746377	0.553957	0.75	0.714286	0.671642	3.43626	0.95005
Neomonachus_schauinslandi	Mammalia	Carnivora	Phocidae	Neomonachus	XM_021680805.1	92	73	98	132	79	0.666667	0.52518	0.7	0.942857	0.589552	3.42426	0.972028
Procyon_lotor	Mammalia	Carnivora	Musteloidea	Procyon	AB211998.1	94	76	100	108	95	0.681159	0.546763	0.714286	0.771429	0.708955	3.42259	0.976024
Ochotona_princeps	Mammalia	Lagomorpha	Ochotonidae	Ochotona	XM_004597492.4	105	83	103	96	86	0.76087	0.597122	0.735714	0.685714	0.641791	3.42121	0.96004
Ochotona_curzoniae	Mammalia	Lagomorpha	Ochotonidae	Ochotona	XM_041001204.1	105	83	103	96	86	0.76087	0.597122	0.735714	0.685714	0.641791	3.42121	0.96004
Vicugna_pacos	Mammalia	Artiodactyla	Camelidae	Vicugna	XM_006212647.3	111	80	106	93	82	0.804348	0.57554	0.757143	0.664286	0.61194	3.41326	0.977023
Lama_glama	Mammalia	Artiodactyla	Camelidae	Lama	MW863647.1	111	80	106	93	82	0.804348	0.57554	0.757143	0.664286	0.61194	3.41326	0.977023
Grammomys_surdaster	Mammalia	Rodentia	Muridae	Grammomys	XM_028762128.1	91	119	99	72	88	0.65942	0.856115	0.707143	0.514286	0.656716	3.39368	0.998002
Rhinolophus_sinicus	Mammalia	Chiroptera	Rhinolophidae	Rhinolophus	MT394197.1	106	78	97	76	111	0.768116	0.561151	0.692857	0.542857	0.828358	3.39334	0.98002
Fukomys_damarensis	Mammalia	Rodentia	Bathyergidae	Fukomys	XM_010645175.3	107	90	109	81	82	0.775362	0.647482	0.778571	0.578571	0.61194	3.39193	0.97003
Mus_spretus	Mammalia	Rodentia	Muridae	Mus	GCA_001624865.1	87	134	96	72	80	0.630435	0.964029	0.685714	0.514286	0.597015	3.39148	1
Microtus_oregoni	Mammalia	Rodentia	Cricetidae	Microtus	XM_041639976.1	107	87	98	84	92	0.775362	0.625899	0.7	0.6	0.686567	3.38783	0.961039
Nycticebus_coucang	Mammalia	Primates	Lorisidae	Nycticebus	XM_053580366.1	104	76	104	80	103	0.753623	0.546763	0.742857	0.571429	0.768657	3.38333	0.978022
Dipodomys_spectabilis	Mammalia	Rodentia	Heteromyidae	Dipodomys	XM_042680522.1	108	82	99	83	95	0.782609	0.589928	0.707143	0.592857	0.708955	3.38149	0.975025
Dipodomys_ordii	Mammalia	Rodentia	Heteromyidae	Dipodomys	XM_013032118.1	108	82	99	83	95	0.782609	0.589928	0.707143	0.592857	0.708955	3.38149	0.975025
Dipodomys_stephensi	Mammalia	Rodentia	Heteromyidae	Dipodomys	GCA_004024685.1	108	82	99	83	95	0.782609	0.589928	0.707143	0.592857	0.708955	3.38149	0.975025
Lutra_lutra	Mammalia	Carnivora	Lutrinae	Lutra	XM_047715582.1	91	71	96	132	78	0.65942	0.510791	0.685714	0.942857	0.58209	3.38087	0.959041
Mustela_erminea	Mammalia	Carnivora	Mustelinae	Mustela	XM_032331788.1	91	71	96	132	78	0.65942	0.510791	0.685714	0.942857	0.58209	3.38087	0.959041
Mustela_lutreola	Mammalia	Carnivora	Mustelinae	Mustela	XM_059157910.1	91	71	96	132	78	0.65942	0.510791	0.685714	0.942857	0.58209	3.38087	0.959041
Mustela_lutreola_biedermanni	Mammalia	Carnivora	Mustelinae	Mustela	MT560518.1	91	71	96	132	78	0.65942	0.510791	0.685714	0.942857	0.58209	3.38087	0.959041
Mustela_putorius_furo	Mammalia	Carnivora	Mustelinae	Mustela	AB208708.1	91	71	96	132	78	0.65942	0.510791	0.685714	0.942857	0.58209	3.38087	0.959041
Pteronura_brasiliensis	Mammalia	Carnivora	Lutrinae	Pteronura	GCA_004024605.1	91	71	96	132	78	0.65942	0.510791	0.685714	0.942857	0.58209	3.38087	0.959041
Microtus_ochrogaster	Mammalia	Rodentia	Cricetidae	Microtus	XM_005358761.3	102	94	105	79	87	0.73913	0.676259	0.75	0.564286	0.649254	3.37893	0.979021
Chionomys_nivalis	Mammalia	Rodentia	Cricetidae	Chionomys	XM_057759983.1	102	94	105	79	87	0.73913	0.676259	0.75	0.564286	0.649254	3.37893	0.979021
Microtus_fortis	Mammalia	Rodentia	Cricetidae	Microtus	XM_050160665.1	102	94	105	79	87	0.73913	0.676259	0.75	0.564286	0.649254	3.37893	0.979021
Oryctolagus_cuniculus	Mammalia	Lagomorpha	Leporidae	Oryctolagus	MN099288.1	100	81	105	100	81	0.724638	0.582734	0.75	0.714286	0.604478	3.37613	0.953047
Rousettus_leschenaultii	Mammalia	Chiroptera	Pteropodidae	Rousettus	GU253336.1	100	78	102	101	85	0.724638	0.561151	0.728571	0.721429	0.634328	3.37012	0.955045
Rousettus_aegyptiacus	Mammalia	Chiroptera	Pteropodidae	Rousettus	XM_016118926.2	100	78	102	101	85	0.724638	0.561151	0.728571	0.721429	0.634328	3.37012	0.955045
Eonycteris_spelaea	Mammalia	Chiroptera	Pteropodidae	Eonycteris	GCA_003508835.1	100	78	102	101	85	0.724638	0.561151	0.728571	0.721429	0.634328	3.37012	0.955045
Jaculus_jaculus	Mammalia	Rodentia	Dipodinae	Jaculus	XM_004671466.3	102	85	104	93	82	0.73913	0.611511	0.742857	0.664286	0.61194	3.36972	0.966034
Phoca_vitulina	Mammalia	Carnivora	Phocidae	Phoca	XP_032245506	92	72	98	124	79	0.666667	0.517986	0.7	0.885714	0.589552	3.35992	0.953047
Mellivora_capensis	Mammalia	Carnivora	Mellivoriane	Mellivora	GCA_004024625.1	92	72	98	124	79	0.666667	0.517986	0.7	0.885714	0.589552	3.35992	0.953047
Trachypithecus_francoisi	Mammalia	Primates	Colobinae	Trachypithecus	XM_033200918.1	118	72	101	76	96	0.855072	0.517986	0.721429	0.542857	0.716418	3.35376	0.986014
Enhydra_lutris_kenyoni	Mammalia	Carnivora	Lutrinae	Enhydra	XP_022374078.1	92	72	97	125	78	0.666667	0.517986	0.692857	0.892857	0.58209	3.35246	0.971029
Heterocephalus_glaber	Mammalia	Rodentia	Bathyergidae	Heterocephalus	XP_004866157	106	89	108	79	81	0.768116	0.640288	0.771429	0.564286	0.604478	3.3486	0.965035
Lontra_canadensis	Mammalia	Carnivora	Lutrinae	Lontra	XM_032880138.1	91	73	96	125	78	0.65942	0.52518	0.685714	0.892857	0.58209	3.34526	0.951049
Equus_asinus	Mammalia	Perissodactyla	Equidae	Equus	XP_014713133.1	102	75	98	96	91	0.73913	0.539568	0.7	0.685714	0.679104	3.34352	0.957043
Equus_przewalskii	Mammalia	Perissodactyla	Equidae	Equus	XP_008542995.1	102	75	98	96	91	0.73913	0.539568	0.7	0.685714	0.679104	3.34352	0.957043
Equus_caballus	Mammalia	Perissodactyla	Equidae	Equus	XP_001490241.1	102	75	98	96	91	0.73913	0.539568	0.7	0.685714	0.679104	3.34352	0.957043
Apodemus_sylvaticus	Mammalia	Rodentia	Muridae	Apodemus	XM_052171687.1	88	118	97	71	88	0.637681	0.848921	0.692857	0.507143	0.656716	3.34332	0.998002
Mus_musculus	Mammalia	Rodentia	Muridae	Mus	AB053181.1	83	134	91	67	87	0.601449	0.964029	0.65	0.478571	0.649254	3.3433	1
Rhinolophus_affinis	Mammalia	Chiroptera	Rhinolophidae	Rhinolophus	MT394212.1	93	77	84	77	129	0.673913	0.553957	0.6	0.55	0.962687	3.34056	0.997003
Anoura_geoffroyi	Mammalia	Chiroptera	Phyllostomidae	Anoura	MT333511.1	102	79	99	87	94	0.73913	0.568345	0.707143	0.621429	0.701493	3.33754	0.948052
Rhinolophus_pearsonii	Mammalia	Chiroptera	Rhinolophidae	Rhinolophus	EF569964.1	111	74	102	84	90	0.804348	0.532374	0.728571	0.6	0.671642	3.33694	0.952048
Megaderma_lyra	Mammalia	Chiroptera	Megadermatidae	Megaderma	MT515624.1	102	78	98	95	88	0.73913	0.561151	0.7	0.678571	0.656716	3.33557	0.966034
Ateles_geoffroyi	Mammalia	Primates	Atelidae	Ateles	GCA_004024785.1	113	71	108	88	81	0.818841	0.510791	0.771429	0.628571	0.604478	3.33411	0.944056
Eumetopias_jubatus	Mammalia	Carnivora	Otariidae	Eumetopias	XP_027970822	89	74	95	123	80	0.644928	0.532374	0.678571	0.878571	0.597015	3.33146	0.957043
Zalophus_californianus	Mammalia	Carnivora	Otariidae	Zalophus	XP_027465353	89	74	95	123	80	0.644928	0.532374	0.678571	0.878571	0.597015	3.33146	0.957043
Rhinolophus_sinicus	Mammalia	Chiroptera	Rhinolophidae	Rhinolophus	MT394200.1	104	76	95	74	110	0.753623	0.546763	0.678571	0.528571	0.820896	3.32842	0.974026
Alouatta_palliata	Mammalia	Primates	Atelidae	Alouatta	GCA_004027835.1	112	70	107	87	84	0.811594	0.503597	0.764286	0.621429	0.626866	3.32777	0.938062
Hystrix_cristata	Mammalia	Rodentia	Hystricidae	Hystrix	GCA_004026905.1	103	89	107	83	78	0.746377	0.640288	0.764286	0.592857	0.58209	3.3259	0.971029
Carlito_syrichta	Mammalia	Primates	Tarsiidae	Carlito	NW_007251860.1	106	89	98	81	84	0.768116	0.640288	0.7	0.578571	0.626866	3.31384	0.961039
Mesoplodon_densirostris	Mammalia	Artiodactyla	Ziphiidae	Mesoplodon	XM_060087122.1	101	82	107	82	85	0.731884	0.589928	0.764286	0.585714	0.634328	3.30614	0.983017
Mesoplodon_bidens	Mammalia	Artiodactyla	Ziphiidae	Mesoplodon	GCA_004027085.1	101	82	107	82	85	0.731884	0.589928	0.764286	0.585714	0.634328	3.30614	0.983017
Mastomys_coucha	Mammalia	Rodentia	Muridae	Mastomys	XP_031226742.1	86	126	93	66	85	0.623188	0.906475	0.664286	0.471429	0.634328	3.29971	0.999001
Saguinus_imperator	Mammalia	Primates	Cebidae	Saguinus	GCA_004024885.1	111	69	106	86	84	0.804348	0.496403	0.757143	0.614286	0.626866	3.29904	0.941059
Hippopotamus_amphibius_kiboko	Mammalia	Artiodactyla	Hippopotamidae	Hippopotamus	XM_057717722.1	111	84	101	85	75	0.804348	0.604317	0.721429	0.607143	0.559701	3.29694	0.981019
Hippopotamus_amphibius	Mammalia	Artiodactyla	Hippopotamidae	Hippopotamus	GCA_004027065.1	111	84	101	85	75	0.804348	0.604317	0.721429	0.607143	0.559701	3.29694	0.981019
Psammomys_obesus	Mammalia	Rodentia	Muridae	Psammomys	XP_055471740	94	103	98	66	93	0.681159	0.741007	0.7	0.471429	0.69403	3.28763	0.991009
Chinchilla_lanigera	Mammalia	Rodentia	Chinchillidae	Chinchilla	XP_013362428	103	83	105	75	88	0.746377	0.597122	0.75	0.535714	0.656716	3.28593	0.965035
Odobenus_rosmarus_divergens	Mammalia	Carnivora	Odobenidae	Odobenus	XP_004415448.1	88	69	94	128	75	0.637681	0.496403	0.671429	0.914286	0.559701	3.2795	0.972028
Manis_pentadactyla	Mammalia	Pholidota	Manidae	Manis	MT038416.1	95	76	98	97	87	0.688406	0.546763	0.7	0.692857	0.649254	3.27728	0.965035
Manis_javanica	Mammalia	Pholidota	Manidae	Manis	JAMQTK010000075.1	95	76	98	97	87	0.688406	0.546763	0.7	0.692857	0.649254	3.27728	0.965035
Paguma_larvata	Mammalia	Carnivora	Viverridae	Paguma	AY881174.1	94	68	96	107	87	0.681159	0.489209	0.685714	0.764286	0.649254	3.26962	0.974026
Dobsonia_viridis	Mammalia	Chiroptera	Pteropodidae	Dobsonia	MT333506.1	97	75	99	98	82	0.702899	0.539568	0.707143	0.7	0.61194	3.26155	0.951049
Eidolon_helvum	Mammalia	Chiroptera	Pteropodidae	Eidolon	GCA_000465285.1	97	75	99	98	82	0.702899	0.539568	0.707143	0.7	0.61194	3.26155	0.951049
Procavia_capensis	Mammalia	Hyracoidea	Procaviidae	Procavia	GCA_000152225.2	97	91	91	80	91	0.702899	0.654676	0.65	0.571429	0.679104	3.25811	0.986014
Rhinolophus_sinicus	Mammalia	Chiroptera	Rhinolophidae	Rhinolophus	MT394202.1	103	74	94	75	103	0.746377	0.532374	0.671429	0.535714	0.768657	3.25455	0.959041
Rhinolophus_sinicus	Mammalia	Chiroptera	Rhinolophidae	Rhinolophus	XM_019746337.1	103	72	94	81	99	0.746377	0.517986	0.671429	0.578571	0.738806	3.25317	0.982018
Trichechus_manatus_latirostris	Mammalia	Sirenia	Trichechidae	Trichechus	XP_004386381.1	96	88	90	79	96	0.695652	0.633094	0.642857	0.564286	0.716418	3.25231	0.981019
Myodes_glareolus	Mammalia	Rodentia	Cricetidae	Myodes	XM_048440629.1	94	92	98	83	82	0.681159	0.661871	0.7	0.592857	0.61194	3.24783	0.98002
Mirounga_angustirostris	Mammalia	Carnivora	Phocidae	Mirounga	XP_045742014	86	67	92	126	77	0.623188	0.482014	0.657143	0.9	0.574627	3.23697	0.962038
Mirounga_leonina	Mammalia	Carnivora	Phocidae	Mirounga	XM_034996559.1	86	67	92	126	77	0.623188	0.482014	0.657143	0.9	0.574627	3.23697	0.962038
Dipodomys_ordii	Mammalia	Rodentia	Heteromyidae	Dipodomys	XP_012887572.1	104	78	95	79	91	0.753623	0.561151	0.678571	0.564286	0.679104	3.23674	0.966034
Rhinolophus_thomasi	Mammalia	Chiroptera	Rhinolophidae	Rhinolophus	OQ511290.1	98	72	90	82	103	0.710145	0.517986	0.642857	0.585714	0.768657	3.22536	0.965035
Rhinolophus_pusillus	Mammalia	Chiroptera	Rhinolophidae	Rhinolophus	GQ999938.1	93	88	88	72	103	0.673913	0.633094	0.628571	0.514286	0.768657	3.21852	0.995005
Heterohyrax_brucei	Mammalia	Hyracoidea	Procaviidae	Heterohyrax	GCA_004026845.1	93	87	87	83	94	0.673913	0.625899	0.621429	0.592857	0.701493	3.21559	0.987013
Glossophaga_commissarisi	Mammalia	Chiroptera	Phyllostomidae	Glossophaga	MT333484.1	98	75	95	90	86	0.710145	0.539568	0.678571	0.642857	0.641791	3.21293	0.912088
Rhinolophus_sinicus	Mammalia	Chiroptera	Rhinolophidae	Rhinolophus	MT394199.1	103	74	94	72	100	0.746377	0.532374	0.671429	0.514286	0.746269	3.21073	0.934066
Rattus_norvegicus	Mammalia	Rodentia	Muridae	Rattus	XP_038955583	92	107	92	68	84	0.666667	0.769784	0.657143	0.485714	0.626866	3.20617	0.989011
Rhinolophus_pearsonii	Mammalia	Chiroptera	Rhinolophidae	Rhinolophus	OQ511291.1	105	68	96	78	95	0.76087	0.489209	0.685714	0.557143	0.708955	3.20189	0.948052
Dasypus_novemcinctus	Mammalia	Cingulata	Dasypodidae	Dasypus	XP_004449124	95	79	98	78	92	0.688406	0.568345	0.7	0.557143	0.686567	3.20046	0.97003
Arvicanthis_niloticus	Mammalia	Rodentia	Muridae	Arvicanthis	XM_034486048.1	87	105	92	66	91	0.630435	0.755396	0.657143	0.471429	0.679104	3.19351	1
Crocuta_crocuta	Mammalia	Carnivora	Hyaenidae	Crocuta	VOAJ01003978.1	93	67	95	106	80	0.673913	0.482014	0.678571	0.757143	0.597015	3.18866	0.976024
Hyaena_hyaena	Mammalia	Carnivora	Hyaenidae	Hyaena	XM_039233932.1	93	67	95	106	80	0.673913	0.482014	0.678571	0.757143	0.597015	3.18866	0.976024
Rhinolophus_sinicus	Mammalia	Chiroptera	Rhinolophidae	Rhinolophus	MT394193.1	103	74	94	72	97	0.746377	0.532374	0.671429	0.514286	0.723881	3.18835	0.923077
Callorhinus_ursinus	Mammalia	Carnivora	Otariidae	Callorhinus	XP_025713397	85	70	91	119	76	0.615942	0.503597	0.65	0.85	0.567164	3.1867	0.956044
Pteropus_giganteus	Mammalia	Chiroptera	Pteropodidae	Pteropus	XM_039873431.1	97	75	94	93	80	0.702899	0.539568	0.671429	0.664286	0.597015	3.1752	0.949051
Pteropus_alecto	Mammalia	Chiroptera	Pteropodidae	Pteropus	XP_006911709	97	75	94	93	80	0.702899	0.539568	0.671429	0.664286	0.597015	3.1752	0.949051
Pteropus_vampyrus	Mammalia	Chiroptera	Pteropodidae	Pteropus	XM_011362973.2	97	75	94	93	80	0.702899	0.539568	0.671429	0.664286	0.597015	3.1752	0.949051
Pteropus_lylei	Mammalia	Chiroptera	Pteropodidae	Pteropus	MT333497.1	97	75	94	93	80	0.702899	0.539568	0.671429	0.664286	0.597015	3.1752	0.949051
Ochotona_princeps	Mammalia	Lagomorpha	Ochotonidae	Ochotona	XP_004597549.2	95	73	100	93	78	0.688406	0.52518	0.714286	0.664286	0.58209	3.17425	0.931069
Carlito_syrichta	Mammalia	Primates	Tarsiidae	Carlito	XP_008062810.1	102	85	94	77	80	0.73913	0.611511	0.671429	0.55	0.597015	3.16908	0.948052
Phataginus_tricuspis	Mammalia	Pholidota	Manidae	Phataginus	dnazoo_Phataginus_tricuspis_Damas2020	92	73	95	94	84	0.666667	0.52518	0.678571	0.671429	0.626866	3.16871	0.954046
Epomophorus_wahlbergi	Mammalia	Chiroptera	Pteropodidae	Epomophorus	MT333483.1	94	71	96	99	78	0.681159	0.510791	0.685714	0.707143	0.58209	3.1669	0.941059
Dromiciops_gliroides	Mammalia	Microbiotheria	Microbiotheriidae	Dromiciops	XP_043850607	100	70	95	79	93	0.724638	0.503597	0.678571	0.564286	0.69403	3.16512	0.954046
Microcebus_murinus	Mammalia	Primates	Cheirogaleidae	Microcebus	XP_020140826.1	101	69	103	76	87	0.731884	0.496403	0.735714	0.542857	0.649254	3.15611	0.944056
Rattus_rattus	Mammalia	Rodentia	Muridae	Rattus	XP_032746145	87	106	87	73	83	0.630435	0.76259	0.621429	0.521429	0.619403	3.15528	0.992008
Syconycteris_australis	Mammalia	Chiroptera	Pteropodidae	Syconycteris	MT333502.1	94	72	96	95	79	0.681159	0.517986	0.685714	0.678571	0.589552	3.15298	0.94006
Otolemur_garnettii	Mammalia	Primates	Galagidae	Otolemur	XP_003791912	95	69	96	81	94	0.688406	0.496403	0.685714	0.578571	0.701493	3.15059	0.948052
Octodon_degus	Mammalia	Rodentia	Octodontidae	Octodon	XP_023575316	98	81	100	72	84	0.710145	0.582734	0.714286	0.514286	0.626866	3.14832	0.95005
Taphozous_melanopogon	Mammalia	Chiroptera	Emballonuridae	Taphozous	MT952961.1	99	74	101	81	80	0.717391	0.532374	0.721429	0.578571	0.597015	3.14678	0.96004
Taphozous_theobaldi	Mammalia	Chiroptera	Emballonuridae	Taphozous	MT333531.1	99	74	101	81	80	0.717391	0.532374	0.721429	0.578571	0.597015	3.14678	0.96004
Rhinolophus_pearsonii	Mammalia	Chiroptera	Rhinolophidae	Rhinolophus	MT515622.1	101	69	92	74	96	0.731884	0.496403	0.657143	0.528571	0.716418	3.13042	0.922078
Macroglossus_sobrinus	Mammalia	Chiroptera	Pteropodidae	Macroglossus	GCA_004027375.1	93	72	91	90	85	0.673913	0.517986	0.65	0.642857	0.634328	3.11908	0.936064
Anoura_cultrata	Mammalia	Chiroptera	Phyllostomidae	Anoura	MT333510.1	93	70	90	85	92	0.673913	0.503597	0.642857	0.607143	0.686567	3.11408	0.907093
Anoura_caudifer	Mammalia	Chiroptera	Phyllostomidae	Anoura	GCA_004027475.1	93	70	90	85	92	0.673913	0.503597	0.642857	0.607143	0.686567	3.11408	0.907093
Cynopterus_sphinx	Mammalia	Chiroptera	Pteropodidae	Cynopterus	MT515623.1	87	76	89	106	72	0.630435	0.546763	0.635714	0.757143	0.537313	3.10737	0.961039
Cynopterus_brachyotis	Mammalia	Chiroptera	Pteropodidae	Cynopterus	GCA_009793145.1	87	76	89	106	72	0.630435	0.546763	0.635714	0.757143	0.537313	3.10737	0.961039
Elephas_maximus_indicus	Mammalia	Proboscidea	Elephantidae	Elephas	XM_049873364.1	92	86	88	75	88	0.666667	0.618705	0.628571	0.535714	0.656716	3.10637	0.983017
Loxodonta_africana	Mammalia	Proboscidea	Elephantidae	Loxodonta	XM_023555192.1	92	86	88	75	88	0.666667	0.618705	0.628571	0.535714	0.656716	3.10637	0.983017
Cryptoprocta_ferox	Mammalia	Carnivora	Eupleridae	Cryptoprocta	GCA_004023885.1	93	66	98	96	76	0.673913	0.47482	0.7	0.685714	0.567164	3.10161	0.968032
Trichosurus_vulpecula	Mammalia	Diprotodontia	Phalangeridae	Trichosurus	XM_036744843.1	88	78	91	88	82	0.637681	0.561151	0.65	0.628571	0.61194	3.08934	0.958042
Artibeus_jamaicensis	Mammalia	Chiroptera	Phyllostomidae	Artibeus	XM_037157556.2	92	72	89	94	80	0.666667	0.517986	0.635714	0.671429	0.597015	3.08881	0.875125
Artibeus_lituratus	Mammalia	Chiroptera	Phyllostomidae	Artibeus	MT333513.1	92	72	89	94	80	0.666667	0.517986	0.635714	0.671429	0.597015	3.08881	0.875125
Chiroderma_salvini	Mammalia	Chiroptera	Phyllostomidae	Chiroderma	MT333520.1	92	72	89	94	80	0.666667	0.517986	0.635714	0.671429	0.597015	3.08881	0.875125
Artibeus_phaeotis	Mammalia	Chiroptera	Phyllostomidae	Artibeus	MT333514.1	92	72	89	94	80	0.666667	0.517986	0.635714	0.671429	0.597015	3.08881	0.875125
Uroderma_bilobatum	Mammalia	Chiroptera	Phyllostomidae	Uroderma	MT333533.1	92	72	89	94	80	0.666667	0.517986	0.635714	0.671429	0.597015	3.08881	0.875125
Artibeus_glaucus_watsoni	Mammalia	Chiroptera	Phyllostomidae	Artibeus	MT333515.1	92	72	89	94	80	0.666667	0.517986	0.635714	0.671429	0.597015	3.08881	0.875125
Chiroderma_villosum	Mammalia	Chiroptera	Phyllostomidae	Chiroderma	MT333521.1	92	72	89	94	80	0.666667	0.517986	0.635714	0.671429	0.597015	3.08881	0.875125
Platyrrhinus_helleri	Mammalia	Chiroptera	Phyllostomidae	Platyrrhinus	MT333525.1	92	72	89	94	80	0.666667	0.517986	0.635714	0.671429	0.597015	3.08881	0.875125
Platyrrhinus_vittatus	Mammalia	Chiroptera	Phyllostomidae	Platyrrhinus	MT333526.1	92	72	89	94	80	0.666667	0.517986	0.635714	0.671429	0.597015	3.08881	0.875125
Noctilio_leporinus	Mammalia	Chiroptera	Noctilionidae	Noctilio	GCA_004026585.1	93	67	90	82	94	0.673913	0.482014	0.642857	0.585714	0.701493	3.08599	0.924076
Sorex_araneus	Mammalia	Eulipotyphla	Soricidae	Sorex	XP_004612266.1	88	83	84	83	88	0.637681	0.597122	0.6	0.592857	0.656716	3.08438	0.964036
Acomys_cahirinus	Mammalia	Rodentia	Muridae	Acomys	GCA_004027535.1	90	92	96	66	82	0.652174	0.661871	0.685714	0.471429	0.61194	3.08313	0.975025
Paradoxurus_hermaphroditus	Mammalia	Carnivora	Viverridae	Paradoxurus	GCA_004024585.1	87	61	89	108	80	0.630435	0.438849	0.635714	0.771429	0.597015	3.07344	0.949051
Meriones_unguiculatus	Mammalia	Rodentia	Muridae	Meriones	LC639189.1	88	97	92	60	87	0.637681	0.697842	0.657143	0.428571	0.649254	3.07049	0.988012
Acomys_russatus	Mammalia	Rodentia	Muridae	Acomys	XM_051142353.1	89	91	95	68	81	0.644928	0.654676	0.678571	0.485714	0.604478	3.06837	0.971029
Elephantulus_edwardii	Mammalia	Macroscelidea	Macroscelididae	Elephantulus	XM_006892395.1	90	80	90	76	87	0.652174	0.57554	0.642857	0.542857	0.649254	3.06268	0.925075
Condylura_cristata	Mammalia	Eulipotyphla	Talpidae	Condylura	XP_012585871.1	88	75	87	85	86	0.637681	0.539568	0.621429	0.607143	0.641791	3.04761	0.961039
Rhinolophus_shameli	Mammalia	Chiroptera	Rhinolophidae	Rhinolophus	MZ851782.1	87	77	78	77	101	0.630435	0.553957	0.557143	0.55	0.753731	3.04527	0.982018
Rhinolophus_sinicus	Mammalia	Chiroptera	Rhinolophidae	Rhinolophus	GQ262791.1	94	66	85	76	99	0.681159	0.47482	0.607143	0.542857	0.738806	3.04479	0.952048
Rhinolophus_sinicus	Mammalia	Chiroptera	Rhinolophidae	Rhinolophus	MT394181.1	94	63	85	81	97	0.681159	0.453237	0.607143	0.578571	0.723881	3.04399	0.965035
Glossophaga_soricina	Mammalia	Chiroptera	Phyllostomidae	Glossophaga	MT333485.1	92	69	89	84	86	0.666667	0.496403	0.635714	0.6	0.641791	3.04057	0.901099
Hydrochoerus_hydrochaeris	Mammalia	Rodentia	Hydrochaeridae	Hydrochoerus	GCA_004027455.1	101	68	91	78	80	0.731884	0.489209	0.65	0.557143	0.597015	3.02525	0.894106
Petromus_typicus	Mammalia	Rodentia	Petromuridae	Petromus	GCA_004026965.1	93	76	95	73	81	0.673913	0.546763	0.678571	0.521429	0.604478	3.02515	0.959041
Dolichotis_patagonum	Mammalia	Rodentia	Caviidae	Dolichotis	GCA_004027295.1	96	75	98	73	75	0.695652	0.539568	0.7	0.521429	0.559701	3.01635	0.924076
Ctenomys_sociabilis	Mammalia	Rodentia	Ctenomyidae	Ctenomys	GCA_004027165.1	92	75	94	66	89	0.666667	0.539568	0.671429	0.471429	0.664179	3.01327	0.945055
Otolemur_garnettii	Mammalia	Primates	Galagidae	Otolemur	XP_003791912.1	91	65	92	77	90	0.65942	0.467626	0.657143	0.55	0.671642	3.00583	0.928072
Choloepus_didactylus	Mammalia	Pilosa	Megalonychidae	Choloepus	XM_037822651.1	91	79	91	76	78	0.65942	0.568345	0.65	0.542857	0.58209	3.00271	0.937063
Choloepus_hoffmanni	Mammalia	Pilosa	Megalonychidae	Choloepus	GCA_000164785.2	91	79	91	76	78	0.65942	0.568345	0.65	0.542857	0.58209	3.00271	0.937063
Rhinolophus_sp._PREDICT	NA	NA	NA	NA	MW183243.1	96	71	87	65	93	0.695652	0.510791	0.621429	0.464286	0.69403	2.98619	0.92008
Zapus_hudsonius	Mammalia	Rodentia	Zapodinae	Zapus	GCA_004024765.1	91	79	94	73	75	0.65942	0.568345	0.671429	0.521429	0.559701	2.98032	0.972028
Scotophilus_dinganii	Mammalia	Chiroptera	Vespertilionidae	Scotophilus	MT333500.1	89	68	96	70	87	0.644928	0.489209	0.685714	0.5	0.649254	2.9691	0.911089
Miniopterus_schreibersii	Mammalia	Chiroptera	Vespertilionidae	Miniopterus	GCA_004026525.1	95	64	89	68	93	0.688406	0.460432	0.635714	0.485714	0.69403	2.9643	0.957043
Vombatus_ursinus	Mammalia	Diprotodontia	Vombatidae	Vombatus	XM_027835355.1	82	70	85	82	90	0.594203	0.503597	0.607143	0.585714	0.671642	2.9623	0.951049
Phascolarctos_cinereus	Mammalia	Diprotodontia	Phascolarctidae	Phascolarctos	XP_020863153	82	70	85	82	90	0.594203	0.503597	0.607143	0.585714	0.671642	2.9623	0.951049
Rhinolophus_euryale	Mammalia	Chiroptera	Rhinolophidae	Rhinolophus	OM256535.1	89	72	84	72	91	0.644928	0.517986	0.6	0.514286	0.679104	2.9563	0.939061
Tadarida_brasiliensis	Mammalia	Chiroptera	Molossidae	Tadarida	GCA_004025005.1	83	66	81	91	87	0.601449	0.47482	0.578571	0.65	0.649254	2.95409	0.931069
Coleura_afra	Mammalia	Chiroptera	Emballonuridae	Coleura	MT333517.1	97	75	91	68	77	0.702899	0.539568	0.65	0.485714	0.574627	2.95281	0.932068
Sturnira_hondurensis	Mammalia	Chiroptera	Phyllostomidae	Sturnira	XM_037046347.1	89	66	86	90	77	0.644928	0.47482	0.614286	0.642857	0.574627	2.95152	0.774226
Sturnira_lilium	Mammalia	Chiroptera	Phyllostomidae	Sturnira	MW863648.1	89	66	86	90	77	0.644928	0.47482	0.614286	0.642857	0.574627	2.95152	0.774226
Sturnira_parvidens	Mammalia	Chiroptera	Phyllostomidae	Sturnira	MT333530.1	89	66	86	90	77	0.644928	0.47482	0.614286	0.642857	0.574627	2.95152	0.774226
Carollia_perspicillata	Mammalia	Chiroptera	Phyllostomidae	Carollia	MT333519.1	89	66	86	90	77	0.644928	0.47482	0.614286	0.642857	0.574627	2.95152	0.774226
Carollia_castanea	Mammalia	Chiroptera	Phyllostomidae	Carollia	MT333518.1	89	66	86	90	77	0.644928	0.47482	0.614286	0.642857	0.574627	2.95152	0.774226
Sturnira_ludovici	Mammalia	Chiroptera	Phyllostomidae	Sturnira	MT333529.1	89	66	86	90	77	0.644928	0.47482	0.614286	0.642857	0.574627	2.95152	0.774226
Phyllostomus_discolor	Mammalia	Chiroptera	Phyllostomidae	Phyllostomus	XM_036016383.1	84	63	82	84	94	0.608696	0.453237	0.585714	0.6	0.701493	2.94914	0.915085
Myocastor_coypus	Mammalia	Rodentia	Myocastoridae	Myocastor	GCA_004027025.1	89	75	93	69	80	0.644928	0.539568	0.664286	0.492857	0.597015	2.93865	0.945055
Myotis_davidii	Mammalia	Chiroptera	Vespertilionidae	Myotis	XM_015571433.1	91	65	89	65	94	0.65942	0.467626	0.635714	0.464286	0.701493	2.92854	0.897103
Myotis_daubentonii	Mammalia	Chiroptera	Vespertilionidae	Myotis	XP_059535970	91	65	89	65	94	0.65942	0.467626	0.635714	0.464286	0.701493	2.92854	0.897103
Myotis_myotis	Mammalia	Chiroptera	Vespertilionidae	Myotis	XP_036161735	91	65	89	65	94	0.65942	0.467626	0.635714	0.464286	0.701493	2.92854	0.897103
Dasyprocta_punctata	Mammalia	Rodentia	Dasyproctidae	Dasyprocta	GCA_004363535.1	96	72	91	70	75	0.695652	0.517986	0.65	0.5	0.559701	2.92334	0.85015
Antechinus_flavipes	Mammalia	Dasyuromorphia	Dasyuridae	Antechinus	XP_051840427	90	70	80	64	99	0.652174	0.503597	0.571429	0.457143	0.738806	2.92315	0.98002
Hipposideros_galeritus	Mammalia	Chiroptera	Hipposideridae	Hipposideros	GCA_004027415.1	86	68	81	75	91	0.623188	0.489209	0.578571	0.535714	0.679104	2.90579	0.947053
Ailurus_fulgens_styani	Mammalia	Carnivora	Musteloidea	Ailurus	GCA_002007465.1	84	73	89	88	68	0.608696	0.52518	0.635714	0.628571	0.507463	2.90562	0.969031
Myotis_brandtii	Mammalia	Chiroptera	Vespertilionidae	Myotis	XP_014399782	87	64	92	68	90	0.630435	0.460432	0.657143	0.485714	0.671642	2.90537	0.881119
Myotis_lucifugus	Mammalia	Chiroptera	Vespertilionidae	Myotis	XM_023753671.1	87	64	92	68	90	0.630435	0.460432	0.657143	0.485714	0.671642	2.90537	0.881119
Myotis_tricolor	Mammalia	Chiroptera	Vespertilionidae	Myotis	MT333494.1	87	64	92	68	90	0.630435	0.460432	0.657143	0.485714	0.671642	2.90537	0.881119
Myotis_keaysi	Mammalia	Chiroptera	Vespertilionidae	Myotis	MT333492.1	87	64	92	68	90	0.630435	0.460432	0.657143	0.485714	0.671642	2.90537	0.881119
Centronycteris_centralis	Mammalia	Chiroptera	Emballonuridae	Centronycteris	MT333481.1	87	59	81	84	90	0.630435	0.42446	0.578571	0.6	0.671642	2.90511	0.956044
Eptesicus_fuscus	Mammalia	Chiroptera	Vespertilionidae	Eptesicus	XP_008153150	84	68	89	74	86	0.608696	0.489209	0.635714	0.528571	0.641791	2.90398	0.88012
Desmodus_rotundus	Mammalia	Chiroptera	Phyllostomidae	Desmodus	XM_024569930.3	80	67	84	87	83	0.57971	0.482014	0.6	0.621429	0.619403	2.90256	0.842158
Thryonomys_swinderianus	Mammalia	Rodentia	Thryonomyidae	Thryonomys	GCA_004025085.1	88	68	83	81	80	0.637681	0.489209	0.592857	0.578571	0.597015	2.89533	0.936064
Orycteropus_afer_afer	Mammalia	Tubulidentata	Orycteropodidae	Orycteropus	XM_007952837.1	85	80	89	76	70	0.615942	0.57554	0.635714	0.542857	0.522388	2.89244	0.96004
Tonatia_saurophila	Mammalia	Chiroptera	Phyllostomidae	Tonatia	GCA_004024845.1	84	58	86	88	83	0.608696	0.417266	0.614286	0.628571	0.619403	2.88822	0.811189
Suricata_suricatta	Mammalia	Carnivora	Herpestidae	Suricata	XP_029786256	89	63	92	85	70	0.644928	0.453237	0.657143	0.607143	0.522388	2.88484	0.969031
Mungos_mungo	Mammalia	Carnivora	Herpestidae	Mungos	GCA_004023785.1	89	63	92	85	70	0.644928	0.453237	0.657143	0.607143	0.522388	2.88484	0.969031
Helogale_parvula	Mammalia	Carnivora	Herpestidae	Helogale	GCA_004023845.1	89	63	92	85	70	0.644928	0.453237	0.657143	0.607143	0.522388	2.88484	0.969031
Rhinolophus_ferrumequinum	Mammalia	Chiroptera	Rhinolophidae	Rhinolophus	XM_033107295.1	89	68	80	71	90	0.644928	0.489209	0.571429	0.507143	0.671642	2.88435	0.917083
Rhinolophus_clivosus	Mammalia	Chiroptera	Rhinolophidae	Rhinolophus	OM256534.1	89	68	80	71	90	0.644928	0.489209	0.571429	0.507143	0.671642	2.88435	0.917083
Antrozous_pallidus	Mammalia	Chiroptera	Vespertilionidae	Antrozous	MT333480.1	88	67	95	69	79	0.637681	0.482014	0.678571	0.492857	0.589552	2.88068	0.877123
Kerivoula_pellucida	Mammalia	Chiroptera	Vespertilionidae	Kerivoula	MT333486.1	85	71	89	65	87	0.615942	0.510791	0.635714	0.464286	0.649254	2.87599	0.92008
Rhinolophus_macrotis	Mammalia	Chiroptera	Rhinolophidae	Rhinolophus	GQ999932.1	94	69	89	62	83	0.681159	0.496403	0.635714	0.442857	0.619403	2.87554	0.862138
Eptesicus_brasiliensis	Mammalia	Chiroptera	Vespertilionidae	Eptesicus	MT333482.1	83	67	88	72	85	0.601449	0.482014	0.628571	0.514286	0.634328	2.86065	0.883117
Condylura_cristata	Mammalia	Eulipotyphla	Talpidae	Condylura	XM_012730417.1	82	69	81	79	84	0.594203	0.496403	0.578571	0.564286	0.626866	2.86033	0.901099
Hipposideros_pratti	Mammalia	Chiroptera	Hipposideridae	Hipposideros	MT515621.1	89	67	83	78	77	0.644928	0.482014	0.592857	0.557143	0.574627	2.85157	0.93007
Hipposideros_armiger	Mammalia	Chiroptera	Hipposideridae	Hipposideros	XM_019667398.1	89	67	83	78	77	0.644928	0.482014	0.592857	0.557143	0.574627	2.85157	0.93007
Solenodon_paradoxus	Mammalia	Eulipotyphla	Solenodontidae	Solenodon	GCA_004363575.1	85	65	81	77	85	0.615942	0.467626	0.578571	0.55	0.634328	2.84647	0.728272
Miniopterus_natalensis	Mammalia	Chiroptera	Vespertilionidae	Miniopterus	XM_016202967.1	94	63	88	67	81	0.681159	0.453237	0.628571	0.478571	0.604478	2.84602	0.922078
Sorex_araneus	Mammalia	Eulipotyphla	Soricidae	Sorex	XP_004612266	78	73	81	80	80	0.565217	0.52518	0.578571	0.571429	0.597015	2.83741	0.885115
Monodelphis_domestica	Mammalia	Didelphimorphia	Didelphidae	Monodelphis	XP_007500939	87	62	83	79	80	0.630435	0.446043	0.592857	0.564286	0.597015	2.83064	0.861139
Vampyrum_spectrum	Mammalia	Chiroptera	Phyllostomidae	Vampyrum	MT952963.1	81	58	78	82	91	0.586957	0.417266	0.557143	0.585714	0.679104	2.82618	0.795205
Scotophilus_kuhlii	Mammalia	Chiroptera	Vespertilionidae	Scotophilus	MT333501.1	85	64	92	66	83	0.615942	0.460432	0.657143	0.471429	0.619403	2.82435	0.913087
Murina_feae	Mammalia	Chiroptera	Vespertilionidae	Murina	GCA_004026665.1	87	64	92	68	79	0.630435	0.460432	0.657143	0.485714	0.589552	2.82328	0.84016
Emballonura_alecto	Mammalia	Chiroptera	Emballonuridae	Emballonura	MT333507.1	94	72	88	63	72	0.681159	0.517986	0.628571	0.45	0.537313	2.81503	0.925075
Scalopus_aquaticus	Mammalia	Eulipotyphla	Talpidae	Scalopus	GCA_004024925.1	85	64	80	71	88	0.615942	0.460432	0.571429	0.507143	0.656716	2.81166	0.881119
Cavia_porcellus	Mammalia	Rodentia	Caviidae	Cavia	XM_023562040.1	93	65	88	70	72	0.673913	0.467626	0.628571	0.5	0.537313	2.80742	0.825175
Cavia_tschudii	Mammalia	Rodentia	Caviidae	Cavia	GCA_004027695.1	93	65	88	70	72	0.673913	0.467626	0.628571	0.5	0.537313	2.80742	0.825175
Balantiopteryx_plicata	Mammalia	Chiroptera	Emballonuridae	Balantiopteryx	MT333516.1	90	57	84	77	78	0.652174	0.410072	0.6	0.55	0.58209	2.79434	0.942058
Tylonycteris_robustula	Mammalia	Chiroptera	Vespertilionidae	Tylonycteris	MT333504.1	83	62	90	72	78	0.601449	0.446043	0.642857	0.514286	0.58209	2.78672	0.848152
Aeorestes_cinereus	Mammalia	Chiroptera	Vespertilionidae	Aeorestes	MT333487.1	82	63	88	75	72	0.594203	0.453237	0.628571	0.535714	0.537313	2.74904	0.835165
Chrysochloris_asiatica	Mammalia	Afrotheria	Chrysochloridae	Chrysochloris	XM_006835610.1	81	72	73	72	81	0.586957	0.517986	0.521429	0.514286	0.604478	2.74513	0.9001
Sarcophilus_harrisii	Mammalia	Dasyuromorphia	Dasyuridae	Sarcophilus	XP_031814825	82	64	79	68	85	0.594203	0.460432	0.564286	0.485714	0.634328	2.73896	0.963037
Saccopteryx_bilineata	Mammalia	Chiroptera	Emballonuridae	Saccopteryx	MT333499.1	84	64	78	82	70	0.608696	0.460432	0.557143	0.585714	0.522388	2.73437	0.933067
Rhynchonycteris_naso	Mammalia	Chiroptera	Emballonuridae	Rhynchonycteris	MT333498.1	86	66	83	81	62	0.623188	0.47482	0.592857	0.578571	0.462687	2.73212	0.917083
Cuculus_canorus	Aves	Cuculiformes	Cuculidae	Cuculus	XM_009565569.2	76	65	81	82	73	0.550725	0.467626	0.578571	0.585714	0.544776	2.72741	0.464535
Hylonycteris_underwoodi	Mammalia	Chiroptera	Phyllostomidae	Hylonycteris	MT333524.1	83.5	60.5	80.5	72.5	79.5	0.605072	0.435252	0.575	0.517857	0.593284	2.72646	0.915085
Motacilla_alba_alba	Aves	Passeriformes	Passeroidea	Motacilla	XM_038138962.1	76	64	77	75	83	0.550725	0.460432	0.55	0.535714	0.619403	2.71627	0.564436
Trachops_cirrhosus	Mammalia	Chiroptera	Phyllostomidae	Trachops	MT952962.1	78	55	75	79	83	0.565217	0.395683	0.535714	0.564286	0.619403	2.6803	0.764236
Phyllostomus_hastatus	Mammalia	Chiroptera	Phyllostomidae	Phyllostomus	XP_045711877	77	53	75	76	87	0.557971	0.381295	0.535714	0.542857	0.649254	2.66709	0.704296
Gekko_japonicus	Lepidosauria	Squamata	Gekkonidae	Gekko	XM_015417581.1	76	66	79	69	76	0.550725	0.47482	0.564286	0.492857	0.567164	2.64985	0.623377
Suncus_etruscus	Mammalia	Eulipotyphla	Soricidae	Suncus	XM_049766787.1	69	68	72	67	88	0.5	0.489209	0.514286	0.478571	0.656716	2.63878	0.864136
Charadrius_vociferus	Aves	Charadriiformes	Charadriidae	Charadrius	XP_009887331.1	74	70	78	65	77	0.536232	0.503597	0.557143	0.464286	0.574627	2.63588	0.501499
Micronycteris_hirsuta	Mammalia	Chiroptera	Phyllostomidae	Micronycteris	GCA_004026765.1	78	59	74	76	77	0.565217	0.42446	0.528571	0.542857	0.574627	2.63573	0.617383
Erinaceus_europaeus	Mammalia	Eulipotyphla	Erinaceidae	Erinaceus	XM_060183013.1	79	71	75	55	83	0.572464	0.510791	0.535714	0.392857	0.619403	2.63123	0.843157
Tyto_alba	Aves	Strigiformes	Tytonidae	Tyto	XM_042788706.1	76	67	79	76	65	0.550725	0.482014	0.564286	0.542857	0.485075	2.62496	0.326673
Geotrypetes_seraphini	Amphibia	Gymnophiona	Dermophiidae	Geotrypetes	XM_033950222.1	78	62	74	74	73	0.565217	0.446043	0.528571	0.528571	0.544776	2.61318	0.387612
Larimichthys_crocea	Neopterygii	Passeriformes	NA	Sciaenidae	XM_010731844.3	77	68	77	65	72	0.557971	0.489209	0.55	0.464286	0.537313	2.59878	0.614386
Onychostruthus_taczanowskii	Aves	Passeriformes	Passeroidea	Onychostruthus	XM_041416524.1	75	63	74	75	72	0.543478	0.453237	0.528571	0.535714	0.537313	2.59831	0.368631
Tauraco_erythrolophus	Aves	Musophagiformes	Musophagidae	Tauraco	XP_009978415.1	71	69	76	73	70	0.514493	0.496403	0.542857	0.521429	0.522388	2.59757	0.342657
Mormoops_blainvillei	Mammalia	Chiroptera	Mormoopidae	Mormoops	GCA_004026545.1	75	56	70	72	85	0.543478	0.402878	0.5	0.514286	0.634328	2.59497	0.823177
Talpa_occidentalis	Mammalia	Eulipotyphla	Talpidae	Talpa	XP_037369021	76	62	71	72	77	0.550725	0.446043	0.507143	0.514286	0.574627	2.59282	0.736264
Sturnus_vulgaris	Aves	Passeriformes	Sturnidae	Sturnus	XP_014731370	71	66	72	75	74	0.514493	0.47482	0.514286	0.535714	0.552239	2.59155	0.41958
Myotis_riparius	Mammalia	Chiroptera	Vespertilionidae	Myotis	MT333493.1	77	60.5	82	58	80	0.557971	0.435252	0.585714	0.414286	0.597015	2.59024	0.877123
Pezoporus_wallicus	Aves	Psittaciformes	Psittacidae	Pezoporus	XP_057275491	71	68	77	73	69	0.514493	0.489209	0.55	0.521429	0.514925	2.59006	0.34965
Malurus_melanocephalus	Aves	Passeriformes	Meliphagoidea	Malurus	XM_057375115.1	75	70	74	70	68	0.543478	0.503597	0.528571	0.5	0.507463	2.58311	0.475524
Pelecanus_crispus	Aves	Pelecaniformes	Pelecanidae	Pelecanus	NW_009078549.1	71	67	76	73	69	0.514493	0.482014	0.542857	0.521429	0.514925	2.57572	0.340659
Neolamprologus_brichardi	Neopterygii	Cichliformes	Pseudocrenilabrinae	NA	XP_006780474	76	66	80	68	66	0.550725	0.47482	0.571429	0.485714	0.492537	2.57522	0.451548
Microgale_talazaci	Mammalia	Afrotheria	Tenrecidae	Nesogale	GCA_004026705.1	76	67	70	64	77	0.550725	0.482014	0.5	0.457143	0.574627	2.56451	0.659341
Corvus_moneduloides	Aves	Passeriformes	Corvoidea	Corvus	XM_032100703.1	71	63	72	76	72	0.514493	0.453237	0.514286	0.542857	0.537313	2.56219	0.374625
Corvus_hawaiiensis	Aves	Passeriformes	Corvoidea	Corvus	XM_048286789.1	71	63	72	76	72	0.514493	0.453237	0.514286	0.542857	0.537313	2.56219	0.374625
Corvus_kubaryi	Aves	Passeriformes	Corvoidea	Corvus	XM_042037459.1	71	63	72	76	72	0.514493	0.453237	0.514286	0.542857	0.537313	2.56219	0.374625
Pyrgilauda_ruficollis	Aves	Passeriformes	Passeroidea	Pyrgilauda	XM_041472401.1	74	62	73	74	71	0.536232	0.446043	0.521429	0.528571	0.529851	2.56213	0.348651
Tupaia_glis	Mammalia	Scadentia	Tupaiidae	Tupaia	MT253740.1	71	68	67	79	69	0.514493	0.489209	0.478571	0.564286	0.514925	2.56148	0.84016
Euleptes_europaea	Lepidosauria	Squamata	Sphaerodactylidae	Euleptes	XM_056861796.1	72	67	73	74	68	0.521739	0.482014	0.521429	0.528571	0.507463	2.56122	0.599401
Ornithorhynchus_anatinus	Mammalia	Monotremata	Ornithorhynchidae	Ornithorhynchus	XM_001515547.5	74	69	70	74	67	0.536232	0.496403	0.5	0.528571	0.5	2.56121	0.294705
Artibeus_hartii	Mammalia	Chiroptera	Phyllostomidae	Artibeus	MT333523.1	74.5	63.5	73	77.5	65.5	0.539855	0.456835	0.521429	0.553571	0.488806	2.5605	0.885115
Molothrus_ater	Aves	Passeriformes	Passeroidea	Molothrus	XM_036386632.2	74	66	77	74	63	0.536232	0.47482	0.55	0.528571	0.470149	2.55977	0.298701
Ficedula_albicollis	Aves	Passeriformes	Muscicapidae	Ficedula	XM_005037365.1	72	62	71	74	74	0.521739	0.446043	0.507143	0.528571	0.552239	2.55574	0.377622
Serinus_canaria	Aves	Passeriformes	Carduelinae	Serinus	XM_009089674.4	78	63	70	71	71	0.565217	0.453237	0.5	0.507143	0.529851	2.55545	0.34965
Apus_apus	Aves	Apodiformes	Apodidae	Apus	XP_051479369	70	64	75	71	73	0.507246	0.460432	0.535714	0.507143	0.544776	2.55531	0.30969
Chaetura_pelagica	Aves	Apodiformes	Apodidae	Chaetura	XM_009993826.1	70	64	75	71	73	0.507246	0.460432	0.535714	0.507143	0.544776	2.55531	0.30969
Tupaia_chinensis	Mammalia	Scadentia	Tupaiidae	Tupaia	NW_006203526.1	73	60	69	80	71	0.528986	0.431655	0.492857	0.571429	0.529851	2.55478	0.816184
Leptosomus_discolor	Aves	Coraciiformes	Leptosomidae	Leptosomus	XM_009956091.1	70	67	76	72	68	0.507246	0.482014	0.542857	0.514286	0.507463	2.55387	0.345654
Molossus_molossus	Mammalia	Chiroptera	Molossidae	Molossus	XM_036271599.1	76	55	63	76	82	0.550725	0.395683	0.45	0.542857	0.61194	2.55121	0.811189
Dryobates_pubescens	Aves	Piciformes	Picidae	Dryobates	XM_054165934.1	68	65	74	68	77	0.492754	0.467626	0.528571	0.485714	0.574627	2.54929	0.545455
Pteronotus_parnellii	Mammalia	Chiroptera	Mormoopidae	Pteronotus	GCA_000465405.1	76	64	73	70	69	0.550725	0.460432	0.521429	0.5	0.514925	2.54751	0.693307
Columba_livia	Aves	Columbiformes	Columbidae	Columba	XP_021154486.1	78	55	81	69	69	0.565217	0.395683	0.578571	0.492857	0.514925	2.54725	0.48951
Taeniopygia_guttata	Aves	Passeriformes	Estrildinae	Taeniopygia	XM_002194267.5	69	58	74	78	72	0.5	0.417266	0.528571	0.557143	0.537313	2.54029	0.426573
Phaethon_lepturus	Aves	Phaethontiformes	Phaethontidae	Phaethon	NW_010554093.1	70	66	75	72	68	0.507246	0.47482	0.535714	0.514286	0.507463	2.53953	0.314685
Athene_cunicularia	Aves	Strigiformes	Strigidae	Athene	XM_026849924.1	70	66	75	72	68	0.507246	0.47482	0.535714	0.514286	0.507463	2.53953	0.314685
Nothoprocta_perdicaria	Aves	Tinamiformes	Tinamidae	Nothoprocta	XP_025891105	79	62	71	68	70	0.572464	0.446043	0.507143	0.485714	0.522388	2.53375	0.404595
Haemorhous_mexicanus	Aves	Passeriformes	Carduelinae	Haemorhous	XM_059839809.1	74	62	73	74	67	0.536232	0.446043	0.521429	0.528571	0.5	2.53228	0.290709
Afronycteris_nana	Mammalia	Chiroptera	Vespertilionidae	Afronycteris	MT333495.1	71	50	77	70	81	0.514493	0.359712	0.55	0.5	0.604478	2.52868	0.846154
Grus_americana	Aves	Gruiformes	Gruidae	Grus	XM_054813220.1	69	65	74	71	70	0.5	0.467626	0.528571	0.507143	0.522388	2.52573	0.334665
Hirundo_rustica	Aves	Passeriformes	Sylvioidea	Hirundo	XP_058275319	72	64	73	74	66	0.521739	0.460432	0.521429	0.528571	0.492537	2.52471	0.316683
Rhinatrema_bivittatum	Amphibia	Gymnophiona	Rhinatrematidae	Rhinatrema	XP_029459086.1	74	64	75	69	66	0.536232	0.460432	0.535714	0.492857	0.492537	2.51777	0.465534
Pteronotus_davyi	Mammalia	Chiroptera	Mormoopidae	Pteronotus	MT952964.1	70	58	69	77	73	0.507246	0.417266	0.492857	0.55	0.544776	2.51215	0.673327
Calypte_anna	Aves	Apodiformes	Trochilidae	Calypte	XM_008494775.2	71	67	76	64	69	0.514493	0.482014	0.542857	0.457143	0.514925	2.51143	0.428571
Calypte_anna	Aves	Apodiformes	Trochilidae	Calypte	XP_008492997.2	71	67	76	64	69	0.514493	0.482014	0.542857	0.457143	0.514925	2.51143	0.473526
Tachyglossus_aculeatus	Mammalia	Monotremata	Tachyglossidae	Tachyglossus	XP_038612998	76	70	72	66	63	0.550725	0.503597	0.514286	0.471429	0.470149	2.51019	0.443556
Aptenodytes_forsteri	Aves	Sphenisciformes	Spheniscidae	Aptenodytes	XP_009275140.1	69	66	74	72	65	0.5	0.47482	0.528571	0.514286	0.485075	2.50275	0.260739
Archocentrus_centrarchus	Neopterygii	Cichliformes	Cichlasomatinae	NA	XM_030726279.1	71	60	73	77	65	0.514493	0.431655	0.521429	0.55	0.485075	2.50265	0.296703
Charadrius_vociferus	Aves	Charadriiformes	Charadriidae	Charadrius	NW_009649235.1	69	65	73	63	75	0.5	0.467626	0.521429	0.45	0.559701	2.49876	0.428571
Opisthocomus_hoazin	Aves	Opisthocomiformes	Opisthocomidae	Opisthocomus	XM_009940668.1	68	65	74	70	67	0.492754	0.467626	0.528571	0.5	0.5	2.48895	0.35964
Camarhynchus_parvulus	Aves	Passeriformes	Thraupidae	Camarhynchus	XM_030955525.1	72	65	75	75	57	0.521739	0.467626	0.535714	0.535714	0.425373	2.48617	0.235764
Geospiza_fortis	Aves	Passeriformes	Thraupidae	Geospiza	XP_005426221	72	65	75	75	57	0.521739	0.467626	0.535714	0.535714	0.425373	2.48617	0.235764
Carollia_sowelli	Mammalia	Chiroptera	Phyllostomidae	Carollia	MT333505.1	76	57	72.5	71	67	0.550725	0.410072	0.517857	0.507143	0.5	2.4858	0.789211
Pteronotus_parnellii_mesoamericanus	Mammalia	Chiroptera	Mormoopidae	Pteronotus	XM_054581190.1	73	65	69	68	68	0.528986	0.467626	0.492857	0.485714	0.507463	2.48265	0.671329
Corvus_cornix_cornix	Aves	Passeriformes	Corvoidea	Corvus	XM_010394433.4	68	64	69	73	69	0.492754	0.460432	0.492857	0.521429	0.514925	2.4824	0.375624
Astatotilapia_calliptera	Neopterygii	Cichliformes	Pseudocrenilabrinae	NA	XM_026164370.1	76	62	71	68	66	0.550725	0.446043	0.507143	0.485714	0.492537	2.48216	0.282717
Haplochromis_burtoni	Neopterygii	Cichliformes	Pseudocrenilabrinae	NA	XP_005943362	76	62	71	68	66	0.550725	0.446043	0.507143	0.485714	0.492537	2.48216	0.282717
Maylandia_zebra	Neopterygii	Cichliformes	Pseudocrenilabrinae	NA	XM_004543425.2	76	62	71	68	66	0.550725	0.446043	0.507143	0.485714	0.492537	2.48216	0.282717
Pundamilia_nyererei	Neopterygii	Cichliformes	Pseudocrenilabrinae	NA	XM_005724112.1	76	62	71	68	66	0.550725	0.446043	0.507143	0.485714	0.492537	2.48216	0.282717
Simochromis_diagramma	Neopterygii	Cichliformes	Pseudocrenilabrinae	NA	XP_039867688	76	62	71	68	66	0.550725	0.446043	0.507143	0.485714	0.492537	2.48216	0.282717
Patagioenas_fasciata_monilis	Aves	Columbiformes	Columbidae	Patagioenas	LSYS01008075.1	68	66	74	71	64	0.492754	0.47482	0.528571	0.507143	0.477612	2.4809	0.2997
Phasianus_colchicus	Aves	Galliformes	Phasianidae	Phasianus	XM_031596059.1	73	65	70	75	60	0.528986	0.467626	0.5	0.535714	0.447761	2.48009	0.324675
Melozone_crissalis	Aves	Passeriformes	Passerellidae	Melozone	XM_054271954.1	76	65	76	64	61	0.550725	0.467626	0.542857	0.457143	0.455224	2.47357	0.417582
Dromaius_novaehollandiae	Aves	Casuariiformes	Dromaiidae	Dromaius	XM_026120784.1	69	61	67	73	71	0.5	0.438849	0.478571	0.521429	0.529851	2.4687	0.387612
Oreochromis_niloticus	Neopterygii	Cichliformes	Pseudocrenilabrinae	NA	XM_003445805.5	76	62	69	68	66	0.550725	0.446043	0.492857	0.485714	0.492537	2.46788	0.272727
Scatophagus_argus	Neopterygii	no_rank	NA	Scatophagidae	XM_046391854.1	72	61	73	68	67	0.521739	0.438849	0.521429	0.485714	0.5	2.46773	0.293706
Tyto_alba	Aves	Strigiformes	Tytonidae	Tyto	XP_009969209.1	70	61	73	70	67	0.507246	0.438849	0.521429	0.5	0.5	2.46752	0.242757
Pseudopodoces_humilis	Aves	Passeriformes	Paridae	Pseudopodoces	XP_005516712.1	76	59	72	69	65	0.550725	0.42446	0.514286	0.492857	0.485075	2.4674	0.410589
Vidua_macroura	Aves	Passeriformes	Viduinae	Vidua	XM_053970909.1	70	63	70	71	66	0.507246	0.453237	0.5	0.507143	0.492537	2.46016	0.424575
Vidua_chalybeata	Aves	Passeriformes	Viduinae	Vidua	XM_053935374.1	70	63	70	71	66	0.507246	0.453237	0.5	0.507143	0.492537	2.46016	0.424575
Larimichthys_crocea	Neopterygii	no_rank	NA	Sciaenidae	XP_010730146.1	73	64	73	61	68	0.528986	0.460432	0.521429	0.435714	0.507463	2.45402	0.443556
Eublepharis_macularius	Lepidosauria	Squamata	Eublepharidae	Eublepharis	XM_054973191.1	68	62	69	72	68	0.492754	0.446043	0.492857	0.514286	0.507463	2.4534	0.363636
Gallus_gallus	Aves	Galliformes	Phasianidae	Gallus	XM_040661080.2	72	64	69	76	58	0.521739	0.460432	0.492857	0.542857	0.432836	2.45072	0.313686
Pundamilia_nyererei	Neopterygii	Cichliformes	Pseudocrenilabrinae	NA	XP_005724169.1	77	56	79	71	56	0.557971	0.402878	0.564286	0.507143	0.41791	2.45019	0.298701
Tinamus_guttatus	Aves	Tinamiformes	Tinamidae	Tinamus	NW_010584770.1	73	61	65	72	67	0.528986	0.438849	0.464286	0.514286	0.5	2.44641	0.241758
Melopsittacus_undulatus	Aves	Psittaciformes	Psittaculidae	Melopsittacus	XP_005151516.1	67	64	73	69	65	0.485507	0.460432	0.521429	0.492857	0.485075	2.4453	0.338661
Strigops_habroptila	Aves	Psittaciformes	Psittacidae	Strigops	XM_030476779.1	65	59	75	74	65	0.471014	0.42446	0.535714	0.528571	0.485075	2.44484	0.295704
Hippocampus_zosterae	Neopterygii	Syngnathiformes	Syngnathidae	Hippocampus	XM_052063082.1	66	68	65	80	59	0.478261	0.489209	0.464286	0.571429	0.440299	2.44348	0.286713
Lates_calcarifer	Neopterygii	no_rank	NA	Centropomidae	XM_018683673.2	67	62	70	74	64	0.485507	0.446043	0.5	0.528571	0.477612	2.43773	0.206793
Pterocles_gutturalis	Aves	Ciconiiformes	Pteroclidae	Pterocles	XP_010084373.1	68	60	72	68	68	0.492754	0.431655	0.514286	0.485714	0.507463	2.43187	0.263736
Passer_montanus	Aves	Passeriformes	Passeroidea	Passer	XP_039570234	69	57	68	72	69	0.5	0.410072	0.485714	0.514286	0.514925	2.425	0.298701
Cygnus_atratus	Aves	Anseriformes	Anatidae	Cygnus	XM_035542223.1	69	63	68	73	62	0.5	0.453237	0.485714	0.521429	0.462687	2.42307	0.338661
Cygnus_olor	Aves	Anseriformes	Anatidae	Cygnus	XP_040388713	69	63	68	73	62	0.5	0.453237	0.485714	0.521429	0.462687	2.42307	0.338661
Myiozetetes_cayanensis	Aves	Passeriformes	Tyrannidae	Myiozetetes	XM_050331914.1	68	63	72	70	62	0.492754	0.453237	0.514286	0.5	0.462687	2.42296	0.308691
Hippocampus_comes	Neopterygii	Syngnathiformes	Syngnathidae	Hippocampus	XM_019887002.1	67	69	67	72	60	0.485507	0.496403	0.478571	0.514286	0.447761	2.42253	0.227772
Antrostomus_carolinensis	Aves	Caprimulgiformes	Caprimulgidae	Antrostomus	XM_010170936.1	68	60	71	66	69	0.492754	0.431655	0.507143	0.471429	0.514925	2.41791	0.462537
Antrostomus_carolinensis	Aves	Caprimulgiformes	Caprimulgidae	Antrostomus	XP_010169238.1	68	60	71	66	69	0.492754	0.431655	0.507143	0.471429	0.514925	2.41791	0.462537
Aythya_fuligula	Aves	Anseriformes	Anatidae	Aythya	XM_032202495.1	68	60	67	72	67	0.492754	0.431655	0.478571	0.514286	0.5	2.41727	0.336663
Tadorna_cana	Aves	Anseriformes	Anatidae	Tadorna	MK836421.1	68	60	67	72	67	0.492754	0.431655	0.478571	0.514286	0.5	2.41727	0.336663
Anas_platyrhynchos	Aves	Anseriformes	Anatidae	Anas	XP_012949915	68	60	67	72	67	0.492754	0.431655	0.478571	0.514286	0.5	2.41727	0.336663
Chlamydotis_macqueenii	Aves	Gruiformes	Otididae	Chlamydotis	NW_010481882.1	65	62	71	70	66	0.471014	0.446043	0.507143	0.5	0.492537	2.41674	0.283716
Phalacrocorax_carbo	Aves	Suliformes	Phalacrocoracidae	Phalacrocorax	XM_009510775.1	69	60	72	72	61	0.5	0.431655	0.514286	0.514286	0.455224	2.41545	0.168831
Meleagris_gallopavo	Aves	Galloanserae	Phasianidae	Meleagris	XP_019467554.1	71	63	68	75	57	0.514493	0.453237	0.485714	0.535714	0.425373	2.41453	0.324675
Struthio_camelus_australis	Aves	Struthioniformes	Struthionidae	Struthio	XM_009669200.1	68	61	66	71	67	0.492754	0.438849	0.471429	0.507143	0.5	2.41017	0.320679
Gymnogyps_californianus	Aves	Accipitriformes	Cathartidae	Gymnogyps	XP_050767102	65	61	70	70	66	0.471014	0.438849	0.5	0.5	0.492537	2.4024	0.25974
Pipistrellus_pipistrellus	Mammalia	Chiroptera	Vespertilionidae	Pipistrellus	GCA_004026625.1	75	66	71	62	58	0.543478	0.47482	0.507143	0.442857	0.432836	2.40113	0.599401
Anoplopoma_fimbria	Neopterygii	Perciformes	Anoplopomatidae	Anoplopoma	XP_054473849	64	64	64	73	66	0.463768	0.460432	0.457143	0.521429	0.492537	2.39531	0.408591
Sorex_fumeus	Mammalia	Eulipotyphla	Soricidae	Sorex	XM_056131182.1	67	73	61.5	55	74	0.485507	0.52518	0.439286	0.392857	0.552239	2.39507	0.725275
Ammospiza_nelsoni	Aves	Passeriformes	Passerellidae	Ammospiza	XM_059466227.1	70	63	70	68	59	0.507246	0.453237	0.5	0.485714	0.440299	2.3865	0.294705
Melospiza_georgiana	Aves	Passeriformes	Passerellidae	Melospiza	XM_058018447.1	70	63	70	68	59	0.507246	0.453237	0.5	0.485714	0.440299	2.3865	0.294705
Buceros_rhinoceros_silvestris	Aves	Bucerotiformes	Bucerotidae	Buceros	NW_010418348.1	69	59	69	63	69	0.5	0.42446	0.492857	0.45	0.514925	2.38224	0.447552
Gavia_stellata	Aves	Gaviiformes	Gaviidae	Gavia	XM_009817825.1	64	62	70	70	63	0.463768	0.446043	0.5	0.5	0.470149	2.37996	0.22977
Anser_anser_anser	Aves	Anseriformes	Anatidae	Anser	MZ851784.1	68	62	67	71	61	0.492754	0.446043	0.478571	0.507143	0.455224	2.37973	0.307692
Anser_sp	Aves	Anseriformes	Anatidae	Anser	MW355441.1	68	62	67	71	61	0.492754	0.446043	0.478571	0.507143	0.455224	2.37973	0.307692
Anser_cygnoides_domesticus	Aves	Galloanserae	Anatidae	Anser	XP_013039300.1	68	62	67	71	61	0.492754	0.446043	0.478571	0.507143	0.455224	2.37973	0.307692
Cyanistes_caeruleus	Aves	Passeriformes	Paridae	Cyanistes	XM_023918416.1	66	61	69	67	65	0.478261	0.438849	0.492857	0.478571	0.485075	2.37361	0.211788
Agelaius_phoeniceus	Aves	Passeriformes	Passeroidea	Agelaius	XM_054627928.1	68	60	71	68	61	0.492754	0.431655	0.507143	0.485714	0.455224	2.37249	0.183816
Aptenodytes_forsteri	Aves	Sphenisciformes	Spheniscidae	Aptenodytes	XP_009275140	64	61	69	70	63	0.463768	0.438849	0.492857	0.5	0.470149	2.36562	0.186813
Pygoscelis_adeliae	Aves	Sphenisciformes	Spheniscidae	Pygoscelis	XM_009325492.1	64	61	69	70	63	0.463768	0.438849	0.492857	0.5	0.470149	2.36562	0.186813
Micronycteris_hirsuta	Mammalia	Chiroptera	Phyllostomidae	Micronycteris	MT333489.1	71.5	51	67.5	62.5	73.5	0.518116	0.366906	0.482143	0.446429	0.548507	2.3621	0.807193
Nipponia_nippon	Aves	Pelecaniformes	Threskiornithidae	Nipponia	XM_009476315.1	65	57	68	67	69	0.471014	0.410072	0.485714	0.478571	0.514925	2.3603	0.291708
Lonchura_striata_domestica	Aves	Passeriformes	Estrildinae	Lonchura	XM_021532351.2	63	56	72	72	63	0.456522	0.402878	0.514286	0.514286	0.470149	2.35812	0.262737
Archocentrus_centrarchus	Neopterygii	Cichliformes	Cichlasomatinae	NA	XP_030582139.1	67	56	69	73	61	0.485507	0.402878	0.492857	0.521429	0.455224	2.35789	0.184815
Cariama_cristata	Aves	Cariamiformes	Cariamidae	Cariama	XP_009703695	65	56	68	68	68	0.471014	0.402878	0.485714	0.485714	0.507463	2.35278	0.214785
Toxotes_jaculatrix	Neopterygii	no_rank	NA	Toxotidae	XM_041039394.1	65	64	68	70	58	0.471014	0.460432	0.485714	0.5	0.432836	2.35	0.15984
Falco_rusticolus	Aves	Falconiformes	Falconidae	Falco	XM_037377746.1	62	61	67	69	65	0.449275	0.438849	0.478571	0.492857	0.485075	2.34463	0.204795
Falco_cherrug	Aves	Falconiformes	Falconidae	Falco	XM_055703156.1	62	61	67	69	65	0.449275	0.438849	0.478571	0.492857	0.485075	2.34463	0.204795
Falco_naumanni	Aves	Falconiformes	Falconidae	Falco	XM_040582681.1	62	61	67	69	65	0.449275	0.438849	0.478571	0.492857	0.485075	2.34463	0.204795
Falco_biarmicus	Aves	Falconiformes	Falconidae	Falco	XM_056329594.1	62	61	67	69	65	0.449275	0.438849	0.478571	0.492857	0.485075	2.34463	0.204795
Falco_peregrinus	Aves	Falconiformes	Falconidae	Falco	XP_055659013	62	61	67	69	65	0.449275	0.438849	0.478571	0.492857	0.485075	2.34463	0.204795
Aquila_chrysaetos_chrysaetos	Aves	Accipitriformes	Accipitridae	Aquila	XM_029999165.2	63	60	69	68	64	0.456522	0.431655	0.492857	0.485714	0.477612	2.34436	0.270729
Harpia_harpyja	Aves	Accipitriformes	Accipitridae	Harpia	XM_052773907.1	63	60	69	68	64	0.456522	0.431655	0.492857	0.485714	0.477612	2.34436	0.270729
Gymnodraco_acuticeps	Neopterygii	Perciformes	Bathydraconidae	Gymnodraco	XM_034221231.1	66	61	69	71	56	0.478261	0.438849	0.492857	0.507143	0.41791	2.33502	0.173826
Pseudochaenichthys_georgianus	Neopterygii	Perciformes	Channichthyidae	Pseudochaenichthys	XM_034108268.1	66	61	69	71	56	0.478261	0.438849	0.492857	0.507143	0.41791	2.33502	0.173826
Empidonax_traillii	Aves	Passeriformes	Tyrannidae	Empidonax	XM_027901351.1	66	59	69	67	61	0.478261	0.42446	0.492857	0.478571	0.455224	2.32937	0.274725
Pipistrellus_kuhlii	Mammalia	Chiroptera	Vespertilionidae	Pipistrellus	XM_036439529.2	75	56	65	63	62	0.543478	0.402878	0.464286	0.45	0.462687	2.32333	0.437562
Oxyura_jamaicensis	Aves	Galloanserae	Anatidae	Oxyura	XM_035327060.1	65	59	64	72	61	0.471014	0.42446	0.457143	0.514286	0.455224	2.32213	0.286713
Mesitornis_unicolor	Aves	Gruiformes	Mesitornithidae	Mesitornis	NW_010172509.1	63	54	69	73	62	0.456522	0.388489	0.492857	0.521429	0.462687	2.32198	0.266733
Lepidothrix_coronata	Aves	Passeriformes	Pipridae	Lepidothrix	XM_017812240.1	64	63	65	69	60	0.463768	0.453237	0.464286	0.492857	0.447761	2.32191	0.242757
Manacus_candei	Aves	Passeriformes	Pipridae	Manacus	XM_051795027.1	64	63	65	69	60	0.463768	0.453237	0.464286	0.492857	0.447761	2.32191	0.242757
Manacus_vitellinus	Aves	Passeriformes	Pipridae	Manacus	XM_018084005.2	64	63	65	69	60	0.463768	0.453237	0.464286	0.492857	0.447761	2.32191	0.242757
Pipra_filicauda	Aves	Passeriformes	Pipridae	Pipra	XM_027738174.2	64	63	65	69	60	0.463768	0.453237	0.464286	0.492857	0.447761	2.32191	0.242757
Numida_meleagris	Aves	Galliformes	Numididae	Numida	XM_021385056.1	66	58	63	70	63	0.478261	0.417266	0.45	0.5	0.470149	2.31568	0.260739
Syngnathus_acus	Neopterygii	Syngnathiformes	Syngnathidae	Syngnathus	XM_037248534.1	65	65	68	68	54	0.471014	0.467626	0.485714	0.485714	0.402985	2.31305	0.156843
Mastacembelus_armatus	Neopterygii	Synbranchiformes	Mastacembelidae	Mastacembelus	XM_026320164.2	63	64	62	69	61	0.456522	0.460432	0.442857	0.492857	0.455224	2.30789	0.151848
Centrocercus_urophasianus	Aves	Galliformes	Phasianidae	Centrocercus	XP_042666139	67	59	64	71	58	0.485507	0.42446	0.457143	0.507143	0.432836	2.30709	0.204795
Lagopus_muta	Aves	Galliformes	Phasianidae	Lagopus	XM_048933356.1	67	59	64	71	58	0.485507	0.42446	0.457143	0.507143	0.432836	2.30709	0.204795
Tympanuchus_pallidicinctus	Aves	Galliformes	Phasianidae	Tympanuchus	XM_052674333.1	67	59	64	71	58	0.485507	0.42446	0.457143	0.507143	0.432836	2.30709	0.204795
Lagopus_leucura	Aves	Galliformes	Phasianidae	Lagopus	XM_042867328.1	67	59	64	71	58	0.485507	0.42446	0.457143	0.507143	0.432836	2.30709	0.204795
Monopterus_albus	Neopterygii	Synbranchiformes	Synbranchidae	Monopterus	XP_020465646	65	68	63	66	57	0.471014	0.489209	0.45	0.471429	0.425373	2.30702	0.175824
Oreochromis_aureus	Neopterygii	Cichliformes	Pseudocrenilabrinae	NA	XP_031584810	71	57	66	63	61	0.514493	0.410072	0.471429	0.45	0.455224	2.30122	0.258741
Danio_rerio	Neopterygii	Cypriniformes	Danionidae	Danio	NP_001007298.1	66	66	62	65	59	0.478261	0.47482	0.442857	0.464286	0.440299	2.30052	0.413586
Astatotilapia_calliptera	Neopterygii	Cichliformes	Pseudocrenilabrinae	NA	XP_026020155.1	68	54	63	67	65	0.492754	0.388489	0.45	0.478571	0.485075	2.29489	0.202797
Maylandia_zebra	Neopterygii	Cichliformes	Pseudocrenilabrinae	NA	XP_004543482.1	68	54	63	67	65	0.492754	0.388489	0.45	0.478571	0.485075	2.29489	0.202797
Lates_calcarifer	Neopterygii	no_rank	NA	Centropomidae	XP_018539189.1	63	58	66	70	60	0.456522	0.417266	0.471429	0.5	0.447761	2.29298	0.135864
Salarias_fasciatus	Neopterygii	Blenniiformes	Blenniidae	Salarias	XM_030093392.1	64	63	58	63	68	0.463768	0.453237	0.414286	0.45	0.507463	2.28875	0.292707
Pipistrellus_kuhlii	Mammalia	Chiroptera	Vespertilionidae	Pipistrellus	genomeark_Pipistrellus_kuhlii_Damas2020	74	55	64	62	61	0.536232	0.395683	0.457143	0.442857	0.455224	2.28714	0.410589
Oreochromis_niloticus	Neopterygii	Cichliformes	Pseudocrenilabrinae	NA	XP_003445853.2	68	54	61	67	65	0.492754	0.388489	0.435714	0.478571	0.485075	2.2806	0.181818
Rhinatrema_bivittatum	Amphibia	Gymnophiona	Rhinatrematidae	Rhinatrema	XP_029459087	67	57	68	62	61	0.485507	0.410072	0.485714	0.442857	0.455224	2.27937	0.521479
Hippocampus_comes	Neopterygii	Syngnathiformes	Syngnathidae	Hippocampus	XP_019742561.1	63	65	63	68	56	0.456522	0.467626	0.45	0.485714	0.41791	2.27777	0.13986
Zootoca_vivipara	Lepidosauria	Squamata	Lacertidae	Zootoca	XM_035115827.1	66	64	68	59	57	0.478261	0.460432	0.485714	0.421429	0.425373	2.27121	0.217782
Podarcis_raffonei	Lepidosauria	Squamata	Lacertidae	Podarcis	XM_053387167.1	66	64	68	59	57	0.478261	0.460432	0.485714	0.421429	0.425373	2.27121	0.217782
Neopelma_chrysocephalum	Aves	Passeriformes	Pipridae	Neopelma	XM_027689063.1	64	59	68	66	57	0.463768	0.42446	0.485714	0.471429	0.425373	2.27074	0.285714
Rhinatrema_bivittatum	Amphibia	Gymnophiona	Rhinatrematidae	Rhinatrema	XM_029603226.1	66	60	69	63	56	0.478261	0.431655	0.492857	0.45	0.41791	2.27068	0.221778
Uropsilus_gracilis	Mammalia	Eulipotyphla	Talpidae	Uropsilus	GCA_004024945.1	66	55	65	59	68	0.478261	0.395683	0.464286	0.421429	0.507463	2.26712	0.301698
Coturnix_japonica	Aves	Galliformes	Phasianidae	Coturnix	XM_015886577.2	66	58	63	70.5	56	0.478261	0.417266	0.45	0.503571	0.41791	2.26701	0.165834
Haplochromis_burtoni	Neopterygii	Cichliformes	Pseudocrenilabrinae	NA	XP_005943362.1	66	61	67	64	54	0.478261	0.438849	0.478571	0.457143	0.402985	2.25581	0.131868
Xiphias_gladius	Neopterygii	Istiophoriformes	Xiphiidae	Xiphias	XM_040136014.1	58	62	60	67	64	0.42029	0.446043	0.428571	0.478571	0.477612	2.25109	0.163836
Apaloderma_vittatum	Aves	Trogoniformes	Trogonidae	Apaloderma	NW_009714387.1	66	52	68	62	63	0.478261	0.374101	0.485714	0.442857	0.470149	2.25108	0.394605
Heteronotia_binoei	Lepidosauria	Squamata	Gekkonidae	Heteronotia	XM_060235115.1	62	56	63	72	58	0.449275	0.402878	0.45	0.514286	0.432836	2.24927	0.121878
Fulmarus_glacialis	Aves	Procellariiformes	Procellariidae	Fulmarus	XP_009574896.1	61	59	65	67	58	0.442029	0.42446	0.464286	0.478571	0.432836	2.24218	0.121878
Pelodiscus_sinensis	Testudinata	Testudines	Trionychia	Pelodiscus	XM_006122829.3	69	56	69	62	54	0.5	0.402878	0.492857	0.442857	0.402985	2.24158	0.253746
Pseudopodoces_humilis	Aves	Passeriformes	Paridae	Pseudopodoces	XM_005516655.1	61	56	64	65	63	0.442029	0.402878	0.457143	0.464286	0.470149	2.23648	0.141858
Poecile_atricapillus	Aves	Passeriformes	Paridae	Poecile	XM_058829708.1	61	56	64	65	63	0.442029	0.402878	0.457143	0.464286	0.470149	2.23648	0.141858
Corapipo_altera	Aves	Passeriformes	Pipridae	Corapipo	XM_027639027.1	62	59	63	67	58	0.449275	0.42446	0.45	0.478571	0.432836	2.23514	0.357642
Myripristis_murdjan	Neopterygii	Holocentriformes	Holocentridae	Myripristis	XM_030048292.1	56	56	60	66	70	0.405797	0.402878	0.428571	0.471429	0.522388	2.23106	0.224775
Parambassis_ranga	Neopterygii	no_rank	NA	Ambassidae	XM_028402086.1	56	64	59	66	63	0.405797	0.460432	0.421429	0.471429	0.470149	2.22924	0.162837
Ammospiza_caudacuta	Aves	Passeriformes	Passerellidae	Ammospiza	XM_058800031.1	64	57	64	62	61	0.463768	0.410072	0.457143	0.442857	0.455224	2.22906	0.21978
Zonotrichia_albicollis	Aves	Passeriformes	Passerellidae	Zonotrichia	XM_005491775.2	64	57	64	62	61	0.463768	0.410072	0.457143	0.442857	0.455224	2.22906	0.21978
Sander_lucioperca	Neopterygii	Perciformes	Percidae	Sander	XM_031306367.2	59	65	62	68	54	0.427536	0.467626	0.442857	0.485714	0.402985	2.22672	0.156843
Sebastes_umbrosus	Neopterygii	Perciformes	Sebastidae	Sebastes	XM_037748195.1	59	64	62	66	56	0.427536	0.460432	0.442857	0.471429	0.41791	2.22016	0.132867
Haliaeetus_leucocephalus	Aves	Accipitriformes	Accipitridae	Haliaeetus	XP_010579828.1	57.5	59.5	63.5	66.5	59.5	0.416667	0.428058	0.453571	0.475	0.44403	2.21733	0.274725
Haliaeetus_albicilla	Aves	Accipitriformes	Accipitridae	Haliaeetus	XP_009925641.1	61	55	66	62	62	0.442029	0.395683	0.471429	0.442857	0.462687	2.21468	0.303696
Columba_livia	Aves	Columbiformes	Columbidae	Columba	XM_021298811.1	65	52	68	62	59	0.471014	0.374101	0.485714	0.442857	0.440299	2.21399	0.341658
Chiroxiphia_lanceolata	Aves	Passeriformes	Pipridae	Chiroxiphia	XM_032680202.1	61	58	62	67	58	0.442029	0.417266	0.442857	0.478571	0.432836	2.21356	0.352647
Pogona_vitticeps	Lepidosauria	Squamata	Agamidae	Pogona	XM_020786763.1	66	62	68	55	55	0.478261	0.446043	0.485714	0.392857	0.410448	2.21332	0.23976
Gavialis_gangeticus	Sarcopterygii	Crocodylia	Gavialidae	Gavialis	XM_019525515.1	61	69	56	67	53	0.442029	0.496403	0.4	0.478571	0.395522	2.21253	0.3996
Gavialis_gangeticus	Sarcopterygii	Crocodylia	Gavialidae	Gavialis	XP_019381060.1	61	69	56	67	53	0.442029	0.496403	0.4	0.478571	0.395522	2.21253	0.3996
Perca_fluviatilis	Neopterygii	Perciformes	Percidae	Perca	XM_039796077.1	59	64	61	68	54	0.427536	0.460432	0.435714	0.485714	0.402985	2.21238	0.134865
Betta_splendens	Neopterygii	Anabantiformes	Osphronemidae	Betta	XM_029143737.3	62	60	64	68	52	0.449275	0.431655	0.457143	0.485714	0.38806	2.21185	0.211788
Lonchophylla_robusta	Mammalia	Chiroptera	Phyllostomidae	Lonchophylla	MT333488.1	65	51	66	58	65	0.471014	0.366906	0.471429	0.414286	0.485075	2.20871	0.706294
Anser_cygnoides	Aves	Anseriformes	Anatidae	Anser	XM_048066693.1	67	53	63	64	58	0.485507	0.381295	0.45	0.457143	0.432836	2.20678	0.262737
Crotalus_tigris	Lepidosauria	Squamata	Crotalinae	Crotalus	XM_039339869.1	74	54	66	59	52	0.536232	0.388489	0.471429	0.421429	0.38806	2.20564	0.288711
Protobothrops_mucrosquamatus	Lepidosauria	Squamata	Crotalinae	Protobothrops	XP_029140508.1	74	54	66	59	52	0.536232	0.388489	0.471429	0.421429	0.38806	2.20564	0.305694
Egretta_garzetta	Aves	Pelecaniformes	Ardeidae	Egretta	XM_009639962.1	64.5	51.5	67.5	61.5	58.5	0.467391	0.370504	0.482143	0.439286	0.436567	2.19589	0.278721
Egretta_garzetta	Aves	Pelecaniformes	Ardeidae	Egretta	XP_009638257.1	64.5	51.5	67.5	61.5	58.5	0.467391	0.370504	0.482143	0.439286	0.436567	2.19589	0.278721
Myripristis_murdjan	Neopterygii	Holocentriformes	Holocentridae	Myripristis	XP_029904152.1	55	55	59	65	69	0.398551	0.395683	0.421429	0.464286	0.514925	2.19487	0.212787
Echinops_telfairi	Mammalia	no_rank	Tenrecidae	Echinops	XP_004710002	67	58	65	55	58	0.485507	0.417266	0.464286	0.392857	0.432836	2.19275	0.663337
Corythoichthys_intestinalis	Neopterygii	Syngnathiformes	Syngnathidae	Corythoichthys	XM_057847173.1	59	61	59	66	58	0.427536	0.438849	0.421429	0.471429	0.432836	2.19208	0.0879121
Acanthopagrus_latus	Neopterygii	Spariformes	Sparidae	Acanthopagrus	XP_036951795	56	69	59	65	54	0.405797	0.496403	0.421429	0.464286	0.402985	2.1909	0.17982
Accipiter_gentilis	Aves	Accipitriformes	Accipitridae	Accipiter	XM_049834140.1	59	58	63	62	60	0.427536	0.417266	0.45	0.442857	0.447761	2.18542	0.223776
Solea_senegalensis	Neopterygii	Pleuronectiformes	Soleidae	Solea	XM_044029447.1	62	59	61	62	57	0.449275	0.42446	0.435714	0.442857	0.425373	2.17768	0.206793
Solea_solea	Neopterygii	Pleuronectiformes	Soleidae	Solea	XP_058486036	62	59	61	62	57	0.449275	0.42446	0.435714	0.442857	0.425373	2.17768	0.156843
Danio_rerio	Neopterygii	Cypriniformes	Danionidae	Danio	XM_005169360.4	63	62	59	62	55	0.456522	0.446043	0.421429	0.442857	0.410448	2.1773	0.31968
Micronycteris_schmidtorum	Mammalia	Chiroptera	Phyllostomidae	Micronycteris	MT333490.1	64.5	50.5	63	66.5	55.5	0.467391	0.363309	0.45	0.475	0.414179	2.16988	0.741259
Clupea_harengus	Neopterygii	no_rank	Clupeiformes	Clupeidae	XM_031558926.1	54	54	62	73	57	0.391304	0.388489	0.442857	0.521429	0.425373	2.16945	0.175824
Chelydra_serpentina	Testudinata	Testudines	Chelydroidea	Chelydra	JAHGAV010000147.1	63	55	64	66	52	0.456522	0.395683	0.457143	0.471429	0.38806	2.16884	0.104895
Corvus_brachyrhynchos	Aves	Passeriformes	Corvoidea	Corvus	XP_017583883.1	64.5	47.5	63	58.5	65.5	0.467391	0.341727	0.45	0.417857	0.488806	2.16578	0.463536
Oenanthe_melanoleuca	Aves	Passeriformes	Muscicapidae	Oenanthe	XM_056490584.1	58	53	62	63	63	0.42029	0.381295	0.442857	0.45	0.470149	2.16459	0.176823
Micropterus_salmoides	Neopterygii	Centrarchiformes	Centrarchoidei	Micropterus	XM_038701439.1	57	60	58	64	60	0.413043	0.431655	0.414286	0.457143	0.447761	2.16389	0.281718
Mastacembelus_armatus	Neopterygii	Synbranchiformes	Mastacembelidae	Mastacembelus	XP_026175949.1	59	60	58	65	57	0.427536	0.431655	0.414286	0.464286	0.425373	2.16314	0.0809191
Epinephelus_moara	Neopterygii	Perciformes	Serranidae	Epinephelus	XM_050054945.1	57	63	59	63	57	0.413043	0.453237	0.421429	0.45	0.425373	2.16308	0.175824
Epinephelus_fuscoguttatus	Neopterygii	Perciformes	Serranidae	Epinephelus	XM_049560245.1	57	63	59	63	57	0.413043	0.453237	0.421429	0.45	0.425373	2.16308	0.175824
Parus_major	Aves	Passeriformes	Paridae	Parus	XP_015486815	59	55	62	66	57	0.427536	0.395683	0.442857	0.471429	0.425373	2.16288	0.101898
Monopterus_albus	Neopterygii	Synbranchiformes	Synbranchidae	Monopterus	XP_020465646.1	61	64	59	62	53	0.442029	0.460432	0.421429	0.442857	0.395522	2.16227	0.0999001
Anarrhichthys_ocellatus	Neopterygii	Perciformes	Anarhichadidae	Anarrhichthys	XM_031846856.1	55	61	57	64	61	0.398551	0.438849	0.407143	0.457143	0.455224	2.15691	0.198801
Mugil_cephalus	Neopterygii	Mugiliformes	Mugilidae	Mugil	XP_047437247	57	58	56	67	60	0.413043	0.417266	0.4	0.478571	0.447761	2.15664	0.0889111
Trematomus_bernacchii	Neopterygii	Perciformes	Nototheniidae	Trematomus	XP_033972614	61	56	64	66	51	0.442029	0.402878	0.457143	0.471429	0.380597	2.15408	0.156843
Xenopus_tropicalis	Amphibia	Batrachia	Xenopodinae	Xenopus	XP_002938293.2	58	64	62	64	50	0.42029	0.460432	0.442857	0.457143	0.373134	2.15386	0.257742
Micronycteris_microtis	Mammalia	Chiroptera	Phyllostomidae	Micronycteris	MT333491.1	65	46	61.5	60	64	0.471014	0.330935	0.439286	0.428571	0.477612	2.14742	0.706294
Salarias_fasciatus	Neopterygii	Blenniiformes	Blenniidae	Salarias	XP_029949252.1	60	59	54	59	64	0.434783	0.42446	0.385714	0.421429	0.477612	2.144	0.14985
Indicator_indicator	Aves	Piciformes	Indicatoridae	Indicator	XM_054384199.1	58	55	64	62	57	0.42029	0.395683	0.457143	0.442857	0.425373	2.14135	0.180819
Echeneis_naucrates	Neopterygii	Carangiformes	Echeneidae	Echeneis	XM_029498207.1	54	56	59	65	61	0.391304	0.402878	0.421429	0.464286	0.455224	2.13512	0.170829
Denticeps_clupeoides	Neopterygii	Clupeiformes	Clupeiformes	Denticipitidae	XP_028837781.1	55	64	59	60	57	0.398551	0.460432	0.421429	0.428571	0.425373	2.13436	0.0949051
Siniperca_chuatsi	Neopterygii	Centrarchiformes	Centrarchoidei	Siniperca	XM_044192434.1	56	61	58	65	55	0.405797	0.438849	0.414286	0.464286	0.410448	2.13367	0.0989011
Paramormyrops_kingsleyae	Neopterygii	Osteoglossiformes	Mormyridae	Paramormyrops	XM_023823901.1	52	60	61	67	55	0.376812	0.431655	0.435714	0.478571	0.410448	2.1332	0.133866
Dermochelys_coriacea	Testudinata	Testudines	Chelonioidea	Dermochelys	XM_043504196.1	62	54	63	65	51	0.449275	0.388489	0.45	0.464286	0.380597	2.13265	0.0929071
Chelonia_mydas	Testudinata	Testudines	Chelonioidea	Chelonia	XP_007070561	62	54	63	65	51	0.449275	0.388489	0.45	0.464286	0.380597	2.13265	0.0929071
Caretta_caretta	Testudinata	Testudines	Chelonioidea	Caretta	XP_048717521	62	54	63	65	51	0.449275	0.388489	0.45	0.464286	0.380597	2.13265	0.0929071
Cyprinodon_variegatus	Neopterygii	Cyprinodontiformes	Cyprinodontidae	Cyprinodon	XM_015371244.1	60	61	62	62	50	0.434783	0.438849	0.442857	0.442857	0.373134	2.13248	0.0659341
Cyprinodon_tularosa	Neopterygii	Cyprinodontiformes	Cyprinodontidae	Cyprinodon	XM_038283260.1	60	61	62	62	50	0.434783	0.438849	0.442857	0.442857	0.373134	2.13248	0.0659341
Cynoglossus_semilaevis	Neopterygii	Pleuronectiformes	Cynoglossidae	Cynoglossus	XP_016887914.1	60	59	63	64	49	0.434783	0.42446	0.45	0.457143	0.365672	2.13206	0.102897
Trachemys_scripta_elegans	Testudinata	Testudines	Testudinoidea	Trachemys	XM_034756404.1	62	53	62	65	51	0.449275	0.381295	0.442857	0.464286	0.380597	2.11831	0.0689311
Malaclemys_terrapin_pileata	Testudinata	Testudines	Testudinoidea	Malaclemys	XM_054016502.1	62	53	62	65	51	0.449275	0.381295	0.442857	0.464286	0.380597	2.11831	0.0689311
Chrysemys_picta_bellii	Testudinata	Testudines	Testudinoidea	Chrysemys	XM_005287788.3	62	53	62	65	51	0.449275	0.381295	0.442857	0.464286	0.380597	2.11831	0.0689311
Notothenia_coriiceps	Neopterygii	Perciformes	Nototheniidae	Notothenia	NW_011369062.1	60	55	63	65	50	0.434783	0.395683	0.45	0.464286	0.373134	2.11789	0.135864
Stegastes_partitus	Neopterygii	no_rank	NA	Pomacentridae	XM_008292540.1	59	58	62	66	48	0.427536	0.417266	0.442857	0.471429	0.358209	2.1173	0.0809191
Oreochromis_aureus	Neopterygii	Cichliformes	Pseudocrenilabrinae	NA	XP_031584810.1	63	49	58	62	60	0.456522	0.352518	0.414286	0.442857	0.447761	2.11394	0.180819
Geotrypetes_seraphini	Amphibia	Gymnophiona	Dermophiidae	Geotrypetes	XM_033950223.1	61	51	61	60	59	0.442029	0.366906	0.435714	0.428571	0.440299	2.11352	0.195804
Apteryx_rowi	Aves	Apterygiformes	Apterygidae	Apteryx	XM_026087161.1	60	52	58	63	59	0.434783	0.374101	0.414286	0.45	0.440299	2.11347	0.27972
Bufo_gargarizans	Amphibia	Anura	Hyloidea	Bufo	XM_044283721.1	58	53	62	60	59	0.42029	0.381295	0.442857	0.428571	0.440299	2.11331	0.482517
Etheostoma_cragini	Neopterygii	Perciformes	Percidae	Etheostoma	XM_034876451.1	55	61	58	64	54	0.398551	0.438849	0.414286	0.457143	0.402985	2.11181	0.132867
Crocodylus_porosus	Sarcopterygii	Crocodylia	Crocodylidae	Crocodylus	XM_019529281.1	56	64	51	63	57	0.405797	0.460432	0.364286	0.45	0.425373	2.10589	0.263736
Crocodylus_porosus	Sarcopterygii	Crocodylia	Crocodylidae	Crocodylus	XP_019384826.1	56	64	51	63	57	0.405797	0.460432	0.364286	0.45	0.425373	2.10589	0.263736
Chelmon_rostratus	Neopterygii	Chaetodontiformes	Chaetodontidae	Chelmon	XM_041941967.1	54	56	59	64	58	0.391304	0.402878	0.421429	0.457143	0.432836	2.10559	0.182817
Fundulus_heteroclitus	Neopterygii	Cyprinodontiformes	Fundulidae	Fundulus	XP_021178197.1	56	55	60	66	54	0.405797	0.395683	0.428571	0.471429	0.402985	2.10447	0.136863
Carassius_auratus	Neopterygii	Cypriniformes	Cyprinidae	Carassius	XP_026131313.1	58	60	61	65	47	0.42029	0.431655	0.435714	0.464286	0.350746	2.10269	0.224775
Sinocyclocheilus_anshuiensis	Neopterygii	Cypriniformes	Cyprinidae	Sinocyclocheilus	XP_016345325.1	58	60	61	65	47	0.42029	0.431655	0.435714	0.464286	0.350746	2.10269	0.224775
Polypterus_senegalus	Actinopterygii	Polypteriformes	Polypteridae	Polypterus	XM_039745047.1	60	58	56	58	58	0.434783	0.417266	0.4	0.414286	0.432836	2.09917	0.488511
Scomber_japonicus	Neopterygii	Scombriformes	Scombridae	Scomber	XP_053176828	54	62	52	63	59	0.391304	0.446043	0.371429	0.45	0.440299	2.09907	0.182817
Etheostoma_spectabile	Neopterygii	Perciformes	Percidae	Etheostoma	XP_032355526	55	60	57	64	54	0.398551	0.431655	0.407143	0.457143	0.402985	2.09748	0.112887
Syngnathus_scovelli	Neopterygii	Syngnathiformes	Syngnathidae	Syngnathus	XM_049717258.1	58	60	61	61	50	0.42029	0.431655	0.435714	0.435714	0.373134	2.09651	0.158841
Cyprinodon_variegatus	Neopterygii	Cyprinodontiformes	Cyprinodontidae	Cyprinodon	XP_015226730.1	59	60	61	61	49	0.427536	0.431655	0.435714	0.435714	0.365672	2.09629	0.038961
Micropterus_dolomieu	Neopterygii	Centrarchiformes	Centrarchoidei	Micropterus	XM_046032875.1	54	57	55	61	61	0.391304	0.410072	0.392857	0.435714	0.455224	2.08517	0.236763
Parambassis_ranga	Neopterygii	no_rank	NA	Ambassidae	XP_028257887.1	52	60	55	62	59	0.376812	0.431655	0.392857	0.442857	0.440299	2.08448	0.0979021
Pseudoliparis_swirei	Neopterygii	Perciformes	Liparidae	Pseudoliparis	XM_056413119.1	56	60	57	64	51	0.405797	0.431655	0.407143	0.457143	0.380597	2.08233	0.180819
Sander_lucioperca	Neopterygii	Perciformes	Percidae	Sander	XP_031162227.1	55	61	58	64	50	0.398551	0.438849	0.414286	0.457143	0.373134	2.08196	0.0909091
Mauremys_mutica	Testudinata	Testudines	Geoemydinae	Mauremys	XM_044995965.1	60	57	59	63	49	0.434783	0.410072	0.421429	0.45	0.365672	2.08195	0.117882
Notothenia_coriiceps	Neopterygii	Perciformes	Nototheniidae	Notothenia	XP_010790455.1	59	54	62	64	49	0.427536	0.388489	0.442857	0.457143	0.365672	2.0817	0.123876
Thunnus_maccoyii	Neopterygii	Scombriformes	Scombridae	Thunnus	XP_042264192	58	51	59	69	50	0.42029	0.366906	0.421429	0.492857	0.373134	2.07462	0.126873
Alosa_sapidissima	Neopterygii	no_rank	Clupeiformes	Clupeidae	XP_041936100	60	57	58	56	55.5	0.434783	0.410072	0.414286	0.4	0.414179	2.07332	0.253746
Alosa_alosa	Neopterygii	no_rank	Clupeiformes	Clupeidae	XM_048234667.1	60	57	58	56	55.5	0.434783	0.410072	0.414286	0.4	0.414179	2.07332	0.253746
Merops_nubicus	Aves	Coraciiformes	Meropidae	Merops	NW_008605188.1	63	44.5	63.5	59.5	55.5	0.456522	0.320144	0.453571	0.425	0.414179	2.06942	0.414585
Oryzias_melastigma	Neopterygii	Beloniformes	Adrianichthyidae	Oryzias	XP_024150631.1	58	52	59	63	54	0.42029	0.374101	0.421429	0.45	0.402985	2.0688	0.0739261
Betta_splendens	Neopterygii	Anabantiformes	Osphronemidae	Betta	XP_028999570.1	58	56	60	64	48	0.42029	0.402878	0.428571	0.457143	0.358209	2.06709	0.120879
Thalassophryne_amazonica	Neopterygii	Batrachoidiformes	Batrachoididae	Thalassophryne	XM_034194602.1	58	53	60	56	57	0.42029	0.381295	0.428571	0.4	0.425373	2.05553	0.196803
Tachysurus_fulvidraco	Neopterygii	Siluriformes	Bagridae	Tachysurus	XP_027024524.1	53	59	55	63	54	0.384058	0.42446	0.392857	0.45	0.402985	2.05436	0.141858
Pangasianodon_hypophthalmus	Neopterygii	Siluriformes	Pangasiidae	Pangasianodon	XP_026803610.1	54	59	58	62	51	0.391304	0.42446	0.414286	0.442857	0.380597	2.0535	0.107892
Gasterosteus_aculeatus_aculeatus	Neopterygii	Perciformes	Gasterosteidae	Gasterosteus	XM_040161850.1	53	62	52	59	57	0.384058	0.446043	0.371429	0.421429	0.425373	2.04833	0.231768
Thamnophis_elegans	Lepidosauria	Squamata	Natricinae	Thamnophis	XP_032082934.1	69	47	66	54	47	0.5	0.338129	0.471429	0.385714	0.350746	2.04602	0.232767
Thamnophis_sirtalis	Lepidosauria	Squamata	Natricinae	Thamnophis	XP_013926936.1	69	47	66	54	47	0.5	0.338129	0.471429	0.385714	0.350746	2.04602	0.232767
Pantherophis_guttatus	Lepidosauria	Squamata	Colubrinae	Pantherophis	XM_034434902.1	69	51	61	56	46	0.5	0.366906	0.435714	0.4	0.343284	2.0459	0.253746
Perca_flavescens	Neopterygii	Perciformes	Percidae	Perca	XP_028441363	54	60	57	63	49	0.391304	0.431655	0.407143	0.45	0.365672	2.04577	0.153846
Anguilla_anguilla	Neopterygii	Anguilliformes	Anguillidae	Anguilla	XM_035393043.1	57	60	60	62	44	0.413043	0.431655	0.428571	0.442857	0.328358	2.04448	0.0539461
Cottoperca_gobio	Neopterygii	Perciformes	Bovichtidae	Cottoperca	XP_029283581.1	54	52	56	63	57	0.391304	0.374101	0.4	0.45	0.425373	2.04078	0.140859
Takifugu_flavidus	Neopterygii	Tetraodontiformes	Tetradontoidea	Takifugu	XM_057019445.1	59	57	61	54	51	0.427536	0.410072	0.435714	0.385714	0.380597	2.03963	0.042957
Takifugu_rubripes	Neopterygii	Tetraodontiformes	Tetradontoidea	Takifugu	XP_029702274	59	57	61	54	51	0.427536	0.410072	0.435714	0.385714	0.380597	2.03963	0.042957
Brienomyrus_brachyistius	Neopterygii	Osteoglossiformes	Mormyridae	Brienomyrus	XM_048979449.1	50	57	58	64	53	0.362319	0.410072	0.414286	0.457143	0.395522	2.03934	0.108891
Synchiropus_splendidus	Neopterygii	Syngnathiformes	Callionymidae	Synchiropus	XM_053864407.1	55	52	59	60.5	55	0.398551	0.374101	0.421429	0.432143	0.410448	2.03667	0.142857
Morone_saxatilis	Neopterygii	no_rank	NA	Moronidae	XM_035652451.1	54	58	59	54	56	0.391304	0.417266	0.421429	0.385714	0.41791	2.03362	0.218781
Amphiprion_ocellaris	Neopterygii	no_rank	NA	Pomacentridae	XM_023268388.3	55	55	56	60	55	0.398551	0.395683	0.4	0.428571	0.410448	2.03325	0.0819181
Plectropomus_leopardus	Neopterygii	Perciformes	Serranidae	Plectropomus	XM_042489543.1	53	58	55	61	54	0.384058	0.417266	0.392857	0.435714	0.402985	2.03288	0.167832
Sparus_aurata	Neopterygii	Spariformes	Sparidae	Sparus	XP_030271236	52	59	56	62	52	0.376812	0.42446	0.4	0.442857	0.38806	2.03219	0.171828
Poecilia_mexicana	Neopterygii	Cyprinodontiformes	Poeciliidae	Poecilia	XM_014981539.1	55	53	61	59	52	0.398551	0.381295	0.435714	0.421429	0.38806	2.02505	0.0769231
Poecilia_mexicana	Neopterygii	Cyprinodontiformes	Poeciliidae	Poecilia	XP_014837025.1	55	53	61	59	52	0.398551	0.381295	0.435714	0.421429	0.38806	2.02505	0.0569431
Poecilia_formosa	Neopterygii	Cyprinodontiformes	Poeciliidae	Poecilia	XM_007560146.2	55	53	61	59	52	0.398551	0.381295	0.435714	0.421429	0.38806	2.02505	0.0769231
Poecilia_formosa	Neopterygii	Cyprinodontiformes	Poeciliidae	Poecilia	XP_007560208.1	55	53	61	59	52	0.398551	0.381295	0.435714	0.421429	0.38806	2.02505	0.0569431
Poecilia_latipinna	Neopterygii	Cyprinodontiformes	Poeciliidae	Poecilia	XP_014895313	55	53	61	59	52	0.398551	0.381295	0.435714	0.421429	0.38806	2.02505	0.0769231
Poecilia_latipinna	Neopterygii	Cyprinodontiformes	Poeciliidae	Poecilia	XP_014895313.1	55	53	61	59	52	0.398551	0.381295	0.435714	0.421429	0.38806	2.02505	0.0569431
Clupea_harengus	Neopterygii	no_rank	Clupeiformes	Clupeidae	XP_031414786.1	50	50	58	69	53	0.362319	0.359712	0.414286	0.492857	0.395522	2.0247	0.0879121
Pygocentrus_nattereri	Neopterygii	Characiformes	Serrasalmidae	Pygocentrus	XP_017550079.1	53	59	56	62	50	0.384058	0.42446	0.4	0.442857	0.373134	2.02451	0.0869131
Anolis_carolinensis	Lepidosauria	Squamata	Dactyloidae	Anolis	XM_008107248.2	59	49	67	58	46	0.427536	0.352518	0.478571	0.414286	0.343284	2.01619	0.156843
Anarrhichthys_ocellatus	Neopterygii	Perciformes	Anarhichadidae	Anarrhichthys	XP_031702716.1	51	57	53	60	57	0.369565	0.410072	0.378571	0.428571	0.425373	2.01215	0.117882
Poecilia_reticulata	Neopterygii	Cyprinodontiformes	Poeciliidae	Poecilia	XM_008404492.2	55	52	60	59	52	0.398551	0.374101	0.428571	0.421429	0.38806	2.01071	0.0549451
Poecilia_reticulata	Neopterygii	Cyprinodontiformes	Poeciliidae	Poecilia	XP_008402714.1	55	52	60	59	52	0.398551	0.374101	0.428571	0.421429	0.38806	2.01071	0.044955
Anabas_testudineus	Neopterygii	Anabantiformes	Anabantidae	Anabas	XM_026377646.1	52	60	55	62	49	0.376812	0.431655	0.392857	0.442857	0.365672	2.00985	0.151848
Thamnophis_elegans	Lepidosauria	Squamata	Natricinae	Thamnophis	XP_032082934	68	46	65	53	46	0.492754	0.330935	0.464286	0.378571	0.343284	2.00983	0.192807
Mauremys_reevesii	Testudinata	Testudines	Geoemydinae	Mauremys	XM_039496600.1	58	55	57	61	47	0.42029	0.395683	0.407143	0.435714	0.350746	2.00958	0.0849151
Carassius_auratus	Neopterygii	Cypriniformes	Cyprinidae	Carassius	XP_026131313	56	55	59	62	46	0.405797	0.395683	0.421429	0.442857	0.343284	2.00905	0.182817
Carassius_gibelio	Neopterygii	Cypriniformes	Cyprinidae	Carassius	XM_052569882.1	56	55	59	62	46	0.405797	0.395683	0.421429	0.442857	0.343284	2.00905	0.182817
Sinocyclocheilus_anshuiensis	Neopterygii	Cypriniformes	Cyprinidae	Sinocyclocheilus	XM_016489839.1	56	55	59	62	46	0.405797	0.395683	0.421429	0.442857	0.343284	2.00905	0.182817
Onychostoma_macrolepis	Neopterygii	Cypriniformes	Cyprinidae	Onychostoma	XM_058790789.1	56	55	59	62	46	0.405797	0.395683	0.421429	0.442857	0.343284	2.00905	0.182817
Xiphophorus_couchianus	Neopterygii	Cyprinodontiformes	Poeciliidae	Xiphophorus	XP_027871671	51	51	56	63	56	0.369565	0.366906	0.4	0.45	0.41791	2.00438	0.0979021
Xiphophorus_couchianus	Neopterygii	Cyprinodontiformes	Poeciliidae	Xiphophorus	XP_027871671.1	51	51	56	63	56	0.369565	0.366906	0.4	0.45	0.41791	2.00438	0.0829171
Xiphophorus_maculatus	Neopterygii	Cyprinodontiformes	Poeciliidae	Xiphophorus	XM_005799778.2	51	51	56	63	56	0.369565	0.366906	0.4	0.45	0.41791	2.00438	0.0979021
Xiphophorus_maculatus	Neopterygii	Cyprinodontiformes	Poeciliidae	Xiphophorus	XP_005799835.1	51	51	56	63	56	0.369565	0.366906	0.4	0.45	0.41791	2.00438	0.0829171
Xiphophorus_hellerii	Neopterygii	Cyprinodontiformes	Poeciliidae	Xiphophorus	XM_032561507.1	51	51	56	63	56	0.369565	0.366906	0.4	0.45	0.41791	2.00438	0.0979021
Gambusia_affinis	Neopterygii	Cyprinodontiformes	Poeciliidae	Gambusia	XM_044097608.1	51	51	56	63	56	0.369565	0.366906	0.4	0.45	0.41791	2.00438	0.0979021
Poeciliopsis_prolifica	Neopterygii	Cyprinodontiformes	Poeciliidae	Poeciliopsis	XM_055044811.1	50	50	55	62	59	0.362319	0.359712	0.392857	0.442857	0.440299	1.99804	0.105894
Girardinichthys_multiradiatus	Neopterygii	Cyprinodontiformes	Goodeidae	Girardinichthys	XM_047363887.1	51	51	56	63	55	0.369565	0.366906	0.4	0.45	0.410448	1.99692	0.0839161
Oryzias_melastigma	Neopterygii	Beloniformes	Adrianichthyidae	Oryzias	XM_024294863.2	56	50	57	61	52	0.405797	0.359712	0.407143	0.435714	0.38806	1.99643	0.0849151
Fundulus_heteroclitus	Neopterygii	Cyprinodontiformes	Fundulidae	Fundulus	XM_021322522.2	53	52	57	63	51	0.384058	0.374101	0.407143	0.45	0.380597	1.9959	0.100899
Notechis_scutatus	Lepidosauria	Squamata	Acanthophiinae	Notechis	XP_026530754.1	65	50	57	57	47	0.471014	0.359712	0.407143	0.407143	0.350746	1.99576	0.213786
Alligator_mississippiensis	Sarcopterygii	Crocodylia	Alligatoridae	Alligator	XM_019495142.2	53	65	53	60	45	0.384058	0.467626	0.378571	0.428571	0.335821	1.99465	0.30969
Alligator_mississippiensis	Sarcopterygii	Crocodylia	Alligatoridae	Alligator	XP_019350687.1	53	65	53	60	45	0.384058	0.467626	0.378571	0.428571	0.335821	1.99465	0.30969
Pungitius_pungitius	Neopterygii	Perciformes	Gasterosteidae	Pungitius	XM_037483406.1	53	55	52	59	56	0.384058	0.395683	0.371429	0.421429	0.41791	1.99051	0.161838
Echeneis_naucrates	Neopterygii	Carangiformes	Echeneidae	Echeneis	XP_029354066.1	50	52	55	61	57	0.362319	0.374101	0.392857	0.435714	0.425373	1.99036	0.0979021
Seriola_aureovittata	Neopterygii	Carangiformes	Carangidae	Seriola	XM_056374513.1	56	57	58	54	50	0.405797	0.410072	0.414286	0.385714	0.373134	1.989	0.142857
Seriola_dumerili	Neopterygii	Carangiformes	Carangidae	Seriola	XM_022749333.1	56	57	58	54	50	0.405797	0.410072	0.414286	0.385714	0.373134	1.989	0.142857
Seriola_lalandi_dorsalis	Neopterygii	Carangiformes	Carangidae	Seriola	XM_023401677.1	56	57	58	54	50	0.405797	0.410072	0.414286	0.385714	0.373134	1.989	0.142857
Microcaecilia_unicolor	Amphibia	Gymnophiona	Siphonopidae	Microcaecilia	XM_030202314.1	58	48	58	57	53	0.42029	0.345324	0.414286	0.407143	0.395522	1.98256	0.0979021
Danio_aesculapii	Neopterygii	Cypriniformes	Danionidae	Danio	XM_056468413.1	59	56	55	56	48	0.427536	0.402878	0.392857	0.4	0.358209	1.98148	0.1998
Labeo_rohita	Neopterygii	Cypriniformes	Cyprinidae	Labeo	XM_051122525.1	54	59	57	60	44	0.391304	0.42446	0.407143	0.428571	0.328358	1.97984	0.137862
Denticeps_clupeoides	Neopterygii	Clupeiformes	Clupeiformes	Denticipitidae	XM_028981948.1	51	59	55	56	52	0.369565	0.42446	0.392857	0.4	0.38806	1.97494	0.0699301
Electrophorus_electricus	Neopterygii	Gymnotiformes	Gymnotidae	Electrophorus	XP_026867211.1	52	58	55	60	48	0.376812	0.417266	0.392857	0.428571	0.358209	1.97372	0.0829171
Thunnus_albacares	Neopterygii	Scombriformes	Scombridae	Thunnus	XM_044353113.1	53	57	54	62	47	0.384058	0.410072	0.385714	0.442857	0.350746	1.97345	0.0619381
Stegastes_partitus	Neopterygii	no_rank	NA	Pomacentridae	XP_008290762.1	55	54	58	62	44	0.398551	0.388489	0.414286	0.442857	0.328358	1.97254	0.046953
Cottoperca_gobio	Neopterygii	Perciformes	Bovichtidae	Cottoperca	XM_029427721.1	52	50	54	61	55	0.376812	0.359712	0.385714	0.435714	0.410448	1.9684	0.138861
Gouania_willdenowi	Neopterygii	Blenniiformes	Gobiesocidae	Gouania	XM_028442074.1	48	54	53	62	55	0.347826	0.388489	0.378571	0.442857	0.410448	1.96819	0.102897
Scleropages_formosus	Neopterygii	Osteoglossiformes	Osteoglossidae	Scleropages	XM_018729216.1	50	59	54	59	50	0.362319	0.42446	0.385714	0.421429	0.373134	1.96706	0.0689311
Esox_lucius	Neopterygii	Esociformes	Esocidae	Esox	XP_010884777	51	59	55	58	49	0.369565	0.42446	0.392857	0.414286	0.365672	1.96684	0.0849151
Carassius_carassius	Neopterygii	Cypriniformes	Cyprinidae	Carassius	XM_059537864.1	54	53	57	62	46	0.391304	0.381295	0.407143	0.442857	0.343284	1.96588	0.177822
Chelonoidis_abingdonii	Testudinata	Testudines	Testudinoidea	Chelonoidis	NW_022641460.1	56	55	57	59	45	0.405797	0.395683	0.407143	0.421429	0.335821	1.96587	0.046953
Gopherus_flavomarginatus	Testudinata	Testudines	Testudinoidea	Gopherus	XM_050963607.1	56	55	57	59	45	0.405797	0.395683	0.407143	0.421429	0.335821	1.96587	0.046953
Gopherus_evgoodei	Testudinata	Testudines	Testudinoidea	Gopherus	XM_030552021.1	56	55	57	59	45	0.405797	0.395683	0.407143	0.421429	0.335821	1.96587	0.046953
Notechis_scutatus	Lepidosauria	Squamata	Acanthophiinae	Notechis	XP_026530754	64	49	56	56	46	0.463768	0.352518	0.4	0.4	0.343284	1.95957	0.167832
Sceloporus_undulatus	Lepidosauria	Squamata	Phrynosomatidae	Sceloporus	XP_042312779	57	47	64	59	44	0.413043	0.338129	0.457143	0.421429	0.328358	1.9581	0.25974
Calidris_pugnax	Aves	Charadriiformes	Scolopacidae	Calidris	XM_014960219.1	56	47	59	56	52	0.405797	0.338129	0.421429	0.4	0.38806	1.95341	0.207792
Pseudonaja_textilis	Lepidosauria	Squamata	Acanthophiinae	Pseudonaja	XP_026570054.1	60	47	56	61	44	0.434783	0.338129	0.4	0.435714	0.328358	1.93698	0.243756
Callorhinchus_milii	Chondrichthyes	Chimaeriformes	Callorhinchidae	Callorhinchus	XM_007891654.2	53	59	56	54	45	0.384058	0.42446	0.4	0.385714	0.335821	1.93005	0.021978
Alligator_sinensis	Sarcopterygii	Crocodylia	Alligatoridae	Alligator	XP_025066628	52	60	52	59	44	0.376812	0.431655	0.371429	0.421429	0.328358	1.92968	0.170829
Alligator_sinensis	Sarcopterygii	Crocodylia	Alligatoridae	Alligator	XP_025066628.1	52	60	52	59	44	0.376812	0.431655	0.371429	0.421429	0.328358	1.92968	0.170829
Puntigrus_tetrazona	Neopterygii	Cypriniformes	Cyprinidae	Puntigrus	XM_043252675.1	53	56	56	59	43	0.384058	0.402878	0.4	0.421429	0.320896	1.92926	0.145854
Lampris_incognitus	Neopterygii	Lampriformes	Lampridae	Lampris	XM_056278381.1	50	55	51	59	51	0.362319	0.395683	0.364286	0.421429	0.380597	1.92431	0.0959041
Ctenopharyngodon_idella	Neopterygii	Cypriniformes	Xenocyprididae	Ctenopharyngodon	XM_051912142.1	54	57	57	57	41	0.391304	0.410072	0.407143	0.407143	0.30597	1.92163	0.101898
Python_bivittatus	Lepidosauria	Squamata	Henophidia	Python	XM_007431880.3	56	50	53	60	46	0.405797	0.359712	0.378571	0.428571	0.343284	1.91594	0.036963
Erpetoichthys_calabaricus	Actinopterygii	Polypteriformes	Polypteridae	Erpetoichthys	XP_028655640.1	53	56	50	53	52	0.384058	0.402878	0.357143	0.378571	0.38806	1.91071	0.301698
Erpetoichthys_calabaricus	Actinopterygii	Polypteriformes	Polypteridae	Erpetoichthys	XP_028655640	55	54	52	52	51	0.398551	0.388489	0.371429	0.371429	0.380597	1.91049	0.347652
Microcaecilia_unicolor	Amphibia	Gymnophiona	Siphonopidae	Microcaecilia	XP_030058174.1	56	46	56	55	51	0.405797	0.330935	0.4	0.392857	0.380597	1.91019	0.0799201
Cyclopterus_lumpus	Neopterygii	Perciformes	Cyclopteridae	Cyclopterus	XM_034527722.1	51	55	52	56	50	0.369565	0.395683	0.371429	0.4	0.373134	1.90981	0.124875
Epinephelus_lanceolatus	Neopterygii	Perciformes	Serranidae	Epinephelus	XM_033636631.1	50	56	52	56	50	0.362319	0.402878	0.371429	0.4	0.373134	1.90976	0.183816
Eurypyga_helias	Aves	Eurypygiformes	Eurypygidae	Eurypyga	NW_010269642.1	53	57	53	52	48	0.384058	0.410072	0.378571	0.371429	0.358209	1.90234	0.028971
Perca_flavescens	Neopterygii	Perciformes	Percidae	Perca	XP_028441363.1	50	56	53	59	45	0.362319	0.402878	0.378571	0.421429	0.335821	1.90102	0.0909091
Pseudonaja_textilis	Lepidosauria	Squamata	Acanthophiinae	Pseudonaja	XP_026570054	59	46	55	60	43	0.427536	0.330935	0.392857	0.428571	0.320896	1.9008	0.196803
Takifugu_rubripes	Neopterygii	Tetraodontiformes	Tetradontoidea	Takifugu	XP_029702274.1	55	53	57	50	47	0.398551	0.381295	0.407143	0.357143	0.350746	1.89488	0.022977
Amphiprion_ocellaris	Neopterygii	no_rank	NA	Pomacentridae	XP_023124156.1	51	51	52	56	51	0.369565	0.366906	0.371429	0.4	0.380597	1.8885	0.046953
Sparus_aurata	Neopterygii	Spariformes	Sparidae	Sparus	XP_030271236.1	48	55	52	58	48	0.347826	0.395683	0.371429	0.414286	0.358209	1.88743	0.110889
Bufo_bufo	Amphibia	Anura	Hyloidea	Bufo	XP_040279251	50	51	58	57	45	0.362319	0.366906	0.414286	0.407143	0.335821	1.88647	0.334665
Acanthochromis_polyacanthus	Neopterygii	no_rank	NA	Pomacentridae	XM_051941320.1	50	51	48	58	53	0.362319	0.366906	0.342857	0.414286	0.395522	1.88189	0.032967
Dicentrarchus_labrax	Neopterygii	no_rank	NA	Moronidae	XP_051235041	44	51	49	58	57	0.318841	0.366906	0.35	0.414286	0.425373	1.87541	0.14985
Astyanax_mexicanus	Neopterygii	Characiformes	Characidae	Astyanax	XP_022523929.1	48	55	50	56	50	0.347826	0.395683	0.357143	0.4	0.373134	1.87379	0.101898
Ictalurus_punctatus	Neopterygii	Siluriformes	Ictaluridae	Ictalurus	XP_017313836.1	49	54	53	57	46	0.355072	0.388489	0.378571	0.407143	0.343284	1.87256	0.107892
Austrofundulus_limnaeus	Neopterygii	Cyprinodontiformes	Rivulidae	Austrofundulus	XP_013888928.1	52	46	55	58	47	0.376812	0.330935	0.392857	0.414286	0.350746	1.86564	0.120879
Anabas_testudineus	Neopterygii	Anabantiformes	Anabantidae	Anabas	XP_026233431.1	48	56	51	58	45	0.347826	0.402878	0.364286	0.414286	0.335821	1.8651	0.0929071
Hypanus_sabinus	Chondrichthyes	Myliobatiformes	Dasyatoidea	Hypanus	XM_059967697.1	51.5	49	58	51	48	0.373188	0.352518	0.414286	0.364286	0.358209	1.86249	0.330669
Tachysurus_fulvidraco	Neopterygii	Siluriformes	Bagridae	Tachysurus	XM_027168723.2	48	53	50	58	48	0.347826	0.381295	0.357143	0.414286	0.358209	1.85876	0.0529471
Pangasianodon_hypophthalmus	Neopterygii	Siluriformes	Pangasiidae	Pangasianodon	XM_026947809.3	49	53	53	57	45	0.355072	0.381295	0.378571	0.407143	0.335821	1.8579	0.030969
Acanthochromis_polyacanthus	Neopterygii	no_rank	NA	Pomacentridae	XP_022063988.1	49	50	47	57	52	0.355072	0.359712	0.335714	0.407143	0.38806	1.8457	0.031968
Seriola_dumerili	Neopterygii	Carangiformes	Carangidae	Seriola	XP_022605054.1	52	53	54	50	46	0.376812	0.381295	0.385714	0.357143	0.343284	1.84425	0.0689311
Seriola_lalandi_dorsalis	Neopterygii	Carangiformes	Carangidae	Seriola	XP_023257445.1	52	53	54	50	46	0.376812	0.381295	0.385714	0.357143	0.343284	1.84425	0.0689311
Hypomesus_transpacificus	Neopterygii	Osmeriformes	Osmeridae	Hypomesus	XM_047031057.1	50	52	50	57	46	0.362319	0.374101	0.357143	0.407143	0.343284	1.84399	0.030969
Cynoglossus_semilaevis	Neopterygii	Pleuronectiformes	Cynoglossidae	Cynoglossus	XM_017032425.2	51	51	54	57	42	0.369565	0.366906	0.385714	0.407143	0.313433	1.84276	0.047952
Austrofundulus_limnaeus	Neopterygii	Cyprinodontiformes	Rivulidae	Austrofundulus	XP_013888928	51	45	54	57	46	0.369565	0.323741	0.385714	0.407143	0.343284	1.82945	0.0679321
Gadus_macrocephalus	Neopterygii	Gadiformes	Gadidae	Gadus	XM_060070737.1	49	49	50	59	46	0.355072	0.352518	0.357143	0.421429	0.343284	1.82945	0.0589411
Gadus_morhua	Neopterygii	Gadiformes	Gadidae	Gadus	XP_030232530.1	49	49	50	59	46	0.355072	0.352518	0.357143	0.421429	0.343284	1.82945	0.0649351
Colossoma_macropomum	Neopterygii	Characiformes	Serrasalmidae	Colossoma	XP_036417000	48	53	51	57	44	0.347826	0.381295	0.364286	0.407143	0.328358	1.82891	0.02997
Pygocentrus_nattereri	Neopterygii	Characiformes	Serrasalmidae	Pygocentrus	XP_017550079	48	53	51	57	44	0.347826	0.381295	0.364286	0.407143	0.328358	1.82891	0.02997
Hemibagrus_wyckioides	Neopterygii	Siluriformes	Bagridae	Hemibagrus	XM_058382395.1	48	53	52	56	44	0.347826	0.381295	0.371429	0.4	0.328358	1.82891	0.037962
Megalobrama_amblycephala	Neopterygii	Cypriniformes	Xenocyprididae	Megalobrama	XM_048172774.1	49	52	52	58	42	0.355072	0.374101	0.371429	0.414286	0.313433	1.82832	0.0919081
Gouania_willdenowi	Neopterygii	Blenniiformes	Gobiesocidae	Gouania	XP_028297875.1	44	50	49	58	51	0.318841	0.359712	0.35	0.414286	0.380597	1.82344	0.0679321
Scleropages_formosus	Neopterygii	Osteoglossiformes	Osteoglossidae	Scleropages	XP_018584732.1	46	55	50	55	46	0.333333	0.395683	0.357143	0.392857	0.343284	1.8223	0.036963
Stegostoma_tigrinum	Selachii	Orectolobiformes	Stegostomatidae	Stegostoma	XM_059650442.1	53	50	53	45	50	0.384058	0.359712	0.378571	0.321429	0.373134	1.8169	0.184815
Cheilinus_undulatus	Neopterygii	Labriformes	Labridae	Cheilinus	XM_041804960.1	54	43	57	51	45	0.391304	0.309353	0.407143	0.364286	0.335821	1.80791	0.0959041
Acipenser_ruthenus	Chondrostei	Acipenseriformes	Acipenseridae	Acipenser	XM_034012285.3	54	49	47	46	53	0.391304	0.352518	0.335714	0.328571	0.395522	1.80363	0.0669331
Rana_temporaria	Amphibia	Anura	Ranoidea	Rana	XP_040194597	50	44	52	55	48	0.362319	0.316547	0.371429	0.392857	0.358209	1.80136	0.151848
Latimeria_chalumnae	Sarcopterygii	Coelacanthiformes	Coelacanthidae	Latimeria	XP_005997915.2	52	43	50	50	53	0.376812	0.309353	0.357143	0.357143	0.395522	1.79597	0.108891
Scyliorhinus_canicula	Selachii	Carchariniformes	Scyliorhinidae	Scyliorhinus	XP_038658665	47	57	47	51	45	0.34058	0.410072	0.335714	0.364286	0.335821	1.78647	0.100899
Nothobranchius_furzeri	Neopterygii	Cyprinodontiformes	Nothobranchiidae	Nothobranchius	XP_015808977.1	50	47	52	55	43	0.362319	0.338129	0.371429	0.392857	0.320896	1.78563	0.0599401
Acipenser_oxyrinchus_oxyrinchus	Chondrostei	Acipenseriformes	Acipenseridae	Acipenser	JAGXEW010000009.1	52	48	45.5	47	53.5	0.376812	0.345324	0.325	0.335714	0.399254	1.7821	0.0549451
Acipenser_oxyrinchus_oxyrinchus	Chondrostei	Acipenseriformes	Acipenseridae	Acipenser	JAGXEW010000007.1	53	47	46	48	52	0.384058	0.338129	0.328571	0.342857	0.38806	1.78168	0.0959041
Hyla_sarda	Amphibia	Anura	Hylinae	Hyla	XM_056559250.1	49	44	50	54	49	0.355072	0.316547	0.357143	0.385714	0.365672	1.78015	0.141858
Electrophorus_electricus	Neopterygii	Gymnotiformes	Gymnotidae	Electrophorus	XM_027011410.2	47	52	50	55	42	0.34058	0.374101	0.357143	0.392857	0.313433	1.77811	0.033966
Notolabrus_celidotus	Neopterygii	Labriformes	Labridae	Notolabrus	XM_034679514.1	49	44	53	60	40	0.355072	0.316547	0.378571	0.428571	0.298507	1.77727	0.110889
Merluccius_polli	Neopterygii	Gadiformes	Merlucciidae	Merluccius	JAOPHQ010002880.1	46	48	46	57	48.5	0.333333	0.345324	0.328571	0.407143	0.36194	1.77631	0.0599401
Rissa_tridactyla	Aves	Charadriiformes	Laridae	Rissa	XM_054215123.1	47	49	51	53	44	0.34058	0.352518	0.364286	0.378571	0.328358	1.76431	0.0619381
Gadus_morhua	Neopterygii	Gadiformes	Gadidae	Gadus	XM_030376670.1	47	47	48	57	44	0.34058	0.338129	0.342857	0.407143	0.328358	1.75707	0.0559441
Paralichthys_olivaceus	Neopterygii	Pleuronectiformes	Paralichthyidae	Paralichthys	XP_019935235.1	44	54	47	52	44	0.318841	0.388489	0.335714	0.371429	0.328358	1.74283	0.0589411
Doryrhamphus_excisus	Neopterygii	Syngnathiformes	Syngnathidae	Doryrhamphus	XM_058088754.1	46	51	48	50	45.5	0.333333	0.366906	0.342857	0.357143	0.339552	1.73979	0.040959
Chanos_chanos	Neopterygii	Gonorynchiformes	Chanidae	Chanos	XP_030627971	45	51	49	52	43	0.326087	0.366906	0.35	0.371429	0.320896	1.73532	0.033966
Paramormyrops_kingsleyae	Neopterygii	Osteoglossiformes	Mormyridae	Paramormyrops	XP_023679669.1	41	49	50	56	44	0.297101	0.352518	0.357143	0.4	0.328358	1.73512	0.0859141
Silurus_meridionalis	Neopterygii	Siluriformes	Siluridae	Silurus	XM_046840754.1	45	52	49	55	38	0.326087	0.374101	0.35	0.392857	0.283582	1.72663	0.0829171
Protopterus_annectens	Dipnomorpha	Ceratodontiformes	Protopteridae	Protopterus	XM_044072791.1	46	47	48	50	47	0.333333	0.338129	0.342857	0.357143	0.350746	1.72221	0.108891
Gadus_chalcogrammus	Neopterygii	Gadiformes	Gadidae	Gadus	XM_056608676.1	46	46	47	56	43	0.333333	0.330935	0.335714	0.4	0.320896	1.72088	0.038961
Nothobranchius_furzeri	Neopterygii	Cyprinodontiformes	Nothobranchiidae	Nothobranchius	JAAVVJ010000011.1	48	45	50	53	41	0.347826	0.323741	0.357143	0.378571	0.30597	1.71325	0.0539461
Carcharodon_carcharias	Selachii	Lamniformes	Alopiidae	Carcharodon	XM_041210916.1	47	54	51	46	39	0.34058	0.388489	0.364286	0.328571	0.291045	1.71297	0.0749251
Callorhinchus_milii	Chondrichthyes	Chimaeriformes	Callorhinchidae	Callorhinchus	XP_007889845.1	47	53	50	48	39	0.34058	0.381295	0.357143	0.342857	0.291045	1.71292	0.00499501
Misgurnus_anguillicaudatus	Neopterygii	Cypriniformes	Cobitidae	Misgurnus	XM_055184791.1	47	49	50	54	37	0.34058	0.352518	0.357143	0.385714	0.276119	1.71207	0.048951
Triplophysa_dalaica	Neopterygii	Cypriniformes	Nemacheilidae	Triplophysa	XM_056734968.1	43	55	46	53	39	0.311594	0.395683	0.328571	0.378571	0.291045	1.70547	0.041958
Ictalurus_furcatus	Neopterygii	Siluriformes	Ictaluridae	Ictalurus	XM_053617228.1	45	49	49	52	40	0.326087	0.352518	0.35	0.371429	0.298507	1.69854	0.025974
Pimephales_promelas	Neopterygii	Cypriniformes	Leuciscidae	Pimephales	XM_039673823.1	46	52	49	52	36	0.333333	0.374101	0.35	0.371429	0.268657	1.69752	0.03996
Spea_bombifrons	Amphibia	Anura	Pelobatoidea	Spea	XM_053456950.1	47	42	48	53	43	0.34058	0.302158	0.342857	0.378571	0.320896	1.68506	0.00799201
Rhinichthys_klamathensis_goyatoka	Neopterygii	Cypriniformes	Leuciscidae	Rhinichthys	XM_056251348.1	45	51	48	51	38	0.326087	0.366906	0.342857	0.364286	0.283582	1.68372	0.03996
Ictalurus_punctatus	Neopterygii	Siluriformes	Ictaluridae	Ictalurus	XP_017313836	44	48	48	52	40	0.318841	0.345324	0.342857	0.371429	0.298507	1.67696	0.02997
Astyanax_mexicanus	Neopterygii	Characiformes	Characidae	Astyanax	JAICCE010000023.1	42	50	44	51	44	0.304348	0.359712	0.314286	0.364286	0.328358	1.67099	0.042957
Xyrauchen_texanus	Neopterygii	Cypriniformes	Catostomidae	Xyrauchen	XM_052111791.1	44	45	48	53	41	0.318841	0.323741	0.342857	0.378571	0.30597	1.66998	0.0549451
Kryptolebias_marmoratus	Neopterygii	Cyprinodontiformes	Rivulidae	Kryptolebias	XM_017439896.3	47	45	48	52	39	0.34058	0.323741	0.342857	0.371429	0.291045	1.66965	0.047952
Lepisosteus_oculatus	Neopterygii	Semionotiformes	Lepisosteidae	Lepisosteus	XP_006639185.1	47	45	44	47	47	0.34058	0.323741	0.314286	0.335714	0.350746	1.66507	0.015984
Nanorana_parkeri	Amphibia	Anura	Dicroglossinae	Nanorana	XP_018418558.1	47	39	49	48	47	0.34058	0.280576	0.35	0.342857	0.350746	1.66476	0.272727
Melanotaenia_boesemani	Neopterygii	Atheriniformes	Melanotaeniidae	Melanotaenia	XM_041982203.1	43	41	47	54	44	0.311594	0.294964	0.335714	0.385714	0.328358	1.65635	0.0669331
Triplophysa_rosa	Neopterygii	Cypriniformes	Nemacheilidae	Triplophysa	XM_057362383.1	42	54	45	51	37	0.304348	0.388489	0.321429	0.364286	0.276119	1.65467	0.045954
Labrus_bergylta	Neopterygii	Labriformes	Labridae	Labrus	XM_020637971.2	46	46	45	45	46	0.333333	0.330935	0.321429	0.321429	0.343284	1.65041	0.170829
Esox_lucius	Neopterygii	Esociformes	Esocidae	Esox	XP_010884777.1	42	53	47	51	35	0.304348	0.381295	0.335714	0.364286	0.261194	1.64684	0.024975
Hyaena_hyaena	Mammalia	Carnivora	Hyaenidae	Hyaena	XM_039233933.1	51	28	49	50	48.5	0.369565	0.201439	0.35	0.357143	0.36194	1.64009	0.941059
Nanorana_parkeri	Amphibia	Anura	Dicroglossinae	Nanorana	XP_018418558.1	46	38	48	47	46	0.333333	0.273381	0.342857	0.335714	0.343284	1.62857	0.170829
Labrus_bergylta	Neopterygii	Labriformes	Labridae	Labrus	XP_020493627.1	45	45	44	44	45	0.326087	0.323741	0.314286	0.314286	0.335821	1.61422	0.161838
Clarias_gariepinus	Neopterygii	Siluriformes	Clariidae	Clarias	XP_053349232	41	45	43	49	42	0.297101	0.323741	0.307143	0.35	0.313433	1.59142	0.0919081
Bombina_bombina	Amphibia	Anura	Bombinatoridae	Bombina	XP_053562054	44	46	47	47	36	0.318841	0.330935	0.335714	0.335714	0.268657	1.58986	0.00999001
Coregonus_clupeaformis	Neopterygii	Salmoniformes	Salmonidae	Coregonus	XP_045063318	42	41	40	47	48	0.304348	0.294964	0.285714	0.335714	0.358209	1.57895	0.0589411
Boleophthalmus_pectinirostris	Neopterygii	Gobiiformes	Gobiidae	Boleophthalmus	XM_020925939.2	39.5	44	44	47	43	0.286232	0.316547	0.314286	0.335714	0.320896	1.57367	0.0619381
Scophthalmus_maximus	Neopterygii	Pleuronectiformes	Scophthalmidae	Scophthalmus	XP_035484042	39	47	40	50	41	0.282609	0.338129	0.285714	0.357143	0.30597	1.56957	0.103896
Boleophthalmus_pectinirostris	Neopterygii	Gobiiformes	Gobiidae	Boleophthalmus	XP_020781598.1	38.5	43	43	46	42	0.278986	0.309353	0.307143	0.328571	0.313433	1.53749	0.0579421
Salvelinus_alpinus	Neopterygii	Salmoniformes	Salmonidae	Salvelinus	XP_023998967.1	43	42	36	40	47	0.311594	0.302158	0.257143	0.285714	0.350746	1.50736	0.131868
Periophthalmus_magnuspinnatus	Neopterygii	Gobiiformes	Gobiidae	Periophthalmus	XM_033991677.2	39	37	43	46	43	0.282609	0.266187	0.307143	0.328571	0.320896	1.50541	0.02997
Centropristis_striata	Neopterygii	Perciformes	Serranidae	Centropristis	XM_059355379.1	43	42	46	39	38	0.311594	0.302158	0.328571	0.278571	0.283582	1.50448	0.025974
Oncorhynchus_mykiss	Neopterygii	Salmoniformes	Salmonidae	Oncorhynchus	XP_021433278.1	41	39	37	44	42	0.297101	0.280576	0.264286	0.314286	0.313433	1.46968	0.046953
Lepisosteus_oculatus	Neopterygii	Semionotiformes	Lepisosteidae	Lepisosteus	XP_006639185	40	39	38.5	40	43	0.289855	0.280576	0.275	0.285714	0.320896	1.45204	0.023976
Salvelinus_fontinalis	Neopterygii	Salmoniformes	Salmonidae	Salvelinus	XM_055930246.1	41	36	39	36	44	0.297101	0.258993	0.278571	0.257143	0.328358	1.42017	0.041958
Leucoraja_erinacea	Chondrichthyes	Rajiformes	Rajidae	Leucoraja	XP_055500738	38.5	44	41	41	32	0.278986	0.316547	0.292857	0.292857	0.238806	1.42005	0.0809191
Hippoglossus_hippoglossus	Neopterygii	Pleuronectiformes	Pleuronectidae	Hippoglossus	XM_034581345.1	34	45	37	44	34	0.246377	0.323741	0.264286	0.314286	0.253731	1.40242	0.0549451
Oncorhynchus_keta	Neopterygii	Salmoniformes	Salmonidae	Oncorhynchus	XP_052356037	40	34	35	41	40	0.289855	0.244604	0.25	0.292857	0.298507	1.37582	0.023976
Salvelinus_namaycush	Neopterygii	Salmoniformes	Salmonidae	Salvelinus	XM_038987270.1	36	35	34	41	43	0.26087	0.251799	0.242857	0.292857	0.320896	1.36928	0.034965
Oncorhynchus_mykiss	Neopterygii	Salmoniformes	Salmonidae	Oncorhynchus	XM_036951559.1	37	34	33	40	37	0.268116	0.244604	0.235714	0.285714	0.276119	1.31027	0.026973
Oncorhynchus_tshawytscha	Neopterygii	Salmoniformes	Salmonidae	Oncorhynchus	XM_042318957.1	37	34	33	40	37	0.268116	0.244604	0.235714	0.285714	0.276119	1.31027	0.026973
Pleuronectes_platessa	Neopterygii	Pleuronectiformes	Pleuronectidae	Pleuronectes	XP_053273860	30	38	34	40	33	0.217391	0.273381	0.242857	0.285714	0.246269	1.26561	0.035964
